# Supplementary material for: Multi-OMICs landscape of SARS-CoV-2-induced host responses in human lung epithelial cells
Source: iScience. 2022 Dec 28;26(1):105895. doi: 10.1016/j.isci.2022.105895 (PMC9794516; doi:10.1016/j.isci.2022.105895)
Supplement: Table S1. List of differentially regulated transcripts identified in Calu-3 cells infected with SARS-CoV2/ Trondheim-S15/2020 strain at time intervals 3-, 6-, 12-, 24-, and 48-h post-infection (hpi), related to Figures 1 and 2 [file mmc2.xlsx]

## Sheet: Sheet1
Protein.Accessions	gene_id	gene_version	gene_name	gene_biotype	gene_source	location	baseMean_3h	log2FoldChange_3h	lfcSE_3h	pvalue_3h	padj_3h	significant_3h	rank_log2_fold_change_3h	rank_base_mean_3h	rank_padj_3h	max_rank_3h	baseMean_6h	log2FoldChange_6h	lfcSE_6h	pvalue_6h	padj_6h	significant_6h	rank_log2_fold_change_6h	rank_base_mean_6h	rank_padj_6h	max_rank_6h	baseMean_12h	log2FoldChange_12h	lfcSE_12h	pvalue_12h	padj_12h	significant_12h	rank_log2_fold_change_12h	rank_base_mean_12h	rank_padj_12h	max_rank_12h	baseMean_24h	log2FoldChange_24h	lfcSE_24h	pvalue_24h	padj_24h	significant_24h	rank_log2_fold_change_24h	rank_base_mean_24h	rank_padj_24h	max_rank_24h	baseMean_48h	log2FoldChange_48h	lfcSE_48h
Q8IZE3	ENSG00000000457	14	SCYL3	protein_coding	ensembl_havana	chr1:169849631-169894267:-	242.435	-0.138327	0.0773591	0.0640671	0.136115	no	14846	6899	11626	14846	242.435	-0.186619	0.0799659	0.0171003	0.0655158	yes	15495	6899	11920	15495	242.435	-0.16135	0.0793292	0.0384948	0.0829534	yes	15874	6899	11910	15874	242.435	1.53917	0.105721	2.92029e-49	9.56008e-48	yes	1442	6899	1088	6899	242.435	1.15336	0.104289
P43351	ENSG00000002016	18	RAD52	protein_coding	ensembl_havana	chr12:911736-990053:-	83.1112	-0.196981	0.134381	0.104488	0.193109	no	12061	10531	12432	12432	83.1112	0.0246754	0.134674	0.846833	1	no	25165	10531	20364	25165	83.1112	0.0321466	0.134782	0.801929	1	no	23626	10531	20400	23626	83.1112	1.79099	0.17691	7.87457e-26	7.32978e-25	yes	962	10531	2011	10531	83.1112	0.523856	0.204745
P28838	ENSG00000002549	12	LAP3	protein_coding	ensembl_havana	chr4:17577192-17607972:+	988.215	0.212838	0.0625268	0.000488976	0.00168499	yes	11358	2092	7000	11358	988.215	0.259828	0.0631512	3.16858e-05	0.000180817	yes	12840	2092	7560	12840	988.215	0.596389	0.0623502	3.40185e-22	7.3661e-21	yes	4599	2092	2176	4599	988.215	2.40237	0.0698343	5.72912e-262	3.18252e-259	yes	444	2092	123	2092	988.215	1.63507	0.0722158
Q9NR63	ENSG00000003137	8	CYP26B1	protein_coding	ensembl_havana	chr2:72129238-72148038:-	11.1091	1.01938	0.486527	0.000603456	0.00144295	yes	1051	14937	6921	14937	11.1091	1.00859	0.451882	0.00157189	0.00280753	yes	2041	14937	8937	14937	11.1091	1.76118	0.477056	1.26877e-06	3.70058e-06	yes	319	14937	5802	14937	11.1091	0.657938	0.610661	0.107568	0.12841	no	7644	14937	11711	14937	11.1091	3.30396	0.582687
P52756	ENSG00000003756	17	RBM5	protein_coding	ensembl_havana	chr3:50088919-50119021:+	634.099	0.818251	0.0692233	2.97084e-33	9.06978e-32	yes	1748	3327	932	3327	634.099	0.691173	0.0697452	9.16882e-24	1.85982e-22	yes	4349	3327	2341	4349	634.099	-0.120778	0.0717677	0.0878538	0.316505	no	17811	3327	15286	17811	634.099	1.73609	0.0839887	1.48926e-96	1.99736e-94	yes	1042	3327	509	3327	634.099	0.730626	0.0910308
P54819	ENSG00000004455	17	AK2	protein_coding	ensembl_havana	chr1:33007940-33080996:-	1997.31	0.180452	0.0483233	0.000152118	0.000607637	yes	12758	862	6485	12758	1997.31	0.585794	0.0484596	4.34038e-34	8.70455e-33	yes	5617	862	1579	5617	1997.31	0.900335	0.0483658	1.21175e-78	2.13042e-76	yes	2078	862	341	2078	1997.31	-0.631829	0.0705524	2.3069e-19	2.91414e-18	yes	8028	862	2593	8028	1997.31	-1.99958	0.0869879
P28907	ENSG00000004468	13	CD38	protein_coding	ensembl_havana	chr4:15778275-15853232:+	61.735	0.0892918	0.154579	0.510676	0.560079	no	17749	11223	16413	17749	61.735	-0.318737	0.178239	0.0508696	0.105583	no	11113	11223	12732	12732	61.735	-0.00295537	0.165828	0.984638	0.916807	no	34682	11223	20267	34682	61.735	2.68425	0.19967	4.66315e-44	6.57388e-43	yes	335	11223	1207	11223	61.735	1.71566	0.213662
O14559	ENSG00000004777	18	ARHGAP33	protein_coding	ensembl_havana	chr19:35774532-35788822:+	32.2662	-0.985931	0.167099	1.44955e-10	8.85694e-10	yes	1125	12697	3239	12697	32.2662	-1.47149	0.181738	1.51496e-17	7.13617e-17	yes	693	12697	3044	12697	32.2662	-1.09918	0.174432	7.80847e-12	3.90298e-11	yes	1282	12697	3809	12697	32.2662	-0.974069	0.355071	0.00181405	0.00376599	yes	4101	12697	7900	12697	32.2662	-0.645631	0.278278
Q16654	ENSG00000004799	8	PDK4	protein_coding	ensembl_havana	chr7:95583499-95596516:-	197.046	-2.89374	0.119296	1.97459e-131	4.58266e-129	yes	39	7656	99	7656	197.046	-2.80635	0.120011	2.21944e-123	2.7496e-121	yes	67	7656	208	7656	197.046	-1.28458	0.0932093	8.70195e-45	4.27861e-43	yes	848	7656	866	7656	197.046	-0.317341	0.144667	0.0253232	0.0777097	yes	14489	7656	10811	14489	197.046	1.03994	0.100272
Q9GZN4	ENSG00000005001	10	PRSS22	protein_coding	ensembl_havana	chr16:2852730-2858170:-	1304.35	1.01601	0.0559823	5.62303e-75	4.89666e-73	yes	1062	1520	277	1520	1304.35	1.64835	0.055394	2.23769e-196	1.1631e-193	yes	484	1520	83	1520	1304.35	1.94509	0.0551318	1.20508e-274	1.70417e-271	yes	205	1520	32	1520	1304.35	-0.575095	0.100519	7.65861e-09	7.5307e-08	yes	8968	1520	4722	8968	1304.35	-0.358952	0.0865761
P31270	ENSG00000005073	6	HOXA11	protein_coding	ensembl_havana	chr7:27181157-27185232:-	4.14914	-0.105497	0.387626	0.576828	0.587151	no	16724	17365	16719	17365	4.14914	0.723824	0.516764	0.0217943	0.0223098	yes	4012	17365	10506	17365	4.14914	0.854459	0.553203	0.00682449	0.00900558	yes	2310	17365	9300	17365	4.14914	0.344242	0.68499	0.372502	0.373912	no	13835	17365	14770	17365	4.14914	1.59871	0.700428
Q9UPZ6	ENSG00000005108	16	THSD7A	protein_coding	ensembl_havana	chr7:11370365-11832198:-	195.398	-0.0705101	0.0951763	0.435543	0.570014	no	19140	7688	16551	19140	195.398	0.0822718	0.0967887	0.379951	0.537512	no	20334	7688	18215	20334	195.398	1.0059	0.0933954	1.49456e-28	3.94257e-27	yes	1593	7688	1615	7688	195.398	1.83561	0.123316	6.08519e-52	2.09411e-50	yes	904	7688	1035	7688	195.398	0.485866	0.14677
Q53FZ2	ENSG00000005187	12	ACSM3	protein_coding	ensembl_havana	chr16:20610243-20797581:+	299.546	-0.518348	0.0740543	5.03865e-13	4.92011e-12	yes	4219	6085	2680	6085	299.546	-0.777097	0.0754287	1.22687e-25	2.59363e-24	yes	3548	6085	2175	6085	299.546	-2.20344	0.0861859	9.94686e-147	3.27002e-144	yes	126	6085	117	6085	299.546	-1.50324	0.149374	5.2246e-25	8.25384e-24	yes	1535	6085	2100	6085	299.546	-1.11251	0.11979
Q96IC2	ENSG00000005189	19	REXO5	protein_coding	ensembl_havana	chr16:20806429-20849668:+	33.4302	-0.572228	0.151081	2.45397e-05	7.67031e-05	yes	3633	12620	5680	12620	33.4302	-1.07478	0.165457	6.04004e-12	2.20346e-11	yes	1740	12620	4235	12620	33.4302	-1.74599	0.188073	3.02188e-22	2.72397e-21	yes	325	12620	2139	12620	33.4302	-0.0994978	0.26684	0.689953	0.639334	no	22339	12620	17699	22339	33.4302	-1.01735	0.323898
P31323	ENSG00000005249	13	PRKAR2B	protein_coding	ensembl_havana	chr7:107044705-107161811:+	14.1984	0.156949	0.27068	0.410199	0.451795	no	13884	14400	15230	15230	14.1984	1.12329	0.332568	3.79125e-05	7.53466e-05	yes	1547	14400	7256	14400	14.1984	1.4992	0.336575	1.16413e-07	3.51335e-07	yes	549	14400	5235	14400	14.1984	1.5216	0.474533	6.12728e-05	0.000168236	yes	1489	14400	6506	14400	14.1984	1.06096	0.447713
Q92793	ENSG00000005339	15	CREBBP	protein_coding	ensembl_havana	chr16:3725054-3880713:-	1708.98	1.26855	0.0691156	2.74988e-77	2.79125e-75	yes	573	1063	256	1063	1708.98	0.896537	0.0693956	4.2437e-39	1.76004e-37	yes	2666	1063	1337	2666	1708.98	0.533894	0.069388	5.6362e-15	1.04006e-13	yes	5485	1063	3219	5485	1708.98	2.07646	0.0755645	1.74125e-168	2.30912e-166	yes	663	1063	247	1063	1708.98	1.85337	0.0743973
Q9H977	ENSG00000005448	17	WDR54	protein_coding	ensembl_havana	chr2:74421678-74425755:+	156.954	-0.456343	0.0764	5.96585e-10	4.40673e-09	yes	5034	8481	3472	8481	156.954	-0.577933	0.0778871	4.25516e-14	4.29949e-13	yes	5727	8481	3765	8481	156.954	-0.472765	0.0765469	3.23207e-10	2.8433e-09	yes	6564	8481	4368	8481	156.954	-1.26045	0.191531	7.46251e-12	6.56872e-11	yes	2415	8481	3769	8481	156.954	-1.80641	0.200195
Q8IZD2	ENSG00000005483	21	KMT2E	protein_coding	ensembl_havana	chr7:105014190-105115019:+	807.256	-0.269408	0.0606036	5.35069e-06	2.11723e-05	yes	9365	2619	5240	9365	807.256	-0.497399	0.0630088	1.38719e-15	1.39766e-14	yes	7027	2619	3454	7027	807.256	-0.217527	0.060883	0.000306423	0.0017854	yes	13512	2619	8153	13512	807.256	2.37247	0.0673056	8.81689e-275	5.2462e-272	yes	459	2619	117	2619	807.256	2.25148	0.0646224
O75592	ENSG00000005810	18	MYCBP2	protein_coding	ensembl_havana	chr13:77044657-77327094:-	294.193	0.288302	0.0813206	0.000219784	0.000868959	yes	8764	6147	6669	8764	294.193	0.033151	0.0832961	0.683021	1	no	24047	6147	20364	24047	294.193	0.233436	0.0823292	0.00385738	0.0151768	yes	12925	6147	9776	12925	294.193	1.89784	0.104084	3.15227e-76	1.55856e-74	yes	825	6147	671	6147	294.193	1.41637	0.104343
P17010	ENSG00000005889	15	ZFX	protein_coding	ensembl_havana	chrX:24149173-24216255:+	539.507	0.779541	0.0577689	1.8516e-42	8.05656e-41	yes	1923	3850	677	3850	539.507	0.610934	0.0589098	1.09824e-25	2.39881e-24	yes	5317	3850	2174	5317	539.507	0.0436964	0.0617831	0.47483	1	no	22500	3850	20400	22500	539.507	2.23755	0.0742365	4.86419e-202	1.92403e-199	yes	533	3850	176	3850	539.507	1.63321	0.0763123
P08514	ENSG00000005961	19	ITGA2B	protein_coding	ensembl_havana	chr17:44372180-44389649:-	8.88312	-0.228029	0.23922	0.208624	0.2635	no	10806	15447	13280	15447	8.88312	-0.92286	0.320044	0.000389699	0.000623959	yes	2517	15447	8118	15447	8.88312	-2.29236	0.472645	2.24233e-09	5.99878e-09	yes	107	15447	4485	15447	8.88312	-0.207834	0.472849	0.578033	0.598659	no	17677	15447	17245	17677	8.88312	-0.50622	0.488343
Q96EN9	ENSG00000006015	17	REX1BD	protein_coding	ensembl_havana	chr19:18588685-18592336:+	34.8634	-0.0953814	0.144133	0.458251	0.511839	no	17342	12528	15893	17342	34.8634	-0.287784	0.157303	0.0497449	0.0646269	yes	12030	12528	11892	12528	34.8634	-0.162715	0.152643	0.254989	0.320336	no	15819	12528	15346	15819	34.8634	-1.14938	0.420527	0.00105918	0.00196688	yes	2907	12528	7529	12528	34.8634	-1.64097	0.452748
Q99558	ENSG00000006062	17	MAP3K14	protein_coding	ensembl_havana	chr17:45263119-45317029:-	535.338	0.545581	0.0649657	8.07036e-18	1.1615e-16	yes	3914	3877	1977	3914	535.338	0.210404	0.0667301	0.00138904	0.00693427	yes	14546	3877	9512	14546	535.338	-0.0808451	0.0684256	0.231421	0.590509	no	20016	3877	18617	20016	535.338	2.79481	0.0736767	0	0	yes	296	3877	1	3877	535.338	1.25692	0.0878938
P78423	ENSG00000006210	7	CX3CL1	protein_coding	ensembl_havana	chr16:57372477-57385044:+	582.103	-0.0435147	0.0785592	0.566242	0.782654	no	21400	3602	18799	21400	582.103	-0.365514	0.0832577	7.56302e-06	5.41491e-05	yes	9859	3602	7139	9859	582.103	-0.601957	0.085503	5.58694e-13	9.26138e-12	yes	4542	3602	3627	4542	582.103	3.07476	0.0837736	6.2e-298	2.01657e-295	yes	229	3602	102	3602	582.103	1.93372	0.0898834
O43497	ENSG00000006283	18	CACNA1G	protein_coding	ensembl_havana	chr17:50560715-50627474:+	3.60103	-0.238601	0.512094	0.168455	0.22363	no	10408	17716	12820	17716	3.60103	-0.156711	0.51739	0.537496	0.3692	no	16691	17716	16194	17716	3.60103	-0.0115754	0.460824	0.959331	0.585481	no	28158	17716	18547	28158	3.60103	0.905437	0.774669	0.0346062	0.0519013	yes	4701	17716	10209	17716	3.60103	2.89185	1.0227
Q6ZMT4	ENSG00000006459	11	KDM7A	protein_coding	ensembl_havana	chr7:140084746-140176983:-	111.673	-0.0513903	0.110543	0.618676	0.643291	no	20743	9641	17314	20743	111.673	-0.19175	0.118046	0.0899496	0.20478	no	15267	9641	14216	15267	111.673	-0.0724938	0.115394	0.514549	0.661097	no	20552	9641	19283	20552	111.673	1.47864	0.160523	2.31735e-21	1.65887e-20	yes	1610	9641	2377	9641	111.673	1.50829	0.145759
P50549	ENSG00000006468	14	ETV1	protein_coding	ensembl_havana	chr7:13891229-13991425:-	309.168	-0.999967	0.0732524	9.13801e-44	5.2118e-42	yes	1095	5946	652	5946	309.168	-1.92905	0.0883177	2.73961e-108	4.59941e-106	yes	264	5946	272	5946	309.168	0.357622	0.0627051	8.00466e-09	7.14893e-08	yes	9139	5946	4912	9139	309.168	0.797258	0.10077	1.34835e-15	1.84064e-14	yes	5826	5946	3106	5946	309.168	1.18407	0.084335
P43353	ENSG00000006534	16	ALDH3B1	protein_coding	ensembl_havana	chr11:68008578-68029282:+	530.807	-0.340033	0.0496051	3.22641e-12	3.19423e-11	yes	7329	3909	2874	7329	530.807	-0.878302	0.0521178	1.29311e-64	9.79185e-63	yes	2777	3909	675	3909	530.807	-1.62605	0.0562005	1.52682e-185	1.33042e-182	yes	420	3909	69	3909	530.807	-1.28384	0.105509	7.17698e-35	3.2214e-33	yes	2306	3909	1551	3909	530.807	-1.01259	0.0869924
Q9Y6N9	ENSG00000006611	16	USH1C	protein_coding	ensembl_havana	chr11:17493895-17544416:-	226.71	-0.505386	0.0646207	1.08102e-15	1.33133e-14	yes	4370	7135	2237	7135	226.71	-0.982228	0.0682604	5.7984e-48	2.66481e-46	yes	2165	7135	1019	7135	226.71	-1.96684	0.0781645	9.42943e-142	1.84754e-139	yes	195	7135	131	7135	226.71	-1.5575	0.163321	7.60786e-23	1.10652e-21	yes	1392	7135	2281	7135	226.71	-1.34977	0.133466
Q9Y6U3	ENSG00000006747	15	SCIN	protein_coding	ensembl_havana	chr7:12570577-12660182:+	510.697	-0.197405	0.0539661	0.000196305	0.000772064	yes	12049	4032	6607	12049	510.697	-0.44333	0.055407	6.84662e-16	9.51737e-15	yes	8071	4032	3416	8071	510.697	-1.84023	0.0628149	1.96344e-190	1.4805e-187	yes	270	4032	63	4032	510.697	-1.64935	0.123813	6.01929e-42	1.56993e-40	yes	1181	4032	1272	4032	510.697	-1.06659	0.0933424
P41247	ENSG00000006757	12	PNPLA4	protein_coding	ensembl_havana	chrX:7898247-7927739:-	87.5355	-0.16694	0.0909923	0.0541155	0.0965313	yes	13383	10373	10926	13383	87.5355	-0.327744	0.095607	0.000434705	0.0019006	yes	10862	10373	8701	10862	87.5355	-0.320621	0.0950465	0.000536863	0.00205939	yes	10142	10373	8227	10373	87.5355	-0.977345	0.241042	1.69796e-05	4.73328e-05	yes	4077	10373	6104	10373	87.5355	-1.70986	0.274338
O75865	ENSG00000007255	10	TRAPPC6A	protein_coding	ensembl_havana	chr19:45162928-45178237:-	231.794	-0.266595	0.0724149	0.000142007	0.00056447	yes	9464	7068	6452	9464	231.794	-0.263038	0.0731772	0.000262135	0.00143815	yes	12747	7068	8536	12747	231.794	-0.821377	0.0771405	1.46926e-27	3.15644e-26	yes	2499	7068	1679	7068	231.794	-2.74854	0.261986	1.16673e-28	2.01926e-27	yes	314	7068	1841	7068	231.794	-2.17297	0.185371
O94812	ENSG00000007516	14	BAIAP3	protein_coding	ensembl_havana	chr16:1333638-1349441:+	71.5129	-0.582401	0.109084	1.46844e-08	6.68643e-08	yes	3524	10905	3899	10905	71.5129	-0.934436	0.113903	2.50615e-17	2.13224e-16	yes	2442	10905	3106	10905	71.5129	-1.51854	0.122671	1.06455e-36	1.67673e-35	yes	521	10905	1130	10905	71.5129	-2.59491	0.433714	3.27888e-12	1.60559e-11	yes	367	10905	3648	10905	71.5129	-2.21995	0.312196
P17600	ENSG00000008056	14	SYN1	protein_coding	ensembl_havana	chrX:47571901-47619857:-	10.6554	-0.0703233	0.268777	0.708932	0.679401	no	19156	15021	17758	19156	10.6554	-0.0486467	0.301952	0.838629	0.64501	no	22488	15021	19195	22488	10.6554	0.222521	0.290312	0.325476	0.365162	no	13338	15021	15935	15935	10.6554	-0.617907	0.741846	0.121511	0.175063	no	8245	15021	12399	15021	10.6554	2.20142	0.406595
O76039	ENSG00000008086	13	CDKL5	protein_coding	ensembl_havana	chrX:18425583-18653629:+	436.409	0.423896	0.0777993	1.51951e-08	1.40529e-07	yes	5608	4661	4020	5608	436.409	0.0366564	0.0785463	0.632659	1	no	23576	4661	20364	23576	436.409	-0.0796733	0.0794827	0.307785	0.658076	no	20090	4661	19260	20090	436.409	1.60709	0.0964267	9.69265e-64	3.54422e-62	yes	1268	4661	835	4661	436.409	1.23987	0.0952062
Q3KR16	ENSG00000008323	15	PLEKHG6	protein_coding	ensembl_havana	chr12:6310436-6328506:+	436.129	-1.52068	0.0772199	6.90457e-89	8.83568e-87	yes	354	4665	212	4665	436.129	-1.78921	0.0805469	1.81961e-111	3.18362e-109	yes	366	4665	261	4665	436.129	-0.750425	0.0717436	1.69967e-26	2.82936e-25	yes	3035	4665	1758	4665	436.129	0.662138	0.0925603	5.51402e-13	4.74781e-12	yes	7587	4665	3546	7587	436.129	1.09188	0.080614
Q8N594	ENSG00000008382	15	MPND	protein_coding	ensembl_havana	chr19:4343527-4360086:+	77.7804	-0.256662	0.102989	0.00790617	0.0213763	yes	9772	10684	8923	10684	77.7804	-0.104954	0.102795	0.290132	0.454084	no	19120	10684	17144	19120	77.7804	-0.0367263	0.101837	0.710592	0.718426	no	23104	10684	19575	23104	77.7804	-0.692	0.239135	0.00221866	0.00593204	yes	7154	10684	8203	10684	77.7804	-2.02898	0.350156
Q9NPA2	ENSG00000008516	17	MMP25	protein_coding	ensembl_havana	chr16:3046561-3060726:+	10.2044	1.72561	0.350104	1.972e-09	7.25959e-09	yes	247	15122	3528	15122	10.2044	0.93154	0.330554	0.000460167	0.000884979	yes	2456	15122	8300	15122	10.2044	0.0263647	0.293657	0.907367	0.596052	no	24559	15122	18682	24559	10.2044	-0.330107	0.655188	0.399653	0.39518	no	14190	15122	14993	15122	10.2044	0.302946	0.499235
P24001	ENSG00000008517	17	IL32	protein_coding	ensembl_havana	chr16:3065297-3082192:+	656.902	-0.182736	0.0587208	0.00148546	0.00562075	yes	12671	3206	7785	12671	656.902	-0.115246	0.0593958	0.0484934	0.167629	no	18615	3206	13737	18615	656.902	-0.320839	0.0602121	7.29235e-08	8.08794e-07	yes	10134	3206	5421	10134	656.902	1.00912	0.0804522	1.5142e-36	3.4431e-35	yes	3812	3206	1459	3812	656.902	1.73617	0.0666734
Q13387	ENSG00000008735	14	MAPK8IP2	protein_coding	ensembl_havana	chr22:50600793-50613981:+	61.5116	0.271247	0.163056	0.0545502	0.0997999	yes	9312	11230	10985	11230	61.5116	0.522752	0.168991	0.000823945	0.00250005	yes	6603	11230	8863	11230	61.5116	1.08883	0.170445	4.53419e-12	2.39934e-11	yes	1311	11230	3740	11230	61.5116	1.60889	0.233996	2.46209e-13	1.3198e-12	yes	1265	11230	3422	11230	61.5116	1.0533	0.234508
O60673	ENSG00000009413	16	REV3L	protein_coding	ensembl_havana	chr6:111299028-111483715:-	414.841	0.381173	0.0702551	2.13114e-08	1.86967e-07	yes	6428	4848	4075	6428	414.841	0.213961	0.071507	0.00236502	0.0112101	yes	14414	4848	9880	14414	414.841	0.156523	0.0715837	0.0265802	0.12269	no	16085	4848	12626	16085	414.841	2.00204	0.0885583	2.73254e-115	2.32448e-113	yes	723	4848	390	4848	414.841	1.63968	0.0871324
Q6PHW0	ENSG00000009765	15	IYD	protein_coding	ensembl_havana	chr6:150368892-150405969:+	5.09757	-0.194333	0.2715	0.310986	0.350415	no	12158	16807	14211	16807	5.09757	-0.429016	0.32195	0.086964	0.0739152	yes	8382	16807	12103	16807	5.09757	-0.484418	0.32464	0.0455123	0.0528871	yes	6324	16807	11219	16807	5.09757	-0.859672	0.808406	0.0412627	0.0693799	yes	5145	16807	10624	16807	5.09757	-1.71972	1.13426
Q9NP71	ENSG00000009950	16	MLXIPL	protein_coding	ensembl_havana	chr7:73593194-73624543:-	15.9736	-0.948115	0.216761	4.85775e-07	1.78854e-06	yes	1259	14155	4556	14155	15.9736	-2.00737	0.270543	2.45141e-16	1.11873e-15	yes	232	14155	3235	14155	15.9736	-2.3421	0.289219	9.68445e-19	6.49615e-18	yes	100	14155	2523	14155	15.9736	-1.24315	0.549286	0.00238744	0.00525026	yes	2483	14155	8123	14155	15.9736	-0.650017	0.354054
Q9Y603	ENSG00000010030	14	ETV7	protein_coding	ensembl_havana	chr6:36354091-36387800:-	85.7445	-0.260609	0.202843	0.113379	0.163996	no	9648	10432	12028	12028	85.7445	-0.695012	0.244193	0.000998469	0.00355859	yes	4300	10432	9074	10432	85.7445	-0.988584	0.275179	1.3684e-05	5.15229e-05	yes	1656	10432	6580	10432	85.7445	4.20713	0.201884	9.31815e-99	3.24907e-97	yes	106	10432	488	10432	85.7445	3.14101	0.22074
Q15021	ENSG00000010292	13	NCAPD2	protein_coding	ensembl_havana	chr12:6493356-6531955:+	884.474	-0.97814	0.0472627	1.99928e-96	2.70933e-94	yes	1153	2385	178	2385	884.474	-1.49313	0.0495206	3.15359e-201	1.40702e-198	yes	660	2385	78	2385	884.474	-1.2319	0.0484956	6.11326e-144	2.30433e-141	yes	963	2385	125	2385	884.474	-0.558013	0.0720854	7.32894e-15	1.53513e-13	yes	9265	2385	3262	9265	884.474	-0.458753	0.0644647
P48546	ENSG00000010310	9	GIPR	protein_coding	ensembl_havana	chr19:45668221-45683722:+	34.9317	-1.67763	0.184024	1.75299e-22	2.12439e-21	yes	265	12522	1465	12522	34.9317	-1.97867	0.195453	9.96613e-27	6.98442e-26	yes	244	12522	2046	12522	34.9317	-0.626527	0.153483	1.08234e-05	3.31439e-05	yes	4229	12522	6438	12522	34.9317	-0.707068	0.304482	0.0109336	0.0222195	yes	6952	12522	9211	12522	34.9317	-0.918177	0.29091
Q9NS98	ENSG00000010319	7	SEMA3G	protein_coding	ensembl_havana	chr3:52433035-52445103:-	7.80871	0.637492	0.344968	0.00655111	0.0131735	yes	2975	15739	8463	15739	7.80871	1.76577	0.362604	6.32002e-09	1.75106e-08	yes	382	15739	5172	15739	7.80871	0.129458	0.307801	0.576005	0.41741	no	17383	15739	16554	17383	7.80871	-0.488257	0.717967	0.210378	0.274472	no	10551	15739	13692	15739	7.80871	-0.228766	0.614602
Q9NSD5	ENSG00000010379	16	SLC6A13	protein_coding	ensembl_havana	chr12:220621-262873:-	10.0736	1.10496	0.449578	0.000179333	0.000371472	yes	857	15151	6270	15151	10.0736	0.215823	0.358816	0.407092	0.362339	no	14349	15151	16109	16109	10.0736	-0.0764109	0.351777	0.75025	0.658905	no	20293	15151	19270	20293	10.0736	2.73988	0.563481	1.38146e-09	4.69043e-09	yes	318	15151	4293	15151	10.0736	1.14187	0.532573
P98182	ENSG00000010539	11	ZNF200	protein_coding	ensembl_havana	chr16:3222325-3236221:-	204.001	1.06508	0.102378	7.36329e-27	1.50447e-25	yes	942	7545	1209	7545	204.001	0.712701	0.105116	2.68641e-12	2.94561e-11	yes	4122	7545	4271	7545	204.001	0.544117	0.105303	8.7709e-08	4.34438e-07	yes	5312	7545	5275	7545	204.001	2.31615	0.132336	3.89218e-71	1.78351e-69	yes	481	7545	724	7545	204.001	2.2718	0.123657
P31629	ENSG00000010818	10	HIVEP2	protein_coding	ensembl_havana	chr6:142751469-142956698:-	904.128	0.650159	0.0846558	2.12782e-15	1.95302e-14	yes	2851	2319	2259	2851	904.128	0.117787	0.0853152	0.155955	0.32946	no	18496	2319	15706	18496	904.128	0.110693	0.0850408	0.184257	0.491471	no	18366	2319	17445	18366	904.128	2.85779	0.0900011	3.35122e-224	1.45845e-221	yes	282	2319	157	2319	904.128	2.58708	0.0891705
Q92782	ENSG00000011332	19	DPF1	protein_coding	ensembl_havana	chr19:38211006-38229714:-	16.5339	0.168905	0.314924	0.396679	0.358943	no	13297	14096	14306	14306	16.5339	1.46438	0.421358	7.49431e-06	1.76962e-05	yes	703	14096	6760	14096	16.5339	2.02679	0.417909	4.86072e-09	1.65889e-08	yes	169	14096	4630	14096	16.5339	3.46099	0.508279	8.95325e-15	4.13241e-14	yes	181	14096	3158	14096	16.5339	2.50468	0.541062
Q03405	ENSG00000011422	12	PLAUR	protein_coding	ensembl_havana	chr19:43646095-43670547:-	959.523	-0.175897	0.0585647	0.00216844	0.00576275	yes	12970	2169	7802	12970	959.523	0.187868	0.0579942	0.0010555	0.00401751	yes	15433	2169	9143	15433	959.523	0.224386	0.0577079	8.69365e-05	0.000540585	yes	13255	2169	7505	13255	959.523	2.42524	0.0644828	0	0	yes	430	2169	1	2169	959.523	1.61504	0.0673868
Q9NXS2	ENSG00000011478	12	QPCTL	protein_coding	ensembl_havana	chr19:45692666-45703989:+	203.219	-0.594138	0.068288	5.09245e-19	7.35807e-18	yes	3400	7560	1825	7560	203.219	-0.581433	0.0686424	8.80522e-18	1.30942e-16	yes	5674	7560	3071	7560	203.219	-0.0671444	0.0643787	0.291511	0.456806	no	20911	7560	17022	20911	203.219	-0.735175	0.147649	3.6744e-07	2.4591e-06	yes	6582	7560	5322	7560	203.219	-1.53139	0.167227
Q76N32	ENSG00000011523	14	CEP68	protein_coding	ensembl_havana	chr2:65056366-65087004:+	145.403	-1.79906	0.105739	1.54271e-67	1.07737e-65	yes	217	8751	329	8751	145.403	-0.839393	0.0915674	7.01941e-21	8.48945e-20	yes	3039	8751	2676	8751	145.403	-0.17939	0.0834233	0.0283662	0.0988853	yes	15102	8751	12221	15102	145.403	-0.289087	0.162312	0.0679954	0.194746	no	15216	8751	12682	15216	145.403	0.309389	0.124944
Q8IVH8	ENSG00000011566	15	MAP4K3	protein_coding	ensembl_havana	chr2:39249266-39437301:-	656.638	-0.238904	0.0605644	5.43349e-05	0.000241968	yes	10398	3210	6092	10398	656.638	-0.0866217	0.0605581	0.145101	0.409009	no	20102	3210	16679	20102	656.638	0.450464	0.0584069	6.59198e-15	1.08768e-13	yes	7001	3210	3222	7001	656.638	1.65597	0.0740584	3.23721e-112	5.48332e-110	yes	1168	3210	411	3210	656.638	1.28044	0.0732188
Q96B96	ENSG00000011638	10	TMEM159	protein_coding	ensembl_havana	chr16:21158377-21180616:+	490.217	-1.06411	0.050044	8.03179e-102	1.45149e-99	yes	943	4199	163	4199	490.217	-1.66115	0.0551467	3.65649e-201	2.36576e-198	yes	467	4199	79	4199	490.217	-0.934885	0.0498914	9.95371e-80	1.4416e-77	yes	1914	4199	328	4199	490.217	-0.813595	0.0984256	7.1504e-17	1.65579e-15	yes	5646	4199	2948	5646	490.217	0.256663	0.0667375
Q96RI1	ENSG00000012504	15	NR1H4	protein_coding	ensembl_havana	chr12:100473708-100564414:+	143.413	-1.8115	0.109729	7.74258e-64	5.17718e-62	yes	211	8806	362	8806	143.413	-2.85119	0.134791	1.16708e-101	1.22635e-99	yes	61	8806	308	8806	143.413	-1.51519	0.105607	3.64529e-48	2.04611e-46	yes	523	8806	759	8806	143.413	-0.438622	0.166253	0.00678213	0.0233387	yes	11574	8806	9259	11574	143.413	0.769007	0.115612
P09917	ENSG00000012779	11	ALOX5	protein_coding	ensembl_havana	chr10:45374176-45446119:+	143.09	-0.475419	0.0784711	3.22916e-10	2.3593e-09	yes	4779	8819	3381	8819	143.09	-0.542466	0.0793848	3.39489e-12	2.07057e-11	yes	6270	8819	4225	8819	143.09	-0.887391	0.0833766	1.03601e-27	2.38382e-26	yes	2145	8819	1670	8819	143.09	-1.12226	0.186268	4.14488e-10	3.47693e-09	yes	3057	8819	4246	8819	143.09	-2.09978	0.227385
Q9P1Z2	ENSG00000012822	16	CALCOCO1	protein_coding	ensembl_havana	chr12:53708517-53727745:-	230.03	-1.0155	0.0692734	4.97939e-50	2.33402e-48	yes	1065	7095	527	7095	230.03	-1.52066	0.0737766	5.90905e-96	8.01469e-94	yes	614	7095	339	7095	230.03	-1.7876	0.0762963	4.36614e-123	9.87868e-121	yes	310	7095	170	7095	230.03	-1.42683	0.149092	9.54338e-23	1.05428e-21	yes	1758	7095	2280	7095	230.03	-1.53662	0.135332
Q9Y5A7	ENSG00000013374	16	NUB1	protein_coding	ensembl_havana	chr7:151341699-151378449:+	676.559	-0.193986	0.0512412	0.000119566	0.000507073	yes	12167	3130	6397	12167	676.559	-0.33845	0.0526951	9.57739e-11	9.62304e-10	yes	10574	3130	4726	10574	676.559	-0.285556	0.0523157	3.7854e-08	3.96842e-07	yes	11194	3130	5253	11194	676.559	1.45777	0.0658344	9.92968e-110	7.76948e-108	yes	1672	3130	424	3130	676.559	0.636827	0.0708878
P49759	ENSG00000013441	16	CLK1	protein_coding	ensembl_havana	chr2:200853009-200864744:-	480.6	-0.273613	0.137398	0.026582	0.0693216	yes	9236	4283	10403	10403	480.6	-0.61767	0.144483	5.92227e-06	4.00143e-05	yes	5236	4283	7028	7028	480.6	-0.314357	0.138929	0.0167594	0.0758737	yes	10304	4283	11748	11748	480.6	1.59361	0.152739	7.68924e-27	1.19721e-25	yes	1296	4283	1961	4283	480.6	1.79463	0.148084
P40925	ENSG00000014641	20	MDH1	protein_coding	ensembl_havana	chr2:63588609-63607197:+	1106.76	-0.0827813	0.0449285	0.0623074	0.149787	no	18234	1826	11835	18234	1106.76	0.0219828	0.0449173	0.620123	1	no	25562	1826	20364	25562	1106.76	0.0872426	0.0450406	0.051451	0.172757	no	19653	1826	13383	19653	1106.76	-1.10446	0.083511	1.71634e-40	5.9739e-39	yes	3149	1826	1334	3149	1106.76	-1.80023	0.0896758
Q99666	ENSG00000015568	13	RGPD5	protein_coding	ensembl_havana	chr2:109792758-109857705:+	164.189	0.358939	0.103125	0.000204383	0.000750487	yes	6896	8351	6592	8351	164.189	0.44739	0.103517	8.35184e-06	4.48887e-05	yes	8005	8351	7078	8351	164.189	0.338646	0.103555	0.00074404	0.00279202	yes	9616	8351	8411	9616	164.189	2.12363	0.134322	1.28271e-58	4.521e-57	yes	619	8351	904	8351	164.189	1.81521	0.130029
Q9H169	ENSG00000015592	16	STMN4	protein_coding	ensembl_havana	chr8:27235323-27258420:-	3.40217	0.230656	0.530377	0.156792	0.200261	no	10699	17867	12536	17867	3.40217	0.295843	0.615376	0.20303	0.160501	no	11781	17867	13617	17867	3.40217	0.136413	0.549937	0.470195	0.354148	no	17028	17867	15782	17867	3.40217	1.49426	1.29171	0.00345105	0.00588702	yes	1558	17867	8196	17867	3.40217	4.12397	1.71716
P61371	ENSG00000016082	15	ISL1	protein_coding	ensembl_havana	chr5:51383448-51394730:+	134.5	-0.878024	0.116436	3.33473e-15	3.55681e-14	yes	1497	9022	2316	9022	134.5	-0.415118	0.108063	7.16561e-05	0.000347211	yes	8684	9022	7851	9022	134.5	0.281389	0.0982004	0.00323156	0.0129027	yes	11327	9022	9624	11327	134.5	1.38886	0.145058	1.06395e-22	1.47969e-21	yes	1902	9022	2291	9022	134.5	1.5624	0.127685
Q96PE1	ENSG00000020181	18	ADGRA2	protein_coding	ensembl_havana	chr8:37784191-37844896:+	52.9641	-0.729869	0.135297	7.017e-09	3.24257e-08	yes	2232	11575	3765	11575	52.9641	-0.685601	0.13502	9.34974e-08	4.31496e-07	yes	4421	11575	5814	11575	52.9641	-0.535641	0.130219	1.45005e-05	3.91855e-05	yes	5449	11575	6491	11575	52.9641	-1.53757	0.419304	1.12668e-05	3.35271e-05	yes	1443	11575	6003	11575	52.9641	0.42335	0.186039
Q13761	ENSG00000020633	18	RUNX3	protein_coding	ensembl_havana	chr1:24899511-24965121:-	30.8267	1.267	0.2805	5.3313e-08	2.17908e-07	yes	576	12787	4103	12787	30.8267	1.31226	0.270129	4.04649e-08	1.11885e-07	yes	988	12787	5541	12787	30.8267	1.17247	0.280518	6.96741e-07	2.19882e-06	yes	1105	12787	5665	12787	30.8267	2.2243	0.372442	8.6479e-12	4.13714e-11	yes	541	12787	3734	12787	30.8267	2.52836	0.333052
Q9UF11	ENSG00000021300	14	PLEKHB1	protein_coding	ensembl_havana	chr11:73646178-73662819:+	810.876	-0.0824077	0.0385997	0.0312882	0.0769841	yes	18266	2611	10561	18266	810.876	-0.126582	0.0392342	0.00115131	0.00640763	yes	18060	2611	9456	18060	810.876	-0.121138	0.0391005	0.00186422	0.00932356	yes	17789	2611	9331	17789	810.876	-1.62726	0.102736	6.41102e-58	3.23909e-56	yes	1223	2611	919	2611	810.876	-2.00834	0.10093
Q13489	ENSG00000023445	16	BIRC3	protein_coding	ensembl_havana	chr11:102317450-102339403:+	617.697	-1.32109	0.0772553	9.76863e-68	8.8244e-66	yes	504	3410	326	3410	617.697	-1.52506	0.0794927	1.32518e-83	1.44992e-81	yes	607	3410	434	3410	617.697	-0.833172	0.0742394	2.40646e-30	7.74507e-29	yes	2436	3410	1476	3410	617.697	1.70334	0.0807025	1.88263e-100	1.30121e-98	yes	1085	3410	480	3410	617.697	1.5507	0.0779721
Q16533	ENSG00000023608	5	SNAPC1	protein_coding	ensembl_havana	chr14:61762420-61796428:+	211.956	0.973949	0.0838878	1.88922e-32	4.84109e-31	yes	1168	7404	964	7404	211.956	0.709136	0.0858709	3.3645e-17	4.85587e-16	yes	4157	7404	3164	7404	211.956	0.151857	0.0886873	0.0801418	0.219242	no	16300	7404	14060	16300	211.956	1.01039	0.138208	9.00965e-14	8.8198e-13	yes	3801	7404	3389	7404	211.956	1.55066	0.112705
Q92887	ENSG00000023839	12	ABCC2	protein_coding	ensembl_havana	chr10:99782640-99852594:+	13.9655	0.643161	0.297235	0.00327925	0.00548911	yes	2916	14434	7759	14434	13.9655	0.68584	0.296483	0.00463155	0.00701505	yes	4418	14434	9520	14434	13.9655	0.47604	0.28229	0.0341028	0.048578	yes	6497	14434	11093	14434	13.9655	1.65904	0.432306	3.55791e-06	9.14957e-06	yes	1161	14434	5668	14434	13.9655	0.278549	0.473893
Q8IWP9	ENSG00000024862	17	CCDC28A	protein_coding	ensembl_havana	chr6:138773509-138793319:+	46.5674	-0.512515	0.125066	8.48682e-06	3.17677e-05	yes	4291	11877	5369	11877	46.5674	-1.2412	0.140579	5.59209e-20	5.41881e-19	yes	1155	11877	2769	11877	46.5674	-1.13516	0.140054	1.28168e-17	8.5245e-17	yes	1184	11877	2676	11877	46.5674	-1.6826	0.410995	1.12732e-06	3.70724e-06	yes	1120	11877	5432	11877	46.5674	-0.789615	0.243018
P19971	ENSG00000025708	14	TYMP	protein_coding	ensembl_havana	chr22:50525752-50530032:-	311.968	-0.291996	0.0789497	0.000119872	0.000531104	yes	8646	5914	6422	8646	311.968	-0.430691	0.0816928	7.69417e-08	6.15118e-07	yes	8349	5914	5885	8349	311.968	-0.300626	0.079873	0.000126803	0.000497096	yes	10731	5914	7465	10731	311.968	2.03105	0.0946412	2.4151e-104	1.74941e-102	yes	698	5914	458	5914	311.968	1.66709	0.0930412
P25445	ENSG00000026103	22	FAS	protein_coding	ensembl_havana	chr10:88990531-89017059:+	67.1583	-0.453404	0.171196	0.00214	0.00653694	yes	5086	11038	7898	11038	67.1583	-0.717689	0.181641	1.67511e-05	6.16181e-05	yes	4074	11038	7184	11038	67.1583	-0.0711653	0.157352	0.627815	0.599074	no	20649	11038	18714	20649	67.1583	1.13513	0.230885	1.99963e-07	6.69654e-07	yes	2989	11038	5081	11038	67.1583	2.16049	0.182507
P16070	ENSG00000026508	19	CD44	protein_coding	ensembl_havana	chr11:35138870-35232402:+	11313.2	0.0269483	0.0362716	0.454128	0.712397	no	23191	66	18138	23191	11313.2	0.113734	0.036514	0.00169899	0.00964286	yes	18695	66	9770	18695	11313.2	0.399634	0.0363871	2.8756e-28	1.04994e-26	yes	8094	66	1642	8094	11313.2	-1.09067	0.0431085	9.05097e-142	1.98849e-139	yes	3247	66	311	3247	11313.2	-1.52203	0.0431429
Q9UIX4	ENSG00000026559	14	KCNG1	protein_coding	ensembl_havana	chr20:51003656-51023107:-	4.28066	0.110891	0.392013	0.556163	0.546775	no	16398	17271	16286	17271	4.28066	0.274902	0.476824	0.316243	0.224916	no	12397	17271	14464	17271	4.28066	0.21111	0.448393	0.38532	0.310805	no	13761	17271	15214	17271	4.28066	0.158199	0.706716	0.666273	0.593301	no	19480	17271	17193	19480	4.28066	3.21836	0.920633
Q9NQ25	ENSG00000026751	17	SLAMF7	protein_coding	ensembl_havana	chr1:160739057-160754821:+	30.8333	2.25234	0.302118	5.92159e-16	4.61576e-15	yes	115	12785	2152	12785	30.8333	2.95274	0.292313	2.39776e-26	1.65047e-25	yes	49	12785	2078	12785	30.8333	3.48477	0.286078	1.14328e-36	1.8072e-35	yes	15	12785	1131	12785	30.8333	0.754063	0.484711	0.0475834	0.0764336	yes	6329	12785	10773	12785	30.8333	1.07077	0.437318
P20333	ENSG00000028137	19	TNFRSF1B	protein_coding	ensembl_havana	chr1:12166991-12209228:+	69.376	-0.438452	0.136637	0.000376712	0.000993031	yes	5365	10972	6735	10972	69.376	-1.09346	0.156187	1.79776e-13	1.22159e-12	yes	1654	10972	3889	10972	69.376	-1.63591	0.174319	1.51752e-22	1.2718e-21	yes	407	10972	2093	10972	69.376	0.428736	0.224401	0.0450855	0.0895437	yes	11793	10972	11043	11793	69.376	1.81704	0.153717
Q9UKS7	ENSG00000030419	16	IKZF2	protein_coding	ensembl_havana	chr2:212999691-213152427:-	250.941	-0.0939589	0.0872753	0.260833	0.429374	no	17450	6766	15006	17450	250.941	-1.08956	0.105213	2.94288e-26	6.42123e-25	yes	1670	6766	2125	6766	250.941	-0.766844	0.0999661	1.97592e-15	2.30504e-14	yes	2899	6766	3092	6766	250.941	1.76928	0.114614	1.84967e-55	6.46621e-54	yes	995	6766	949	6766	250.941	2.31473	0.0977405
Q9NYF5	ENSG00000031003	10	FAM13B	protein_coding	ensembl_havana	chr5:137937960-138051961:-	330.482	1.92252	0.0746501	9.74382e-149	4.70568e-146	yes	172	5716	77	5716	330.482	1.7824	0.0751585	1.8698e-126	4.24797e-124	yes	374	5716	201	5716	330.482	1.09842	0.0780262	1.28318e-46	4.64176e-45	yes	1286	5716	809	5716	330.482	1.10022	0.12514	3.99539e-19	4.665e-18	yes	3186	5716	2615	5716	330.482	0.649446	0.125557
Q2M1Z3	ENSG00000031081	11	ARHGAP31	protein_coding	ensembl_havana	chr3:119294383-119420714:+	4.22928	-0.0939253	0.407837	0.604834	0.595341	no	17452	17307	16813	17452	4.22928	-0.180995	0.502587	0.488331	0.333738	no	15707	17307	15750	17307	4.22928	0.0122367	0.442825	0.95805	0.606242	no	28086	17307	18785	28086	4.22928	0.789473	0.728726	0.0592263	0.0924161	yes	5927	17307	11090	17307	4.22928	2.94055	0.938545
Q6NZY4	ENSG00000033030	15	ZCCHC8	protein_coding	ensembl_havana	chr12:122471599-122501073:-	415.093	0.544271	0.0701925	1.59008e-15	2.48019e-14	yes	3925	4846	2292	4846	415.093	0.296359	0.0710738	2.34324e-05	0.000143188	yes	11764	4846	7473	11764	415.093	0.226314	0.0711796	0.00126128	0.00614926	yes	13178	4846	8998	13178	415.093	1.63047	0.0917209	4.07624e-72	1.74311e-70	yes	1217	4846	714	4846	415.093	1.04318	0.0939548
Q96NW7	ENSG00000033122	21	LRRC7	protein_coding	ensembl_havana	chr1:69567922-70151945:+	5.95467	0.241893	0.266788	0.207107	0.261938	no	10293	16424	13263	16424	5.95467	-0.594982	0.350348	0.0253483	0.0331454	yes	5504	16424	10961	16424	5.95467	-1.861	0.571513	3.9939e-06	7.95364e-06	yes	258	16424	6025	16424	5.95467	-0.548283	0.680085	0.172376	0.197433	no	9455	16424	12726	16424	5.95467	-0.327496	0.542735
Q96HL8	ENSG00000035115	22	SH3YL1	protein_coding	ensembl_havana	chr2:217730-266398:-	499.925	-0.321122	0.0430933	4.55206e-14	4.96759e-13	yes	7834	4113	2486	7834	499.925	-0.694811	0.0450956	3.51034e-54	1.96941e-52	yes	4304	4113	838	4304	499.925	-1.39337	0.0490479	5.45068e-179	4.00224e-176	yes	662	4113	75	4113	499.925	-1.80664	0.122872	1.0371e-50	6.81774e-49	yes	945	4113	1059	4113	499.925	-1.49221	0.0969023
Q9UIK4	ENSG00000035664	11	DAPK2	protein_coding	ensembl_havana	chr15:63907036-64072033:-	6.73558	0.172337	0.378064	0.384343	0.380143	no	13149	16098	14512	16098	6.73558	0.147804	0.43645	0.582509	0.525523	no	17116	16098	18031	18031	6.73558	0.479264	0.465121	0.0760302	0.0789594	yes	6423	16098	11817	16098	6.73558	1.54898	0.762796	0.0011697	0.00227882	yes	1412	16098	7610	16098	6.73558	3.26205	0.783618
P16035	ENSG00000035862	12	TIMP2	protein_coding	ensembl_havana	chr17:78852977-78925387:-	4689.33	0.0661251	0.0414988	0.107559	0.216992	no	19518	250	12743	19518	4689.33	0.0612802	0.041759	0.137212	0.28582	no	21590	250	15202	21590	4689.33	-0.413023	0.042005	4.8813e-23	1.3827e-21	yes	7769	250	2097	7769	4689.33	-1.71332	0.0585555	8.75994e-190	2.99267e-187	yes	1070	250	200	1070	4689.33	-1.97703	0.0568907
P41180	ENSG00000036828	17	CASR	protein_coding	ensembl_havana	chr3:122183668-122291629:+	41.0322	-0.476419	0.161646	0.000766551	0.00182545	yes	4761	12149	7044	12149	41.0322	-0.443951	0.159658	0.00284456	0.00442161	yes	8059	12149	9202	12149	41.0322	-0.072667	0.149863	0.605625	0.590376	no	20536	12149	18611	20536	41.0322	-0.96008	0.349525	0.00186981	0.00387536	yes	4228	12149	7913	12149	41.0322	-1.65522	0.407255
Q6P3S6	ENSG00000037637	11	FBXO42	protein_coding	ensembl_havana	chr1:16246840-16352480:-	477.018	0.568761	0.0615536	4.07295e-21	7.64652e-20	yes	3674	4324	1618	4324	477.018	0.643993	0.0615025	3.39606e-26	7.49431e-25	yes	4907	4324	2132	4907	477.018	0.417725	0.0622826	1.16567e-11	1.56136e-10	yes	7660	4324	3969	7660	477.018	1.82031	0.0829442	1.49279e-108	2.38904e-106	yes	925	4324	435	4324	477.018	1.59314	0.0794961
Q9BV20	ENSG00000037757	14	MRI1	protein_coding	ensembl_havana	chr19:13764522-13774282:+	99.3901	-0.477123	0.112891	5.60602e-06	1.93672e-05	yes	4745	9993	5212	9993	99.3901	-0.423025	0.111703	8.73397e-05	0.000359178	yes	8507	9993	7864	9993	99.3901	-0.182894	0.108161	0.0806462	0.152401	no	14945	9993	13110	14945	99.3901	-0.939469	0.229116	1.5366e-05	4.5087e-05	yes	4424	9993	6088	9993	99.3901	-1.84379	0.274344
O43897	ENSG00000038295	8	TLL1	protein_coding	ensembl_havana	chr4:165873237-166104457:+	2.29017	0.152319	0.475388	0.348927	0.398383	no	14128	18948	14691	18948	2.29017	0.0488454	0.559858	0.82636	0.485389	no	22472	18948	17495	22472	2.29017	-0.251144	0.594536	0.188817	0.173095	no	12304	18948	13387	18948	2.29017	1.2194	1.05747	0.0087538	0.0185464	yes	2580	18948	9059	18948	2.29017	1.91413	1.27463
O75962	ENSG00000038382	20	TRIO	protein_coding	ensembl_havana	chr5:14143342-14532128:+	2268.52	0.423999	0.0442188	2.65151e-22	4.84729e-21	yes	5607	711	1484	5607	2268.52	0.715918	0.0439709	2.97249e-60	1.87998e-58	yes	4094	711	737	4094	2268.52	0.366134	0.0443055	9.49591e-17	1.95839e-15	yes	8904	711	2907	8904	2268.52	1.9767	0.0499077	0	0	yes	750	711	1	750	2268.52	1.22802	0.0515692
Q96T60	ENSG00000039650	12	PNKP	protein_coding	ensembl_havana	chr19:49859882-49878351:-	342.076	-0.345121	0.0604806	5.07927e-09	4.73991e-08	yes	7199	5582	3831	7199	342.076	-0.339076	0.0608528	1.795e-08	1.46582e-07	yes	10554	5582	5592	10554	342.076	-0.429521	0.0612217	1.2977e-12	2.0336e-11	yes	7426	5582	3718	7426	342.076	-0.660816	0.116938	1.03457e-08	9.06521e-08	yes	7603	5582	4745	7603	342.076	-1.54826	0.134251
O60931	ENSG00000040531	16	CTNS	protein_coding	ensembl_havana	chr17:3636459-3663103:+	85.5449	0.362019	0.107974	0.000321896	0.00085796	yes	6822	10437	6661	10437	85.5449	0.862856	0.106289	6.32489e-17	7.51446e-16	yes	2873	10437	3202	10437	85.5449	0.879065	0.106665	1.00456e-17	1.22565e-16	yes	2191	10437	2698	10437	85.5449	-0.365654	0.25029	0.121019	0.178324	no	13242	10437	12446	13242	85.5449	-1.53432	0.340017
Q9BZR6	ENSG00000040608	14	RTN4R	protein_coding	ensembl_havana	chr22:20241415-20283246:-	27.3539	-0.901737	0.172549	9.50668e-09	4.18773e-08	yes	1421	13036	3808	13036	27.3539	-1.5357	0.195518	8.32619e-17	3.79125e-16	yes	589	13036	3149	13036	27.3539	-0.74993	0.169577	1.2297e-06	4.06929e-06	yes	3040	13036	5826	13036	27.3539	-0.511902	0.324452	0.0802525	0.119989	no	10112	13036	11574	13036	27.3539	-0.95936	0.339649
P24821	ENSG00000041982	16	TNC	protein_coding	ensembl_havana	chr9:115019575-115118257:-	93.7808	-0.163363	0.205978	0.324044	0.393153	no	13551	10163	14633	14633	93.7808	1.83688	0.2027	6.3559e-22	9.67192e-21	yes	332	10163	2550	10163	93.7808	3.71354	0.188284	6.50503e-89	6.00121e-87	yes	7	10163	269	10163	93.7808	3.74677	0.230501	3.41289e-62	8.72409e-61	yes	141	10163	858	10163	93.7808	3.14045	0.240511
P40121	ENSG00000042493	16	CAPG	protein_coding	ensembl_havana	chr2:85394753-85418432:-	1105.72	-0.23622	0.0445391	7.84997e-08	4.99447e-07	yes	10481	1829	4264	10481	1105.72	-0.307533	0.044985	6.18651e-12	6.63318e-11	yes	11430	1829	4388	11430	1105.72	-0.516886	0.0454168	2.23247e-30	7.19483e-29	yes	5761	1829	1474	5761	1105.72	-1.1694	0.0801825	8.06099e-49	5.09239e-47	yes	2802	1829	1102	2802	1105.72	-1.65251	0.0812791
P01266	ENSG00000042832	12	TG	protein_coding	ensembl_havana	chr8:132866958-133134903:+	5.20927	2.39789	0.717148	1.25784e-06	4.34846e-06	yes	97	16746	4787	16746	5.20927	2.15676	0.724841	4.36489e-06	7.51614e-06	yes	186	16746	6516	16746	5.20927	0.475048	0.493724	0.0785091	0.0789669	yes	6517	16746	11818	16746	5.20927	0.830712	0.728492	0.0491759	0.0687354	yes	5454	16746	10606	16746	5.20927	0.354358	0.707666
Q14999	ENSG00000044090	10	CUL7	protein_coding	ensembl_havana	chr6:43037617-43053945:-	288.887	-0.590608	0.0645844	9.30678e-21	1.48826e-19	yes	3447	6219	1649	6219	288.887	-1.03715	0.0676238	3.67486e-54	2.00015e-52	yes	1903	6219	839	6219	288.887	-0.904629	0.0669146	5.95269e-43	2.34917e-41	yes	2052	6219	914	6219	288.887	-1.31262	0.140185	1.06715e-21	1.6004e-20	yes	2173	6219	2375	6219	288.887	-1.55232	0.132512
Q8WZ64	ENSG00000047365	12	ARAP2	protein_coding	ensembl_havana	chr4:35948221-36244514:-	470.879	0.443727	0.0627468	4.14485e-13	4.70497e-12	yes	5260	4367	2676	5260	470.879	0.0157779	0.064171	0.802237	1	no	27772	4367	20364	27772	470.879	-0.385059	0.0671751	6.31518e-09	6.85048e-08	yes	8454	4367	4903	8454	470.879	1.64007	0.081677	4.01283e-91	4.77113e-89	yes	1201	4367	534	4367	470.879	0.889319	0.0863493
P00450	ENSG00000047457	14	CP	protein_coding	ensembl_havana	chr3:149162410-149221829:-	6.3592	-0.241125	0.262336	0.20501	0.259855	no	10325	16243	13234	16243	6.3592	-0.28333	0.283607	0.220159	0.219296	no	12154	16243	14389	16243	6.3592	-0.691393	0.333081	0.00562157	0.00754409	yes	3516	16243	9173	16243	6.3592	-1.6423	1.11987	0.00192542	0.00356422	yes	1198	16243	7874	16243	6.3592	-0.987287	0.753143
P08922	ENSG00000047936	10	ROS1	protein_coding	ensembl_havana	chr6:117288300-117425855:-	5.15552	0.0921863	0.350199	0.63641	0.630639	no	17567	16777	17173	17567	5.15552	0.920439	0.502098	0.00494077	0.00544113	yes	2535	16777	9341	16777	5.15552	0.83708	0.504889	0.0064029	0.00823798	yes	2409	16777	9239	16777	5.15552	-0.369991	0.714694	0.329213	0.392817	no	13144	16777	14971	16777	5.15552	1.81682	0.648649
Q9UKV0	ENSG00000048052	21	HDAC9	protein_coding	ensembl_havana	chr7:18086949-19002416:+	2766.89	0.0370277	0.0384969	0.332044	0.529902	no	21994	530	16109	21994	2766.89	-0.757725	0.0404716	6.23593e-79	4.60755e-77	yes	3718	530	471	3718	2766.89	-1.09095	0.0414197	1.67637e-154	9.57479e-152	yes	1303	530	104	1303	2766.89	1.27719	0.0454558	1.71605e-174	4.98942e-172	yes	2339	530	235	2339	2766.89	1.64418	0.0420174
Q9Y3C1	ENSG00000048162	21	NOP16	protein_coding	ensembl_havana	chr5:176383938-176388927:-	409.367	1.11946	0.0607719	2.05701e-77	2.86143e-75	yes	822	4909	257	4909	409.367	1.57299	0.0597685	2.67229e-154	9.65391e-152	yes	544	4909	135	4909	409.367	0.749443	0.0622673	2.9832e-34	6.9068e-33	yes	3047	4909	1264	4909	409.367	-0.162836	0.130322	0.204411	0.52697	no	19313	4909	16446	19313	409.367	-0.608818	0.131457
Q8TEQ0	ENSG00000048471	14	SNX29	protein_coding	ensembl_havana	chr16:11976734-12574287:+	453.638	0.12642	0.0792179	0.0979189	0.218348	no	15481	4503	12760	15481	453.638	0.348464	0.0801652	9.57914e-06	6.26643e-05	yes	10298	4503	7192	10298	453.638	1.91283	0.0759379	6.2886e-142	2.26315e-139	yes	219	4503	132	4503	453.638	1.83216	0.0992794	7.21006e-78	7.73409e-76	yes	913	4503	649	4503	453.638	1.24409	0.101229
Q96T23	ENSG00000048649	13	RSF1	protein_coding	ensembl_havana	chr11:77659996-77821017:-	904.511	-0.516397	0.0619963	1.60066e-17	2.27039e-16	yes	4243	2318	2006	4243	904.511	-0.363966	0.0613528	2.01925e-09	1.31111e-08	yes	9917	2318	5110	9917	904.511	-0.0206512	0.0598869	0.727677	1	no	25361	2318	20400	25361	904.511	1.3923	0.0723252	1.47854e-83	1.70072e-81	yes	1888	2318	594	2318	904.511	1.63536	0.0666297
Q14055	ENSG00000049089	15	COL9A2	protein_coding	ensembl_havana	chr1:40300489-40317813:-	75.4002	-0.271145	0.106865	0.00658546	0.0153966	yes	9315	10761	8596	10761	75.4002	-0.480371	0.111788	8.47229e-06	3.27593e-05	yes	7351	10761	6954	10761	75.4002	-1.3413	0.126346	6.71637e-28	8.13479e-27	yes	748	10761	1634	10761	75.4002	-1.70536	0.329177	5.62414e-09	2.11769e-08	yes	1083	10761	4519	10761	75.4002	-1.28831	0.238929
P21583	ENSG00000049130	16	KITLG	protein_coding	ensembl_havana	chr12:88492793-88580851:-	516.519	-0.0705719	0.0680585	0.286997	0.513231	no	19136	3994	15911	19136	516.519	0.0243511	0.0685082	0.716862	1	no	25197	3994	20364	25197	516.519	0.166485	0.0683124	0.0135629	0.0701468	yes	15658	3994	11624	15658	516.519	0.615963	0.0997614	4.58701e-10	6.69432e-09	yes	8275	3994	4350	8275	516.519	1.66051	0.0784858
Q9UKP5	ENSG00000049192	15	ADAMTS6	protein_coding	ensembl_havana	chr5:65148738-65481920:-	22.5539	1.44774	0.57393	4.73763e-05	0.000158033	yes	400	13444	5933	13444	22.5539	1.36667	0.513589	0.000129244	0.000240798	yes	859	13444	7696	13444	22.5539	1.89336	0.524981	1.17068e-06	3.6619e-06	yes	237	13444	5800	13444	22.5539	4.90584	0.527417	1.77705e-22	1.34344e-21	yes	73	13444	2289	13444	22.5539	4.27952	0.542223
Q07011	ENSG00000049249	9	TNFRSF9	protein_coding	ensembl_havana	chr1:7915871-7943165:-	36.2138	-0.142522	0.274686	0.456134	0.484662	no	14630	12442	15575	15575	36.2138	-0.234936	0.315186	0.338388	0.344279	no	13710	12442	15880	15880	36.2138	-0.639999	0.388282	0.0167195	0.0286724	yes	4076	12442	10425	12442	36.2138	4.15152	0.33828	4.62006e-37	6.03923e-36	yes	111	12442	1432	12442	36.2138	3.88642	0.335136
Q96PU5	ENSG00000049759	18	NEDD4L	protein_coding	ensembl_havana	chr18:58044226-58401540:+	2421.45	0.0232049	0.043007	0.585566	0.800883	no	23796	638	18940	23796	2421.45	-0.323118	0.0440952	1.7316e-13	2.04649e-12	yes	11001	638	3944	11001	2421.45	-0.290197	0.0439633	3.20205e-11	4.66741e-10	yes	11063	638	4113	11063	2421.45	1.47726	0.0495996	4.79349e-196	1.76087e-193	yes	1615	638	186	1615	2421.45	1.50552	0.0474652
P13498	ENSG00000051523	11	CYBA	protein_coding	ensembl_havana	chr16:88643289-88651054:-	1369.49	-0.167731	0.0669695	0.0100971	0.0283281	yes	13345	1421	9262	13345	1369.49	-0.141444	0.0678645	0.0337346	0.0938641	yes	17386	1421	12507	17386	1369.49	-0.0725276	0.0674864	0.276533	0.821927	no	20550	1421	20005	20550	1369.49	-1.51172	0.097794	4.26577e-55	3.02977e-53	yes	1511	1421	962	1511	1369.49	-1.90752	0.097152
O43488	ENSG00000053371	12	AKR7A2	protein_coding	ensembl_havana	chr1:19303965-19312146:-	322.678	-0.184124	0.0558691	0.000783456	0.00289731	yes	12605	5805	7335	12605	322.678	-0.0918201	0.0563055	0.0972331	0.307288	no	19840	5805	15432	19840	322.678	-0.0258729	0.0558053	0.640093	1	no	24617	5805	20400	24617	322.678	-1.03206	0.13605	1.06361e-14	1.35985e-13	yes	3660	5805	3252	5805	322.678	-1.60504	0.142868
Q9NRX4	ENSG00000054148	18	PHPT1	protein_coding	ensembl_havana	chr9:136848724-136851027:+	99.3584	-0.240817	0.0919774	0.00585304	0.0123618	yes	10334	9994	8406	10334	99.3584	-0.0725445	0.0915024	0.414003	0.688004	no	20907	9994	19475	20907	99.3584	0.108507	0.0899108	0.217222	0.341503	no	18472	9994	15640	18472	99.3584	-0.667516	0.216176	0.00123627	0.00273159	yes	7503	9994	7700	9994	99.3584	-1.54152	0.257352
Q4LE39	ENSG00000054267	22	ARID4B	protein_coding	ensembl_havana	chr1:235131634-235328219:-	736.863	0.338648	0.0626976	2.99956e-08	1.90993e-07	yes	7362	2870	4081	7362	736.863	0.101903	0.0641768	0.105498	0.296932	no	19281	2870	15328	19281	736.863	0.254419	0.0632829	4.78994e-05	0.000311082	yes	12201	2870	7255	12201	736.863	2.39205	0.0725099	2.77749e-241	1.25961e-238	yes	451	2870	140	2870	736.863	2.04918	0.0715137
P19525	ENSG00000055332	18	EIF2AK2	protein_coding	ensembl_havana	chr2:37099210-37157065:-	2319.03	0.188797	0.0709048	0.0060601	0.0195211	yes	12389	681	8833	12389	2319.03	-0.162702	0.072444	0.0220468	0.0971978	yes	16470	681	12577	16470	2319.03	0.185718	0.0715868	0.00850548	0.0458844	yes	14832	681	11011	14832	2319.03	2.17372	0.0758153	3.58292e-183	5.53585e-181	yes	577	681	212	681	2319.03	2.46383	0.0738383
Q8NEZ4	ENSG00000055609	18	KMT2C	protein_coding	ensembl_havana	chr7:152134922-152436005:-	1120.03	0.523195	0.063901	5.12271e-17	6.48706e-16	yes	4149	1798	2052	4149	1120.03	0.28103	0.064109	9.23105e-06	4.33457e-05	yes	12228	1798	7066	12228	1120.03	0.146555	0.0642467	0.0210482	0.0798909	yes	16543	1798	11839	16543	1120.03	1.8121	0.0731574	3.11743e-137	3.2111e-135	yes	939	1798	318	1798	1120.03	1.69592	0.0708365
Q8TDD5	ENSG00000055732	13	MCOLN3	protein_coding	ensembl_havana	chr1:85018082-85048500:-	56.8429	0.0214046	0.132432	0.85873	1	no	24221	11431	19881	24221	56.8429	0.698209	0.136269	7.0088e-08	3.30049e-07	yes	4256	11431	5755	11431	56.8429	1.53161	0.130127	1.69861e-33	2.60192e-32	yes	512	11431	1292	11431	56.8429	-0.242861	0.302864	0.381042	0.448172	no	16557	11431	15596	16557	56.8429	-0.986959	0.352792
Q9Y5X5	ENSG00000056291	17	NPFFR2	protein_coding	ensembl_havana	chr4:72031804-72148067:+	36.017	0.700486	0.231478	0.000232827	0.000697831	yes	2434	12450	6553	12450	36.017	1.37346	0.225288	3.49449e-11	1.12725e-10	yes	846	12450	4445	12450	36.017	0.708227	0.229663	0.000309349	0.000723987	yes	3367	12450	7639	12450	36.017	2.50091	0.296104	5.4898e-20	3.60574e-19	yes	404	12450	2497	12450	36.017	1.29682	0.316347
Q13077	ENSG00000056558	11	TRAF1	protein_coding	ensembl_havana	chr9:120902393-120929173:-	314.791	-0.606408	0.266591	0.00299908	0.00989096	yes	3260	5895	8226	8226	314.791	-1.15409	0.31593	1.25913e-05	7.90242e-05	yes	1448	5895	7276	7276	314.791	-0.772379	0.284567	0.00071794	0.00251559	yes	2855	5895	8352	8352	314.791	6.14392	0.195462	3.11519e-218	5.83527e-216	yes	24	5895	163	5895	314.791	6.22784	0.192516
Q96PD2	ENSG00000057019	16	DCBLD2	protein_coding	ensembl_havana	chr3:98795941-98901695:-	3907.44	0.50607	0.0372315	9.04956e-43	3.47233e-41	yes	4363	345	670	4363	3907.44	0.932547	0.0369667	2.23994e-141	5.06179e-139	yes	2448	345	154	2448	3907.44	1.8091	0.0364863	0	0	yes	293	345	1	345	3907.44	0.763407	0.0465883	1.36382e-60	1.05294e-58	yes	6230	345	885	6230	3907.44	0.0850007	0.0483319
O75626	ENSG00000057657	17	PRDM1	protein_coding	ensembl_havana	chr6:105993463-106109939:+	38.8169	-1.78495	0.565403	3.5585e-06	1.16154e-05	yes	223	12275	5070	12275	38.8169	-0.654965	0.337197	0.0123771	0.0172999	yes	4773	12275	10256	12275	38.8169	0.0716643	0.257004	0.734815	0.685771	no	20614	12275	19440	20614	38.8169	3.73233	0.304669	2.54588e-37	2.51552e-36	yes	145	12275	1415	12275	38.8169	3.62379	0.297287
Q9ULS5	ENSG00000057704	13	TMCC3	protein_coding	ensembl_havana	chr12:94567122-94650557:-	149.686	-1.83256	0.109849	4.47722e-65	3.08757e-63	yes	204	8639	351	8639	149.686	-2.08508	0.117796	5.05041e-73	3.00464e-71	yes	215	8639	544	8639	149.686	-0.88848	0.0948854	4.26319e-22	8.31992e-21	yes	2141	8639	2183	8639	149.686	0.204782	0.147908	0.157752	0.287511	no	17795	8639	13820	17795	149.686	1.17925	0.108037
O14974	ENSG00000058272	19	PPP1R12A	protein_coding	ensembl_havana	chr12:79773563-79935460:-	1124.64	0.0994338	0.0519994	0.0520851	0.119293	no	17103	1788	11343	17103	1124.64	0.0866781	0.052793	0.0953186	0.219672	no	20098	1788	14397	20098	1124.64	0.127488	0.0525351	0.0144808	0.0603721	yes	17467	1788	11394	17467	1124.64	1.50533	0.0635299	2.71388e-125	4.95134e-123	yes	1529	1788	348	1788	1124.64	1.30405	0.061538
P49619	ENSG00000058866	15	DGKG	protein_coding	ensembl_havana	chr3:186105668-186362234:-	51.5436	0.979996	0.196344	2.2448e-08	1.13323e-07	yes	1146	11646	3981	11646	51.5436	1.90573	0.188634	1.83451e-26	2.32067e-25	yes	279	11646	2089	11646	51.5436	2.09012	0.185913	1.19805e-31	1.63472e-30	yes	153	11646	1383	11646	51.5436	1.22665	0.310397	1.21771e-05	4.3948e-05	yes	2549	11646	6077	11646	51.5436	1.91448	0.253503
Q9H0J9	ENSG00000059378	13	PARP12	protein_coding	ensembl_havana	chr7:140023749-140062951:-	1098.04	0.200008	0.0618931	0.000939975	0.0035847	yes	11938	1839	7461	11938	1098.04	0.371051	0.0622193	1.64157e-09	1.67589e-08	yes	9728	1839	5155	9728	1098.04	0.846925	0.0612224	1.11379e-44	6.00445e-43	yes	2353	1839	874	2353	1098.04	2.83346	0.0670112	0	0	yes	290	1839	1	1839	1098.04	2.1258	0.0687415
Q05195	ENSG00000059728	11	MXD1	protein_coding	ensembl_havana	chr2:69897688-69942945:+	198.625	-0.406944	0.111899	9.01027e-05	0.000314489	yes	5925	7631	6205	7631	198.625	-0.319252	0.110761	0.00283355	0.00762096	yes	11100	7631	9581	11100	198.625	0.108012	0.105468	0.290941	0.517137	no	18494	7631	17757	18494	198.625	1.91093	0.13076	2.4545e-50	8.39487e-49	yes	812	7631	1062	7631	198.625	1.69141	0.125682
Q00537	ENSG00000059758	8	CDK17	protein_coding	ensembl_havana	chr12:96278261-96400480:-	457.044	0.41773	0.0689737	4.28679e-10	3.24761e-09	yes	5717	4471	3430	5717	457.044	0.503514	0.0689222	1.2836e-13	1.4995e-12	yes	6928	4471	3909	6928	457.044	0.397907	0.0692756	5.70023e-09	6.20619e-08	yes	8131	4471	4885	8131	457.044	2.76789	0.0797862	1.37871e-266	3.45046e-264	yes	306	4471	122	4471	457.044	2.04223	0.0834006
Q6J9G0	ENSG00000060140	9	STYK1	protein_coding	ensembl_havana	chr12:10618923-10674318:-	209.818	-0.759883	0.108415	2.43999e-13	2.56766e-12	yes	2027	7440	2618	7440	209.818	-1.41109	0.122918	6.09563e-32	1.61647e-30	yes	780	7440	1722	7440	209.818	-0.0819512	0.0977607	0.389455	0.566645	no	19956	7440	18333	19956	209.818	2.40855	0.113297	6.3099e-103	4.473e-101	yes	438	7440	468	7440	209.818	1.87557	0.114308
Q9NZT2	ENSG00000060491	16	OGFR	protein_coding	ensembl_havana	chr20:62804835-62814000:+	1194.18	0.0840777	0.0520939	0.101128	0.195636	no	18143	1678	12468	18143	1194.18	0.135965	0.0527947	0.00912706	0.0281441	yes	17639	1678	10760	17639	1194.18	0.0204487	0.0528997	0.696902	1	no	25371	1678	20400	25371	1194.18	1.97035	0.0600303	2.32817e-238	5.29584e-236	yes	754	1678	144	1678	1194.18	1.05493	0.0637264
Q9Y5U8	ENSG00000060762	19	MPC1	protein_coding	ensembl_havana	chr6:166364919-166383013:-	119.846	0.102557	0.0875086	0.220773	0.289095	no	16893	9406	13558	16893	119.846	0.268005	0.0891688	0.00209731	0.00711649	yes	12594	9406	9531	12594	119.846	0.245911	0.088878	0.00467208	0.0156981	yes	12485	9406	9797	12485	119.846	-1.25693	0.256642	1.4714e-07	5.35955e-07	yes	2430	9406	5036	9406	119.846	-1.50436	0.242221
Q9NQX0	ENSG00000061455	11	PRDM6	protein_coding	ensembl_havana	chr5:123089241-123194266:+	1.86096	0.33196	0.593794	0.0629803	0.0966655	yes	7526	19580	10928	19580	1.86096	0.298304	0.617917	0.197898	0.165946	no	11702	19580	13712	19580	1.86096	0.134081	0.550771	0.475128	0.356891	no	17138	19580	15825	19580	1.86096	1.46045	1.28296	0.00381045	0.00785641	yes	1661	19580	8393	19580	1.86096	1.22344	1.11499
Q12872	ENSG00000061936	9	SFSWAP	protein_coding	ensembl_havana	chr12:131711081-131799737:+	712.797	-0.652626	0.0567577	1.84548e-31	5.20418e-30	yes	2831	2972	1009	2972	712.797	-0.495041	0.0561847	5.94117e-19	9.54324e-18	yes	7067	2972	2929	7067	712.797	-0.0671568	0.0537467	0.207898	0.541734	no	20909	2972	18082	20909	712.797	1.51405	0.0680061	5.35668e-111	4.20768e-109	yes	1507	2972	417	2972	712.797	1.39382	0.0644562
Q86WP2	ENSG00000062194	16	GPBP1	protein_coding	ensembl_havana	chr5:57173948-57264679:+	1558.64	-0.219353	0.0702032	0.00128013	0.00455821	yes	11103	1194	7619	11103	1558.64	-0.417464	0.0715268	3.16044e-09	2.80386e-08	yes	8633	1194	5254	8633	1558.64	-0.296906	0.0709394	2.18172e-05	0.00018965	yes	10864	1194	7076	10864	1558.64	1.56156	0.0765038	6.85068e-94	4.27423e-92	yes	1384	1194	525	1384	1558.64	1.41904	0.0751235
Q9NZM4	ENSG00000063169	10	BICRA	protein_coding	ensembl_havana	chr19:47608196-47703277:+	227.544	-0.0697713	0.0936025	0.433479	0.642496	no	19219	7124	17303	19219	227.544	-0.147441	0.0975707	0.118556	0.345557	no	17129	7124	15906	17129	227.544	-0.00673809	0.0958744	0.942543	1	no	30444	7124	20400	30444	227.544	1.7918	0.1186	2.59339e-53	8.59521e-52	yes	961	7124	1001	7124	227.544	1.10158	0.122854
Q07020	ENSG00000063177	13	RPL18	protein_coding	ensembl_havana	chr19:48615328-48619184:-	4274	-0.178177	0.0436776	3.67664e-05	0.000160838	yes	12855	300	5940	12855	4274	-0.163414	0.0439367	0.000180573	0.00076263	yes	16439	300	8240	16439	4274	-0.434266	0.0440485	3.54524e-23	1.02185e-21	yes	7339	300	2080	7339	4274	-1.49084	0.0583995	6.79202e-145	1.55729e-142	yes	1570	300	298	1570	4274	-1.73956	0.0568176
P08138	ENSG00000064300	9	NGFR	protein_coding	ensembl_havana	chr17:49495293-49515008:+	25.2324	-0.00708347	0.259384	0.969543	0.833424	no	28396	13200	19252	28396	25.2324	-0.665391	0.385667	0.0182036	0.0274335	yes	4654	13200	10722	13200	25.2324	-0.222373	0.303833	0.33597	0.393171	no	13345	13200	16269	16269	25.2324	0.721323	0.484327	0.0578547	0.090529	yes	6751	13200	11059	13200	25.2324	4.23899	0.319964
Q9NX61	ENSG00000064545	15	TMEM161A	protein_coding	ensembl_havana	chr19:19119169-19138513:-	120.509	-0.399075	0.085376	9.97098e-07	4.75892e-06	yes	6082	9378	4814	9378	120.509	-0.238368	0.0840906	0.00378326	0.0121015	yes	13591	9378	9951	13591	120.509	-0.156908	0.0829461	0.0538633	0.137617	no	16069	9378	12884	16069	120.509	-1.55416	0.258931	9.64352e-11	5.27576e-10	yes	1400	9378	4009	9378	120.509	-1.09194	0.188861
Q8IZY2	ENSG00000064687	13	ABCA7	protein_coding	ensembl_havana	chr19:1039997-1065572:+	92.0857	-0.362141	0.0967753	7.356e-05	0.000216041	yes	6818	10220	6045	10220	92.0857	-0.688376	0.10213	3.86551e-12	3.48668e-11	yes	4380	10220	4302	10220	92.0857	-0.704146	0.10226	9.64441e-13	8.77724e-12	yes	3403	10220	3617	10220	92.0857	-1.10289	0.235896	7.25363e-07	2.49827e-06	yes	3160	10220	5325	10220	92.0857	-1.49902	0.23586
Q9UHI6	ENSG00000064703	12	DDX20	protein_coding	ensembl_havana	chr1:111755245-111768000:+	414.143	0.719235	0.0743162	4.46002e-23	8.46135e-22	yes	2295	4854	1430	4854	414.143	0.709794	0.0747116	4.74953e-22	7.19268e-21	yes	4149	4854	2536	4854	414.143	0.30546	0.0759135	4.3096e-05	0.000344058	yes	10574	4854	7300	10574	414.143	1.68386	0.0992078	3.84933e-66	2.0686e-64	yes	1117	4854	789	4854	414.143	1.93994	0.0885743
O75363	ENSG00000064787	13	BCAS1	protein_coding	ensembl_havana	chr20:53936777-54070594:-	168.415	0.018842	0.0795003	0.805987	1	no	24638	8248	19881	24638	168.415	-0.549221	0.0851769	4.52857e-11	2.60117e-10	yes	6163	8248	4553	8248	168.415	-3.03875	0.11949	1.88319e-145	6.82857e-143	yes	31	8248	120	8248	168.415	-3.11354	0.3348	1.25951e-23	1.88477e-22	yes	224	8248	2217	8248	168.415	-1.83773	0.185553
Q16602	ENSG00000064989	13	CALCRL	protein_coding	ensembl_havana	chr2:187341964-187448460:-	5.28055	0.119582	0.363049	0.540245	0.560079	no	15860	16713	16413	16713	5.28055	-0.181303	0.45512	0.501194	0.349422	no	15691	16713	15954	16713	5.28055	0.223964	0.411337	0.365726	0.312775	no	13278	16713	15244	16713	5.28055	1.41956	0.721662	0.00211321	0.00407091	yes	1783	16713	7948	16713	5.28055	2.18212	0.724171
Q9BV38	ENSG00000065268	11	WDR18	protein_coding	ensembl_havana	chr19:984332-998438:+	160.842	-0.130729	0.0732169	0.0654439	0.130367	no	15257	8400	11534	15257	160.842	0.0629625	0.0731953	0.378909	0.639936	no	21472	8400	19163	21472	160.842	0.212573	0.0723559	0.00287389	0.00968677	yes	13699	8400	9364	13699	160.842	-1.21788	0.207816	8.34479e-10	6.8264e-09	yes	2583	8400	4354	8400	160.842	-1.75865	0.217606
P21860	ENSG00000065361	16	ERBB3	protein_coding	ensembl_havana	chr12:56076799-56103505:+	2203.23	-0.821071	0.0686664	5.7278e-34	1.78505e-32	yes	1732	749	913	1732	2203.23	-1.57037	0.0697063	4.92271e-114	6.15848e-112	yes	547	749	251	749	2203.23	-1.51162	0.0696013	4.96287e-106	1.4052e-103	yes	531	749	210	749	2203.23	-0.575189	0.0777887	1.03557e-13	1.90632e-12	yes	8964	749	3449	8964	2203.23	0.268762	0.0718198
Q9NU19	ENSG00000065491	8	TBC1D22B	protein_coding	ensembl_havana	chr6:37257772-37332970:+	566.381	-0.00186245	0.0650791	0.976615	1	no	34737	3691	19881	34737	566.381	-0.0318968	0.0663233	0.623836	1	no	24244	3691	20364	24244	566.381	-0.0901687	0.0670285	0.173248	0.476494	no	19473	3691	17272	19473	566.381	2.18293	0.0783677	3.74686e-173	1.09599e-170	yes	572	3691	238	3691	566.381	2.24373	0.0727884
Q96T58	ENSG00000065526	12	SPEN	protein_coding	ensembl_havana	chr1:15836095-15940456:+	2334.38	0.696055	0.0624529	9.57248e-30	2.29389e-28	yes	2469	668	1081	2469	2334.38	0.422106	0.0624915	8.41372e-12	1.05126e-10	yes	8528	668	4438	8528	2334.38	0.241719	0.0624264	9.06321e-05	0.000705705	yes	12639	668	7626	12639	2334.38	1.8377	0.0673172	6.35741e-166	1.15306e-163	yes	901	668	256	901	2334.38	1.57595	0.0665672
P45985	ENSG00000065559	15	MAP2K4	protein_coding	ensembl_havana	chr17:12020829-12143830:+	304.718	0.301973	0.0752991	3.22201e-05	0.000191909	yes	8370	6020	6002	8370	304.718	0.330984	0.0759948	9.5632e-06	6.25687e-05	yes	10777	6020	7191	10777	304.718	0.137381	0.0769073	0.0694315	0.203363	no	16982	6020	13821	16982	304.718	1.42175	0.106732	1.63231e-41	5.32796e-40	yes	1771	6020	1299	6020	304.718	1.6173	0.0945734
Q04759	ENSG00000065675	15	PRKCQ	protein_coding	ensembl_havana	chr10:6427143-6580301:-	11.3566	-1.50683	0.573613	3.04801e-05	8.91674e-05	yes	364	14879	5734	14879	11.3566	-0.312335	0.314033	0.203614	0.224753	no	11294	14879	14461	14879	11.3566	-0.268173	0.300631	0.244642	0.214636	no	11734	14879	13987	14879	11.3566	1.48415	0.438378	3.87932e-05	0.000106135	yes	1597	14879	6325	14879	11.3566	1.12595	0.413408
P27815	ENSG00000065989	16	PDE4A	protein_coding	ensembl_havana	chr19:10416773-10469630:+	57.9668	-0.374744	0.142572	0.0032357	0.00729419	yes	6550	11371	7987	11371	57.9668	-0.624037	0.151986	1.21711e-05	4.65028e-05	yes	5152	11371	7093	11371	57.9668	-0.699622	0.154585	1.0035e-06	3.11504e-06	yes	3440	11371	5753	11371	57.9668	0.380331	0.242229	0.0969157	0.138824	no	12887	11371	11879	12887	57.9668	1.53482	0.172275
P56856	ENSG00000066405	13	CLDN18	protein_coding	ensembl_havana	chr3:137998735-138033655:+	51.675	0.00579669	0.136986	0.962594	0.875228	no	28606	11635	19526	28606	51.675	-0.041357	0.144865	0.76179	1	no	23135	11635	20364	23135	51.675	0.573678	0.143073	1.90107e-05	5.15832e-05	yes	4886	11635	6581	11635	51.675	-1.83993	0.569301	1.65794e-05	5.90108e-05	yes	899	11635	6162	11635	51.675	-0.94019	0.305873
O95625	ENSG00000066422	5	ZBTB11	protein_coding	ensembl_havana	chr3:101648889-101677132:-	461.483	0.403122	0.0633711	6.61728e-11	5.65424e-10	yes	6003	4439	3175	6003	461.483	0.295229	0.0640809	3.1554e-06	2.17521e-05	yes	11797	4439	6820	11797	461.483	0.0157164	0.065388	0.807874	1	no	27652	4439	20400	27652	461.483	1.46131	0.0871296	3.13634e-64	1.15793e-62	yes	1658	4439	827	4439	461.483	1.47411	0.0801277
O00423	ENSG00000066629	18	EML1	protein_coding	ensembl_havana	chr14:99737693-99942060:+	56.991	-0.229076	0.147884	0.080128	0.122258	no	10771	11422	11400	11422	56.991	-0.034002	0.147479	0.806259	1	no	23985	11422	20364	23985	56.991	1.71097	0.136285	8.84878e-38	1.45242e-36	yes	353	11422	1088	11422	56.991	0.458276	0.259244	0.059399	0.11357	no	11169	11422	11471	11471	56.991	0.145756	0.254998
Q96BY7	ENSG00000066739	12	ATG2B	protein_coding	ensembl_havana	chr14:96279195-96363341:-	327.232	0.106907	0.0689529	0.111014	0.301564	no	16637	5753	13689	16637	327.232	-0.125809	0.0725861	0.0765596	0.252319	no	18096	5753	14797	18096	327.232	0.48063	0.068253	9.14235e-13	1.01591e-11	yes	6398	5753	3643	6398	327.232	1.64549	0.0950012	1.16128e-68	4.72128e-67	yes	1188	5753	751	5753	327.232	1.40073	0.0911397
Q9P243	ENSG00000066827	16	ZFAT	protein_coding	ensembl_havana	chr8:134477788-134713049:-	276.672	0.707395	0.0746837	3.34789e-22	5.54666e-21	yes	2381	6393	1491	6393	276.672	0.651748	0.0753698	1.47897e-18	2.30271e-17	yes	4815	6393	2978	6393	276.672	0.0800059	0.0783425	0.299024	0.452145	no	20076	6393	16975	20076	276.672	1.56451	0.106952	9.43971e-50	3.12182e-48	yes	1373	6393	1077	6393	276.672	1.15903	0.1059
P23497	ENSG00000067066	17	SP100	protein_coding	ensembl_havana	chr2:230415942-230545606:+	1384.53	-0.0455555	0.0508698	0.363431	0.570485	no	21229	1405	16554	21229	1384.53	-0.538317	0.0531512	1.73393e-24	2.39223e-23	yes	6337	1405	2276	6337	1384.53	-0.185354	0.0518316	0.000314975	0.00226052	yes	14845	1405	8285	14845	1384.53	1.41819	0.0607075	1.0219e-121	1.9332e-119	yes	1787	1405	368	1787	1384.53	1.55439	0.0569415
Q99612	ENSG00000067082	15	KLF6	protein_coding	ensembl_havana	chr10:3775996-3785281:-	2747.65	-0.0556673	0.0500224	0.258947	0.440249	no	20387	539	15119	20387	2747.65	0.601946	0.0497738	3.84381e-34	7.65858e-33	yes	5421	539	1576	5421	2747.65	0.658825	0.049674	8.43717e-41	5.00674e-39	yes	3833	539	1001	3833	2747.65	2.35093	0.0535967	0	0	yes	469	539	1	539	2747.65	2.03159	0.0531559
Q9Y3B9	ENSG00000067533	6	RRP15	protein_coding	ensembl_havana	chr1:218285293-218337983:+	454.519	1.40104	0.0657659	4.60986e-103	7.86556e-101	yes	427	4491	159	4491	454.519	1.90394	0.0646173	2.82643e-193	1.57899e-190	yes	281	4491	85	4491	454.519	1.18779	0.0666788	1.33733e-72	2.03045e-70	yes	1069	4491	396	4491	454.519	0.913326	0.109194	2.57783e-17	6.24211e-16	yes	4626	4491	2875	4626	454.519	0.468501	0.109533
P08048	ENSG00000067646	12	ZFY	protein_coding	ensembl_havana	chrY:2935281-2982506:+	9.06647	0.265714	0.323702	0.197193	0.251696	no	9494	15399	13142	15399	9.06647	-0.210224	0.37446	0.426166	0.414027	no	14554	15399	16748	16748	9.06647	0.00420656	0.339004	0.98589	0.635447	no	34591	15399	19099	34591	9.06647	2.09043	0.569479	1.41233e-06	3.64136e-06	yes	650	15399	5422	15399	9.06647	1.53208	0.511233
P21579	ENSG00000067715	14	SYT1	protein_coding	ensembl_havana	chr12:78863993-79452008:+	42.9714	-0.229911	0.248211	0.213782	0.28501	no	10737	12062	13506	13506	42.9714	-0.394552	0.282101	0.0875917	0.168378	no	9143	12062	13747	13747	42.9714	0.587278	0.250823	0.00491531	0.00925202	yes	4699	12062	9319	12062	42.9714	2.59927	0.335272	1.34841e-17	8.32516e-17	yes	363	12062	2756	12062	42.9714	4.06286	0.260485
P51553	ENSG00000067829	19	IDH3G	protein_coding	ensembl_havana	chrX:153785766-153794523:-	454.392	-0.342796	0.057799	1.34152e-09	1.13195e-08	yes	7259	4492	3599	7259	454.392	-0.325376	0.0580205	1.50179e-08	1.26921e-07	yes	10937	4492	5563	10937	454.392	-0.576063	0.0590122	5.48564e-23	1.39065e-21	yes	4851	4492	2098	4851	454.392	-1.58379	0.130939	5.16719e-35	2.12343e-33	yes	1323	4492	1545	4492	454.392	-1.95337	0.128346
Q9GZN7	ENSG00000067836	13	ROGDI	protein_coding	ensembl_havana	chr16:4796968-4802880:-	59.6984	-0.253947	0.119867	0.0212015	0.0384638	yes	9884	11296	9590	11296	59.6984	-0.330845	0.124279	0.00540383	0.0143914	yes	10783	11296	10075	11296	59.6984	0.00795488	0.118207	0.944239	0.837355	no	30212	11296	20069	30212	59.6984	-0.335206	0.245452	0.14821	0.210965	no	14047	11296	12887	14047	59.6984	-1.48969	0.326924
P22607	ENSG00000068078	18	FGFR3	protein_coding	ensembl_havana	chr4:1793293-1808872:+	410.725	-0.202421	0.0584821	0.000408575	0.00205208	yes	11818	4888	7118	11818	410.725	-0.585304	0.0607778	2.12242e-22	4.12393e-21	yes	5625	4888	2510	5625	410.725	-1.10939	0.0635603	7.73347e-70	5.20268e-68	yes	1259	4888	435	4888	410.725	-1.5299	0.13077	7.55969e-33	1.92357e-31	yes	1469	4888	1634	4888	410.725	-2.22679	0.141852
P80217	ENSG00000068079	8	IFI35	protein_coding	ensembl_havana	chr17:43006740-43014456:+	859.656	-0.102256	0.0618723	0.091083	0.205504	no	16910	2454	12611	16910	859.656	-0.294105	0.0637247	3.04101e-06	1.50326e-05	yes	11827	2454	6712	11827	859.656	-0.451336	0.0643814	1.26262e-12	1.5951e-11	yes	6984	2454	3694	6984	859.656	2.09281	0.0697897	7.60554e-200	2.69767e-197	yes	646	2454	179	2454	859.656	1.09087	0.0745029
Q9H902	ENSG00000068615	19	REEP1	protein_coding	ensembl_havana	chr2:86213993-86338083:-	11.1609	0.209344	0.293886	0.290031	0.279257	no	11511	14925	13445	14925	11.1609	1.12624	0.364948	9.88461e-05	0.00018713	yes	1536	14925	7574	14925	11.1609	2.21038	0.361259	2.47265e-12	1.20748e-11	yes	122	14925	3661	14925	11.1609	1.00494	0.521975	0.0112696	0.0181749	yes	3855	14925	9038	14925	11.1609	0.416957	0.528798
Q8IXJ6	ENSG00000068903	20	SIRT2	protein_coding	ensembl_havana	chr19:38878555-38899862:-	522.579	-0.136301	0.0483225	0.00423844	0.0135549	yes	14952	3961	8483	14952	522.579	-0.0353046	0.0483652	0.459057	1	no	23786	3961	20364	23786	522.579	-0.286084	0.0494313	5.62721e-09	5.49695e-08	yes	11181	3961	4863	11181	522.579	-1.47955	0.121917	4.99026e-35	2.24568e-33	yes	1608	3961	1547	3961	522.579	-1.97121	0.12416
O15021	ENSG00000069020	18	MAST4	protein_coding	ensembl_havana	chr5:66596361-67169595:+	308.502	-0.271509	0.089463	0.00143223	0.00504746	yes	9307	5958	7698	9307	308.502	0.103062	0.0865382	0.220659	0.484781	no	19215	5958	17481	19215	308.502	0.859803	0.0819756	6.33915e-27	1.08044e-25	yes	2285	5958	1717	5958	308.502	2.53623	0.101059	9.91947e-142	1.06157e-139	yes	394	5958	310	5958	308.502	2.46366	0.0952927
Q58EX2	ENSG00000069188	17	SDK2	protein_coding	ensembl_havana	chr17:73334384-73644445:-	3.19278	0.19068	0.424903	0.317162	0.345309	no	12315	18034	14138	18034	3.19278	-0.157851	0.521069	0.532497	0.356807	no	16643	18034	16048	18034	3.19278	-0.0742015	0.473625	0.740819	0.536465	no	20424	18034	18003	20424	3.19278	1.87843	0.969203	0.000482273	0.00114985	yes	846	18034	7258	18034	3.19278	1.22514	0.776617
P20749	ENSG00000069399	15	BCL3	protein_coding	ensembl_havana	chr19:44747705-44760044:+	810.947	-0.0740769	0.0890578	0.38427	0.50383	no	18855	2610	15814	18855	810.947	-0.322635	0.0954748	0.000524587	0.00254946	yes	11008	2610	8877	11008	810.947	-0.245823	0.093926	0.00730048	0.0325492	yes	12489	2610	10567	12489	810.947	4.02483	0.0874401	0	0	yes	117	2610	1	2610	810.947	4.55626	0.0821004
P35398	ENSG00000069667	16	RORA	protein_coding	ensembl_havana	chr15:60488284-61229302:-	11.3547	-0.304115	0.348992	0.151019	0.162752	no	8314	14881	12012	14881	11.3547	-0.65918	0.453183	0.0283415	0.0368361	yes	4726	14881	11095	14881	11.3547	-0.0722489	0.328884	0.759817	0.665517	no	20572	14881	19321	20572	11.3547	0.866882	0.534256	0.0297502	0.0441339	yes	5080	14881	9994	14881	11.3547	3.14541	0.468199
P46934	ENSG00000069869	16	NEDD4	protein_coding	ensembl_havana	chr15:55826922-55993746:-	1082.47	0.402725	0.0532696	1.33317e-14	1.15562e-13	yes	6014	1869	2392	6014	1082.47	0.0199231	0.0541713	0.70878	1	no	27360	1869	20364	27360	1082.47	-0.168379	0.0552278	0.00210863	0.0106021	yes	15569	1869	9448	15569	1082.47	2.11037	0.0621668	6.76968e-255	3.38435e-252	yes	632	1869	127	1869	1082.47	1.78091	0.0612638
Q9UN19	ENSG00000070190	13	DAPP1	protein_coding	ensembl_havana	chr4:99816827-99870190:+	366.063	-0.302569	0.0687343	5.70165e-06	3.75389e-05	yes	8356	5322	5430	8356	366.063	-0.61498	0.0724947	7.01981e-18	1.11918e-16	yes	5267	5322	3059	5322	366.063	-0.171013	0.0683285	0.0112374	0.0312692	yes	15452	5322	10516	15452	366.063	1.48499	0.0886586	4.12444e-64	1.64858e-62	yes	1594	5322	830	5322	366.063	1.09198	0.0877658
Q9NX78	ENSG00000070269	14	TMEM260	protein_coding	ensembl_havana	chr14:56488354-56650606:+	149.667	0.167128	0.0987141	0.0731426	0.143243	no	13375	8640	11732	13375	149.667	0.0752463	0.101989	0.444956	0.612803	no	20742	8640	18988	20742	149.667	0.378063	0.0998512	9.6963e-05	0.000493169	yes	8624	8640	7459	8640	149.667	1.53216	0.139171	2.00097e-29	3.96163e-28	yes	1459	8640	1799	8640	149.667	0.795003	0.147148
O95633	ENSG00000070404	10	FSTL3	protein_coding	ensembl_havana	chr19:676392-683392:+	316.317	0.636327	0.0958335	4.27866e-12	5.45077e-11	yes	2992	5876	2919	5876	316.317	1.28528	0.0935737	3.23835e-44	1.29719e-42	yes	1048	5876	1140	5876	316.317	1.39339	0.093411	8.01403e-52	5.21612e-50	yes	661	5876	674	5876	316.317	1.25191	0.13045	1.41364e-22	1.87989e-21	yes	2450	5876	2296	5876	316.317	1.48985	0.116895
Q99583	ENSG00000070444	15	MNT	protein_coding	ensembl_havana	chr17:2384073-2401104:-	205.999	-1.65382	0.0778329	7.52662e-103	1.20643e-100	yes	277	7496	160	7496	205.999	-1.83602	0.0810463	6.80423e-116	1.30367e-113	yes	334	7496	242	7496	205.999	-1.20685	0.0739361	1.65679e-61	8.40175e-60	yes	1023	7496	526	7496	205.999	-0.979359	0.145291	5.71998e-12	4.86781e-11	yes	4065	7496	3744	7496	205.999	-0.230065	0.105254
Q9NSC7	ENSG00000070526	15	ST6GALNAC1	protein_coding	ensembl_havana	chr17:76624761-76643786:-	365.588	-0.505013	0.0576721	4.14205e-19	6.46845e-18	yes	4377	5329	1822	5329	365.588	-0.885141	0.0600369	4.26006e-50	2.16646e-48	yes	2735	5329	959	5329	365.588	-1.36786	0.06327	3.78588e-105	7.35387e-103	yes	707	5329	212	5329	365.588	-1.7827	0.150074	2.87434e-34	5.60059e-33	yes	973	5329	1567	5329	365.588	-0.372477	0.088723
P52848	ENSG00000070614	15	NDST1	protein_coding	ensembl_havana	chr5:150485818-150558211:+	988.321	1.01363	0.0517276	7.35913e-87	9.56127e-85	yes	1071	2091	219	2091	988.321	1.40749	0.0511966	8.91649e-168	3.81368e-165	yes	790	2091	110	2091	988.321	1.49046	0.0510633	1.00788e-188	7.32782e-186	yes	554	2091	64	2091	988.321	0.613716	0.0813657	3.20239e-14	6.49473e-13	yes	8309	2091	3369	8309	988.321	0.792167	0.071883
Q9UJ37	ENSG00000070731	11	ST6GALNAC2	protein_coding	ensembl_havana	chr17:76565377-76586956:-	53.6161	-0.768925	0.11814	7.35911e-12	4.49905e-11	yes	1976	11546	2904	11546	53.6161	-1.32277	0.129979	1.1399e-25	1.43284e-24	yes	964	11546	2156	11546	53.6161	-1.93504	0.146035	4.55246e-42	8.67652e-41	yes	210	11546	937	11546	53.6161	-1.50666	0.337734	4.58084e-07	1.90426e-06	yes	1527	11546	5276	11546	53.6161	-0.551133	0.206401
Q96S53	ENSG00000070759	17	TESK2	protein_coding	ensembl_havana	chr1:45343883-45491163:-	44.5461	-0.973458	0.170989	5.19706e-10	2.74584e-09	yes	1172	11976	3408	11976	44.5461	-1.52708	0.192185	4.16439e-17	3.5563e-16	yes	604	11976	3142	11976	44.5461	-1.13732	0.181308	8.76857e-12	4.33168e-11	yes	1179	11976	3820	11976	44.5461	0.0647194	0.271604	0.798278	0.826089	no	29083	11976	21193	29083	44.5461	1.29564	0.188173
Q9NXR8	ENSG00000071243	16	ING3	protein_coding	ensembl_havana	chr7:120950763-120977216:+	138.689	0.846737	0.10585	1.01965e-16	1.06596e-15	yes	1625	8928	2072	8928	138.689	0.759417	0.107331	2.8188e-13	1.84684e-12	yes	3708	8928	3933	8928	138.689	0.364583	0.108769	0.000521994	0.00241025	yes	8951	8928	8322	8951	138.689	1.99473	0.145346	5.59949e-45	1.50178e-43	yes	730	8928	1188	8928	138.689	1.2199	0.153616
Q8WXR4	ENSG00000071909	18	MYO3B	protein_coding	ensembl_havana	chr2:170178145-170655171:+	63.7245	-0.428532	0.120571	0.000111939	0.000319972	yes	5526	11163	6211	11163	63.7245	-0.946763	0.132011	7.65026e-14	5.42407e-13	yes	2364	11163	3793	11163	63.7245	-1.45993	0.14403	1.08991e-25	1.07589e-24	yes	585	11163	1803	11163	63.7245	-0.0560507	0.215848	0.786232	0.815856	no	31616	11163	21135	31616	63.7245	-0.0430607	0.193555
Q15772	ENSG00000072195	15	SPEG	protein_coding	ensembl_havana	chr2:219434843-219493629:+	53.7721	-0.824935	0.161246	2.28932e-08	1.37597e-07	yes	1714	11540	4014	11540	53.7721	-1.6235	0.17865	1.52647e-21	1.58876e-20	yes	502	11540	2578	11540	53.7721	-0.844895	0.163778	1.85065e-08	7.11413e-08	yes	2363	11540	4909	11540	53.7721	-0.79542	0.288165	0.00272094	0.00592674	yes	5856	11540	8201	11540	53.7721	-0.133345	0.218579
Q8TBB1	ENSG00000072201	14	LNX1	protein_coding	ensembl_havana	chr4:53459301-53701405:-	129.523	-1.49917	0.181442	4.54285e-19	4.53429e-18	yes	367	9138	1804	9138	129.523	-1.03364	0.163773	2.23701e-11	1.88652e-10	yes	1923	9138	4511	9138	129.523	-0.093759	0.134176	0.462529	0.742008	no	19249	9138	19673	19673	129.523	2.41259	0.160458	9.69699e-54	1.84093e-52	yes	437	9138	986	9138	129.523	2.92794	0.140928
P49748	ENSG00000072778	20	ACADVL	protein_coding	ensembl_havana	chr17:7217125-7225266:+	2495.24	-0.276085	0.0359917	1.02707e-14	1.2207e-13	yes	9149	612	2394	9149	2495.24	-0.290523	0.0361448	7.19737e-16	6.68652e-15	yes	11944	612	3380	11944	2495.24	-0.360877	0.0361948	1.40322e-23	4.20824e-22	yes	9055	612	2051	9055	2495.24	-1.20526	0.0573673	1.10592e-98	1.52963e-96	yes	2648	612	494	2648	2495.24	-2.2312	0.0661002
Q9UKB1	ENSG00000072803	17	FBXW11	protein_coding	ensembl_havana	chr5:171861549-172006873:-	1205.87	0.233294	0.0588237	5.06567e-05	0.00021761	yes	10599	1664	6049	10599	1205.87	-0.0296355	0.0595575	0.612648	0.998394	no	24536	1664	20360	24536	1205.87	-0.146654	0.0601933	0.0138656	0.057652	yes	16537	1664	11332	16537	1205.87	1.50112	0.0698431	1.2319e-103	1.23539e-101	yes	1538	1664	463	1664	1205.87	1.87088	0.0644546
Q8TAV3	ENSG00000073067	14	CYP2W1	protein_coding	ensembl_havana	chr7:983181-989640:+	8.3973	-0.477461	0.252656	0.013502	0.0248559	yes	4739	15579	9112	15579	8.3973	-1.20348	0.304322	3.29376e-06	6.60071e-06	yes	1282	15579	6486	15579	8.3973	-2.47528	0.420822	5.1509e-12	1.65661e-11	yes	78	15579	3696	15579	8.3973	-1.11732	0.806718	0.0131778	0.0245071	yes	3084	15579	9305	15579	8.3973	-1.0621	0.566523
Q9H3D4	ENSG00000073282	13	TP63	protein_coding	ensembl_havana	chr3:189631389-189897276:+	7.03441	0.941221	0.740048	0.00278568	0.00518484	yes	1284	15985	7711	15985	7.03441	3.45653	0.747901	5.00364e-09	1.58208e-08	yes	19	15985	5146	15985	7.03441	2.00865	0.83875	2.3559e-05	4.29449e-05	yes	178	15985	6521	15985	7.03441	1.44049	0.911402	0.00329556	0.00686763	yes	1725	15985	8304	15985	7.03441	1.72487	0.899191
Q96QP1	ENSG00000073331	18	ALPK1	protein_coding	ensembl_havana	chr4:112285509-112442621:+	108.815	-0.579783	0.101019	1.50871e-09	8.29463e-09	yes	3561	9733	3545	9733	108.815	-1.85807	0.122695	3.82724e-54	1.77433e-52	yes	311	9733	837	9733	108.815	-1.24215	0.111226	1.43568e-30	3.23916e-29	yes	939	9733	1459	9733	108.815	-0.139389	0.171788	0.404389	0.476228	no	20310	9733	15895	20310	108.815	-0.00611837	0.149776
P51793	ENSG00000073464	12	CLCN4	protein_coding	ensembl_havana	chrX:10156945-10237660:+	336.859	0.575117	0.073212	6.45088e-16	1.08154e-14	yes	3601	5651	2218	5651	336.859	0.521871	0.0735958	5.83271e-13	5.51604e-12	yes	6618	5651	4061	6618	336.859	0.558263	0.0732091	8.68534e-15	1.17925e-13	yes	5110	5651	3231	5651	336.859	1.47036	0.103533	6.81912e-47	1.83441e-45	yes	1633	5651	1135	5651	336.859	1.50654	0.0944059
P31040	ENSG00000073578	17	SDHA	protein_coding	ensembl_havana	chr5:218241-257082:+	114.839	-0.275815	0.082661	0.000498468	0.00126623	yes	9166	9556	6849	9556	114.839	-0.420888	0.0855971	5.13233e-07	2.62854e-06	yes	8560	9556	6215	9556	114.839	-0.335033	0.0842292	4.91843e-05	0.000173186	yes	9721	9556	7036	9721	114.839	-1.5599	0.258849	8.11556e-11	3.83038e-10	yes	1386	9556	3966	9556	114.839	-1.36995	0.206675
Q8TAX9	ENSG00000073605	18	GSDMB	protein_coding	ensembl_havana	chr17:39904595-39919854:-	1529.44	-0.647309	0.12849	6.02713e-08	3.72275e-07	yes	2879	1219	4207	4207	1529.44	-1.1364	0.128899	7.87102e-20	9.78978e-19	yes	1506	1219	2798	2798	1529.44	-1.87252	0.129928	5.94038e-49	4.80621e-47	yes	253	1219	741	1219	1529.44	-0.0482397	0.131994	0.710385	1	no	31985	1219	21743	31985	1529.44	0.317123	0.129655
Q9BPW9	ENSG00000073737	16	DHRS9	protein_coding	ensembl_havana	chr2:169064789-169096167:+	53.3694	-0.570794	0.123979	6.75216e-07	2.52363e-06	yes	3651	11558	4655	11558	53.3694	-0.7548	0.12805	7.20122e-10	3.91615e-09	yes	3738	11558	4934	11558	53.3694	0.0844758	0.112088	0.435234	0.455372	no	19803	11558	17011	19803	53.3694	-1.74206	0.428708	1.00993e-06	3.18943e-06	yes	1032	11558	5388	11558	53.3694	-1.21919	0.283605
P35354	ENSG00000073756	12	PTGS2	protein_coding	ensembl_havana	chr1:186671791-186680423:-	1451.79	-0.168264	0.0629204	0.0061757	0.0183046	yes	13326	1317	8767	13326	1451.79	-0.536072	0.0648112	5.56235e-17	5.50293e-16	yes	6385	1317	3174	6385	1451.79	-0.633922	0.0650418	4.81579e-23	1.41056e-21	yes	4144	1317	2100	4144	1451.79	1.59945	0.0696615	5.09651e-118	9.13978e-116	yes	1281	1317	381	1317	1451.79	1.27343	0.0690187
Q9UL17	ENSG00000073861	3	TBX21	protein_coding	ensembl_havana	chr17:47733236-47746122:+	1.96637	-0.102293	0.493309	0.456269	0.447867	no	16909	19389	15201	19389	1.96637	-0.0338715	0.576144	0.871557	0.546686	no	23994	19389	18330	23994	1.96637	-0.234083	0.592892	0.208301	0.201613	no	12903	19389	13803	19389	1.96637	0.252773	0.771361	0.458111	0.49331	no	16262	19389	16070	19389	1.96637	2.55734	1.53245
Q5TBA9	ENSG00000073910	22	FRY	protein_coding	ensembl_havana	chr13:31846713-32299125:+	57.2053	-0.840534	0.162612	1.63923e-08	7.42034e-08	yes	1647	11409	3922	11409	57.2053	-1.67359	0.188349	7.47458e-21	7.5228e-20	yes	456	11409	2666	11409	57.2053	-1.04575	0.172239	3.85764e-11	1.69932e-10	yes	1461	11409	3982	11409	57.2053	0.636814	0.2187	0.00229578	0.00519142	yes	7952	11409	8112	11409	57.2053	0.877254	0.192514
P10070	ENSG00000074047	21	GLI2	protein_coding	ensembl_havana	chr2:120735623-120992653:+	53.4256	0.335839	0.155959	0.0138856	0.0271264	yes	7427	11556	9217	11556	53.4256	0.776319	0.157527	1.4667e-07	6.72676e-07	yes	3553	11556	5909	11556	53.4256	0.226859	0.157794	0.122789	0.165213	no	13159	11556	13272	13272	53.4256	1.28066	0.247301	3.16436e-08	1.21106e-07	yes	2321	11556	4793	11556	53.4256	1.7411	0.206727
Q9UM47	ENSG00000074181	9	NOTCH3	protein_coding	ensembl_havana	chr19:15159038-15200995:-	611.869	-0.271972	0.137007	0.0271494	0.0680179	yes	9290	3435	10372	10372	611.869	-0.670824	0.143588	7.68179e-07	5.6668e-06	yes	4591	3435	6437	6437	611.869	-0.505527	0.14046	0.000131704	0.000903918	yes	5958	3435	7746	7746	611.869	-1.55403	0.176352	6.38073e-20	7.6913e-19	yes	1401	3435	2533	3435	611.869	-1.0761	0.159639
Q99685	ENSG00000074416	14	MGLL	protein_coding	ensembl_havana	chr3:127689062-128052190:-	792.901	-0.000864657	0.0481684	0.985488	1	no	34826	2672	19881	34826	792.901	0.0365901	0.048448	0.443617	1	no	23583	2672	20364	23583	792.901	-0.561571	0.0503667	2.57044e-29	7.76861e-28	yes	5053	2672	1559	5053	792.901	-1.593	0.110306	1.26595e-48	3.77656e-47	yes	1298	2672	1098	2672	792.901	-0.568832	0.075259
Q9Y276	ENSG00000074582	15	BCS1L	protein_coding	ensembl_havana	chr2:218658764-218663443:+	199.095	-0.0890613	0.0753445	0.222034	0.35716	no	17768	7619	14283	17768	199.095	0.258054	0.0752252	0.000488515	0.00182294	yes	12894	7619	8673	12894	199.095	0.27018	0.0749198	0.000248629	0.00135656	yes	11666	7619	7974	11666	199.095	-0.21533	0.1471	0.135365	0.253552	no	17422	7619	13447	17422	199.095	-1.67884	0.205383
O60285	ENSG00000074590	13	NUAK1	protein_coding	ensembl_havana	chr12:106063340-106140033:-	362.8	1.95657	0.0865049	1.07326e-115	2.33112e-113	yes	166	5357	131	5357	362.8	1.84122	0.0870129	1.14466e-101	1.42269e-99	yes	325	5357	309	5357	362.8	1.27192	0.089515	2.10544e-47	7.88923e-46	yes	868	5357	781	5357	362.8	2.13749	0.118982	1.69323e-74	1.01149e-72	yes	605	5357	696	5357	362.8	2.61703	0.103446
Q9HCE3	ENSG00000074657	13	ZNF532	protein_coding	ensembl_havana	chr18:58862600-58986480:+	1911.55	0.407061	0.0435819	3.11263e-21	5.03267e-20	yes	5922	921	1590	5922	1911.55	0.425542	0.0436848	1.17731e-22	2.6271e-21	yes	8463	921	2485	8463	1911.55	0.387642	0.0436801	4.4917e-19	1.08049e-17	yes	8398	921	2557	8398	1911.55	1.80498	0.0515957	6.86725e-270	1.89025e-267	yes	946	921	119	946	1911.55	1.79243	0.0490865
Q969H8	ENSG00000074842	8	MYDGF	protein_coding	ensembl_havana	chr19:4641374-4670362:-	496.507	0.0797387	0.0522993	0.121417	0.242082	no	18452	4148	13032	18452	496.507	0.214949	0.0526767	3.8927e-05	0.000240216	yes	14370	4148	7695	14370	496.507	0.0725755	0.0529954	0.167594	0.505505	no	20548	4148	17633	20548	496.507	-1.62907	0.140242	1.2901e-32	5.32465e-31	yes	1220	4148	1654	4148	496.507	-1.78121	0.128115
P30626	ENSG00000075142	14	SRI	protein_coding	ensembl_havana	chr7:88205115-88226993:-	617.259	-0.406467	0.0439583	7.5178e-21	1.38822e-19	yes	5937	3415	1645	5937	617.259	-0.559159	0.0448001	3.69424e-36	1.18528e-34	yes	5992	3415	1480	5992	617.259	-0.761156	0.0456353	2.24314e-63	2.09761e-61	yes	2951	3415	508	3415	617.259	-1.60528	0.109203	2.7358e-50	8.53833e-49	yes	1271	3415	1063	3415	617.259	-1.31489	0.0878872
Q14563	ENSG00000075213	11	SEMA3A	protein_coding	ensembl_havana	chr7:83955777-84492724:-	704.943	-0.424986	0.062397	2.87575e-12	2.86101e-11	yes	5594	3006	2860	5594	704.943	-0.752655	0.0664604	1.92621e-30	4.95489e-29	yes	3760	3006	1829	3760	704.943	0.758562	0.0555377	2.20116e-43	1.09537e-41	yes	2966	3006	903	3006	704.943	2.81775	0.0645578	0	0	yes	295	3006	1	3006	704.943	2.26527	0.065624
Q9UJF2	ENSG00000075391	16	RASAL2	protein_coding	ensembl_havana	chr1:178094141-178484147:+	782.762	0.635192	0.0675027	6.97926e-22	9.57076e-21	yes	3002	2708	1512	3002	782.762	0.985032	0.066913	4.51073e-50	1.57706e-48	yes	2147	2708	949	2708	782.762	0.605918	0.0674536	7.63964e-20	1.40753e-18	yes	4483	2708	2439	4483	782.762	1.44971	0.0843195	2.50624e-67	2.05056e-65	yes	1699	2708	776	2708	782.762	1.60121	0.078079
P15408	ENSG00000075426	12	FOSL2	protein_coding	ensembl_havana	chr2:28392448-28417317:+	1097.48	0.611922	0.0688861	9.59505e-20	1.42289e-18	yes	3212	1842	1752	3212	1097.48	0.154704	0.0695025	0.0233785	0.067935	yes	16805	1842	11976	16805	1097.48	-0.237306	0.0703797	0.000629161	0.00342845	yes	12794	1842	8564	12794	1097.48	1.91353	0.0775322	1.82995e-136	2.63872e-134	yes	810	1842	322	1842	1097.48	1.93213	0.0745672
O94915	ENSG00000075539	15	FRYL	protein_coding	ensembl_havana	chr4:48497357-48780322:-	697.646	-0.418482	0.0511842	8.97229e-17	1.31031e-15	yes	5703	3039	2080	5703	697.646	-0.581212	0.0527502	1.12981e-28	2.98288e-27	yes	5683	3039	1936	5683	697.646	-0.253381	0.050504	4.35139e-07	3.97583e-06	yes	12224	3039	5821	12224	697.646	1.6686	0.0631626	2.74391e-155	3.32232e-153	yes	1144	3039	274	3039	697.646	1.29282	0.0623614
P60709	ENSG00000075624	16	ACTB	protein_coding	ensembl_havana	chr7:5527148-5563784:-	46487.9	0.205976	0.0390422	1.00476e-07	6.05915e-07	yes	11654	6	4309	11654	46487.9	0.297846	0.0391627	2.20494e-14	2.76208e-13	yes	11719	6	3721	11719	46487.9	0.311123	0.039137	1.41446e-15	2.70064e-14	yes	10405	6	3110	10405	46487.9	-1.30249	0.0411188	4.9331e-221	2.15992e-218	yes	2226	6	159	2226	46487.9	-2.2963	0.0420573
Q13393	ENSG00000075651	16	PLD1	protein_coding	ensembl_havana	chr3:171600404-171810950:-	442.058	-1.20361	0.0752942	2.16503e-59	1.5324e-57	yes	666	4608	402	4608	442.058	-1.6854	0.0793067	4.08546e-102	6.13692e-100	yes	445	4608	304	4608	442.058	-1.10537	0.0753596	2.52213e-50	1.44412e-48	yes	1269	4608	707	4608	442.058	0.397981	0.0943497	2.11007e-05	0.000139184	yes	12467	4608	6428	12467	442.058	0.531847	0.0862118
P54707	ENSG00000075673	11	ATP12A	protein_coding	ensembl_havana	chr13:24680411-24712493:+	22.5762	-0.471856	0.18215	0.00233612	0.00536337	yes	4830	13442	7733	13442	22.5762	-0.928061	0.199738	3.58775e-07	8.60032e-07	yes	2476	13442	5967	13442	22.5762	-2.274	0.263125	1.19375e-20	9.27504e-20	yes	111	13442	2301	13442	22.5762	-1.38887	0.563439	0.000857982	0.00203027	yes	1901	13442	7549	13442	22.5762	-0.132023	0.285623
Q14566	ENSG00000076003	5	MCM6	protein_coding	ensembl_havana	chr2:135839626-135876443:-	341.525	-0.182553	0.0595754	0.00174409	0.00804369	yes	12675	5588	8063	12675	341.525	-0.139243	0.0604078	0.019244	0.0624479	yes	17490	5588	11835	17490	341.525	0.268057	0.0583972	3.58023e-06	2.29323e-05	yes	11741	5588	6320	11741	341.525	-0.287434	0.112593	0.00980234	0.0312576	yes	15263	5588	9575	15263	341.525	-1.72019	0.152901
O94810	ENSG00000076344	16	RGS11	protein_coding	ensembl_havana	chr16:268301-275980:-	12.2915	-0.614119	0.245166	0.00158835	0.00352782	yes	3187	14699	7451	14699	12.2915	-0.803693	0.254252	0.000243653	0.000451675	yes	3332	14699	7964	14699	12.2915	-1.85974	0.315963	3.38732e-11	1.05992e-10	yes	261	14699	3922	14699	12.2915	-0.607662	0.458269	0.0997831	0.126594	no	8409	14699	11686	14699	12.2915	-1.42279	0.652764
O75051	ENSG00000076356	7	PLXNA2	protein_coding	ensembl_havana	chr1:208022242-208244384:-	470.028	-0.205076	0.0773981	0.00600845	0.0193766	yes	11685	4374	8823	11685	470.028	0.378966	0.075563	3.44373e-07	2.63073e-06	yes	9522	4374	6216	9522	470.028	0.374864	0.0753076	4.17977e-07	3.95564e-06	yes	8689	4374	5819	8689	470.028	2.59264	0.0849389	2.12443e-207	8.69981e-205	yes	369	4374	170	4374	470.028	1.09111	0.0988504
P10826	ENSG00000077092	19	RARB	protein_coding	ensembl_havana	chr3:25174332-25597932:+	787.728	-0.926379	0.0508861	3.19603e-75	3.00904e-73	yes	1339	2691	276	2691	787.728	-1.5932	0.0566374	8.70674e-176	2.77774e-173	yes	528	2691	104	2691	787.728	-0.977897	0.0519225	1.34558e-80	1.97897e-78	yes	1707	2691	323	2691	787.728	0.704917	0.0694251	1.97436e-24	6.21376e-23	yes	6977	2691	2171	6977	787.728	1.72486	0.0534212
Q00653	ENSG00000077150	20	NFKB2	protein_coding	ensembl_havana	chr10:102394110-102402524:+	752.349	-0.43405	0.0540881	2.87883e-16	3.50383e-15	yes	5434	2822	2135	5434	752.349	-0.792144	0.0571394	1.79189e-44	6.8533e-43	yes	3425	2822	1128	3425	752.349	-0.814887	0.057361	7.14931e-47	4.13945e-45	yes	2542	2822	806	2822	752.349	1.59097	0.0669203	2.82284e-126	5.60681e-124	yes	1305	2822	344	2822	752.349	2.05577	0.0578111
O75914	ENSG00000077264	15	PAK3	protein_coding	ensembl_havana	chrX:110944285-111227361:+	2.35456	0.00266787	0.437336	0.986774	0.783105	no	34645	18864	18803	34645	2.35456	0.317303	0.557289	0.226597	0.16923	no	11153	18864	13762	18864	2.35456	0.283296	0.528624	0.2241	0.19974	no	11273	18864	13769	18864	2.35456	1.88247	1.15209	0.000812939	0.00187619	yes	841	18864	7498	18864	2.35456	0.595333	0.786775
Q9NQT4	ENSG00000077348	9	EXOSC5	protein_coding	ensembl_havana	chr19:41386374-41397359:-	236.634	-0.194609	0.0638174	0.00177316	0.00596621	yes	12143	6983	7837	12143	236.634	0.148862	0.0629901	0.0163551	0.0644338	yes	17062	6983	11886	17062	236.634	0.241376	0.0622679	8.90777e-05	0.000461448	yes	12652	6983	7425	12652	236.634	-1.62122	0.200072	2.05605e-17	2.63518e-16	yes	1237	6983	2834	6983	236.634	-1.36187	0.157759
P35609	ENSG00000077522	13	ACTN2	protein_coding	ensembl_havana	chr1:236664141-236764631:+	19.5866	-0.117466	0.497456	0.398574	0.44166	no	15986	13747	15138	15986	19.5866	-0.0425788	0.584023	0.834091	0.629934	no	22991	13747	19094	22991	19.5866	0.0631703	0.539732	0.731975	0.646175	no	21147	13747	19171	21147	19.5866	2.91057	1.64515	0.000105505	0.000236608	yes	263	13747	6611	13747	19.5866	7.68218	1.14837
P11362	ENSG00000077782	21	FGFR1	protein_coding	ensembl_havana	chr8:38400215-38468834:-	687.299	0.618817	0.0606577	2.84436e-25	6.39594e-24	yes	3144	3085	1310	3144	687.299	1.66697	0.0583124	1.4051e-181	6.81032e-179	yes	464	3085	97	3085	687.299	2.17268	0.0575602	0	0	yes	134	3085	1	3085	687.299	0.36382	0.102869	0.000355133	0.0029154	yes	13308	3085	7734	13308	687.299	-0.460175	0.114028
P11137	ENSG00000078018	20	MAP2	protein_coding	ensembl_havana	chr2:209424058-209734118:+	312.351	0.0488846	0.0814569	0.533228	0.963465	no	20949	5913	19786	20949	312.351	-0.404815	0.0885983	2.97619e-06	2.05706e-05	yes	8908	5913	6807	8908	312.351	-0.421526	0.0884275	1.06711e-06	5.29299e-06	yes	7579	5913	5900	7579	312.351	1.98814	0.103246	9.76711e-85	6.96552e-83	yes	737	5913	583	5913	312.351	2.16262	0.093732
Q9UQV4	ENSG00000078081	8	LAMP3	protein_coding	ensembl_havana	chr3:183122215-183163839:-	865.534	0.263654	0.0855959	0.00127051	0.00435948	yes	9546	2441	7573	9546	865.534	0.0609392	0.0878388	0.475503	0.825289	no	21627	2441	20051	21627	865.534	0.364834	0.0860528	1.47954e-05	0.000100739	yes	8941	2441	6834	8941	865.534	4.17105	0.0849831	0	0	yes	108	2441	1	2441	865.534	3.85654	0.084412
Q12884	ENSG00000078098	14	FAP	protein_coding	ensembl_havana	chr2:162170684-162245151:-	12.5229	0.679864	0.62884	0.0109874	0.0164209	yes	2596	14657	8662	14657	12.5229	0.314921	0.512244	0.249496	0.249558	no	11234	14657	14759	14759	12.5229	0.523171	0.550957	0.0558197	0.075214	yes	5668	14657	11727	14657	12.5229	5.0363	0.823564	6.33406e-12	2.5027e-11	yes	63	14657	3689	14657	12.5229	4.93214	0.797754
O76041	ENSG00000078114	18	NEBL	protein_coding	ensembl_havana	chr10:20779973-21174187:-	142.752	-0.0290121	0.087381	0.728891	0.823178	no	22934	8824	19180	22934	142.752	-0.362751	0.0930072	6.41836e-05	0.000312636	yes	9944	8824	7810	9944	142.752	0.0942748	0.0890379	0.279201	0.636031	no	19220	8824	19101	19220	142.752	-1.82159	0.27773	8.61596e-13	8.71009e-12	yes	922	8824	3593	8824	142.752	-1.05639	0.183266
Q9NQ88	ENSG00000078237	7	TIGAR	protein_coding	ensembl_havana	chr12:4307763-4360028:+	97.9034	1.45143	0.118066	3.5388e-37	7.69607e-36	yes	395	10039	800	10039	97.9034	0.975769	0.119959	3.98409e-17	4.0895e-16	yes	2202	10039	3153	10039	97.9034	0.570664	0.120843	7.57164e-07	3.26219e-06	yes	4927	10039	5760	10039	97.9034	-0.584775	0.283552	0.025745	0.0457878	yes	8806	10039	10043	10043	97.9034	-0.210804	0.225735
P05305	ENSG00000078401	7	EDN1	protein_coding	ensembl_havana	chr6:12290361-12297194:+	321.086	1.21621	0.0739627	1.15706e-62	1.15975e-60	yes	656	5826	371	5826	321.086	0.921939	0.0757746	5.24512e-35	1.66107e-33	yes	2525	5826	1540	5826	321.086	0.249745	0.0793681	0.00136144	0.00612772	yes	12361	5826	8994	12361	321.086	2.36627	0.0968905	2.51812e-134	2.35843e-132	yes	461	5826	326	5826	321.086	1.55608	0.10333
O43736	ENSG00000078596	11	ITM2A	protein_coding	ensembl_havana	chrX:79360384-79367667:-	424.199	0.19515	0.0556028	0.000348104	0.00143215	yes	12126	4769	6916	12126	424.199	0.207265	0.0562473	0.000198983	0.00108161	yes	14675	4769	8401	14675	424.199	-0.0267143	0.0568952	0.635724	1	no	24459	4769	20400	24459	424.199	-1.89006	0.164686	2.03807e-32	5.22773e-31	yes	831	4769	1653	4769	424.199	-1.89639	0.142735
Q9HCJ0	ENSG00000078687	17	TNRC6C	protein_coding	ensembl_havana	chr17:77959240-78108835:+	113.334	0.739296	0.115118	1.40814e-11	1.08679e-10	yes	2169	9595	2977	9595	113.334	0.555239	0.116542	7.33689e-07	4.38652e-06	yes	6041	9595	6362	9595	113.334	0.622644	0.11566	1.87549e-08	9.29925e-08	yes	4276	9595	4959	9595	113.334	1.6858	0.163107	1.41714e-26	1.34998e-25	yes	1115	9595	1965	9595	113.334	0.849065	0.17528
Q12864	ENSG00000079112	10	CDH17	protein_coding	ensembl_havana	chr8:94127162-94217303:-	138.116	-0.161599	0.0915787	0.0638443	0.121466	no	13640	8933	11385	13640	138.116	-0.0626307	0.0926647	0.486045	0.913413	no	21494	8933	20242	21494	138.116	-0.426911	0.0956344	4.49364e-06	2.71109e-05	yes	7465	8933	6369	8933	138.116	-2.93461	0.387874	3.69941e-17	4.61197e-16	yes	256	8933	2857	8933	138.116	-4.73974	0.594597
P43003	ENSG00000079215	14	SLC1A3	protein_coding	ensembl_havana	chr5:36606355-36688334:+	18.2063	-0.0690821	0.424503	0.687676	0.547902	no	19278	13880	16301	19278	18.2063	0.316785	0.511729	0.247245	0.241793	no	11179	13880	14662	14662	18.2063	0.00023163	0.468609	0.999175	0.884501	no	34889	13880	20195	34889	18.2063	5.47078	0.785264	4.56544e-14	2.02512e-13	yes	42	13880	3286	13880	18.2063	5.77834	0.746283
Q9BS40	ENSG00000079257	8	LXN	protein_coding	ensembl_havana	chr3:158645822-158672648:-	349.482	-0.365511	0.0533821	3.00705e-12	3.86524e-11	yes	6744	5487	2893	6744	349.482	-0.770799	0.056171	1.36426e-43	5.45599e-42	yes	3610	5487	1171	5487	349.482	-1.95466	0.0663772	1.32265e-192	9.2316e-190	yes	200	5487	59	5487	349.482	-1.24882	0.128107	3.25502e-23	4.5992e-22	yes	2458	5487	2255	5487	349.482	-0.460574	0.0903008
Q13342	ENSG00000079263	19	SP140	protein_coding	ensembl_havana	chr2:230203110-230313215:+	86.236	0.893501	0.148987	1.22715e-10	7.44613e-10	yes	1449	10420	3212	10420	86.236	1.26004	0.146346	3.68734e-19	4.08382e-18	yes	1115	10420	2874	10420	86.236	1.74721	0.142402	2.76919e-36	5.91056e-35	yes	323	10420	1152	10420	86.236	1.98113	0.20857	1.74906e-23	1.4189e-22	yes	745	10420	2202	10420	86.236	1.6955	0.198728
Q9HBL0	ENSG00000079308	19	TNS1	protein_coding	ensembl_havana	chr2:217799588-218033982:-	11.4181	-0.0810653	0.251274	0.658811	0.633784	no	18359	14862	17202	18359	11.4181	0.126882	0.274283	0.574218	0.484837	no	18044	14862	17484	18044	11.4181	-0.488602	0.322367	0.0430264	0.0597331	yes	6246	14862	11382	14862	11.4181	0.460888	0.468772	0.216543	0.273776	no	11118	14862	13687	14862	11.4181	1.55702	0.382188
Q9UNH5	ENSG00000079335	20	CDC14A	protein_coding	ensembl_havana	chr1:100345001-100520277:+	293.286	-0.368546	0.102152	0.000120695	0.00049437	yes	6686	6166	6389	6686	293.286	-0.489159	0.105379	1.65261e-06	1.15371e-05	yes	7188	6166	6641	7188	293.286	0.0322956	0.0968046	0.732122	1	no	23614	6166	20400	23614	293.286	2.49028	0.113447	1.66802e-109	1.24757e-107	yes	409	6166	426	6166	293.286	3.2317	0.0971284
O95398	ENSG00000079337	16	RAPGEF3	protein_coding	ensembl_havana	chr12:47734363-47771040:-	48.1844	-0.709751	0.137116	2.42396e-08	1.09828e-07	yes	2362	11794	3974	11794	48.1844	-1.80395	0.162874	1.01386e-30	1.51639e-29	yes	354	11794	1794	11794	48.1844	-1.7308	0.1596	4.43092e-29	5.68687e-28	yes	339	11794	1542	11794	48.1844	-0.559274	0.252368	0.0184617	0.0348696	yes	9245	11794	9712	11794	48.1844	-1.077	0.265657
Q9P0U3	ENSG00000079387	14	SENP1	protein_coding	ensembl_havana	chr12:48042897-48106079:-	210.669	0.240298	0.0827416	0.00245752	0.00803875	yes	10348	7427	8061	10348	210.669	0.226191	0.0844798	0.00620135	0.0265005	yes	13994	7427	10686	13994	210.669	0.300867	0.0835738	0.000240512	0.000816222	yes	10725	7427	7699	10725	210.669	1.17747	0.126966	3.90494e-21	5.33566e-20	yes	2770	7427	2428	7427	210.669	1.45364	0.109367
Q9UNT1	ENSG00000079974	17	RABL2B	protein_coding	ensembl_havana	chr22:50767501-50783663:-	129.411	-0.0365133	0.0828561	0.646885	0.663401	no	22043	9141	17557	22043	129.411	0.123909	0.0841827	0.130621	0.318881	no	18194	9141	15583	18194	129.411	0.458225	0.0818383	1.10664e-08	5.6427e-08	yes	6858	9141	4867	9141	129.411	-0.550136	0.194968	0.00344041	0.00754449	yes	9419	9141	8365	9419	129.411	-1.51355	0.23754
Q9HD43	ENSG00000080031	10	PTPRH	protein_coding	ensembl_havana	chr19:55181247-55209506:-	633.569	-0.512283	0.0558059	8.64308e-21	1.5421e-19	yes	4297	3330	1651	4297	633.569	-1.25641	0.0586618	5.20844e-103	8.24486e-101	yes	1125	3330	297	3330	633.569	-2.22267	0.0644847	5.97792e-263	1.05711e-259	yes	119	3330	34	3330	633.569	-0.998378	0.0954773	4.86128e-26	1.5152e-24	yes	3913	3330	2037	3913	633.569	-0.201368	0.0735115
P48380	ENSG00000080298	15	RFX3	protein_coding	ensembl_havana	chr9:3218297-3526004:-	137.384	-0.574046	0.107194	1.38036e-08	8.65654e-08	yes	3612	8954	3939	8954	137.384	-1.3263	0.122583	1.26398e-28	1.6964e-27	yes	952	8954	1920	8954	137.384	-0.820513	0.112762	2.86655e-14	3.29447e-13	yes	2503	8954	3301	8954	137.384	0.856075	0.154362	1.36386e-08	1.03943e-07	yes	5181	8954	4766	8954	137.384	1.82295	0.116784
Q5UIP0	ENSG00000080345	18	RIF1	protein_coding	ensembl_havana	chr2:151409883-151508013:+	1050.17	0.418137	0.0555837	1.64523e-14	1.419e-13	yes	5708	1945	2404	5708	1050.17	0.554425	0.0554675	6.31643e-24	1.42364e-22	yes	6056	1945	2335	6056	1050.17	0.372656	0.0556263	1.38259e-11	1.6372e-10	yes	8740	1945	3979	8740	1050.17	1.56972	0.0670179	1.26851e-122	2.4395e-120	yes	1359	1945	362	1945	1050.17	0.786396	0.070344
Q9Y6P5	ENSG00000080546	13	SESN1	protein_coding	ensembl_havana	chr6:108986437-109094819:-	38.9463	-1.54691	0.180434	2.78501e-20	2.78741e-19	yes	343	12266	1676	12266	38.9463	-1.14229	0.165691	3.40466e-13	1.33875e-12	yes	1486	12266	3896	12266	38.9463	-0.769747	0.155742	8.72987e-08	3.18404e-07	yes	2876	12266	5220	12266	38.9463	0.0284302	0.255024	0.905641	0.747056	no	33507	12266	19882	33507	38.9463	-0.0998076	0.238565
P25940	ENSG00000080573	7	COL5A3	protein_coding	ensembl_havana	chr19:9959561-10010504:-	16.3728	3.10777	0.366317	3.0079e-19	2.8647e-18	yes	26	14112	1787	14112	16.3728	3.31133	0.367342	2.17603e-21	1.25343e-20	yes	26	14112	2563	14112	16.3728	0.571344	0.362254	0.0262434	0.0429533	yes	4909	14112	10923	14112	16.3728	-0.0624897	0.646381	0.871288	0.673579	no	31349	14112	18034	31349	16.3728	0.399461	0.557558
O95628	ENSG00000080802	18	CNOT4	protein_coding	ensembl_havana	chr7:135361795-135510127:-	481.582	0.33564	0.071713	1.31346e-06	7.21905e-06	yes	7435	4268	4936	7435	481.582	0.131155	0.0734928	0.0681978	0.222134	no	17855	4268	14434	17855	481.582	0.144701	0.0730797	0.0445024	0.160034	no	16621	4268	13210	16621	481.582	1.7782	0.0935162	2.46748e-82	2.58519e-80	yes	985	4268	606	4268	481.582	2.57608	0.0782069
P28749	ENSG00000080839	12	RBL1	protein_coding	ensembl_havana	chr20:36996349-37095997:-	106.88	0.49119	0.124409	1.75426e-05	6.1043e-05	yes	4552	9793	5601	9793	106.88	0.697266	0.123385	3.75457e-09	2.72165e-08	yes	4272	9793	5248	9793	106.88	0.781547	0.123182	2.36074e-11	1.47657e-10	yes	2784	9793	3961	9793	106.88	1.52631	0.174653	1.37511e-19	1.18226e-18	yes	1477	9793	2551	9793	106.88	0.808669	0.183203
Q9UPM8	ENSG00000081014	11	AP4E1	protein_coding	ensembl_havana	chr15:50908672-51005895:+	244.956	0.908529	0.0809258	2.10157e-30	4.96308e-29	yes	1396	6852	1046	6852	244.956	1.04617	0.0808317	2.14448e-39	7.58518e-38	yes	1862	6852	1324	6852	244.956	0.633329	0.0826794	4.64376e-15	3.86531e-14	yes	4152	6852	3139	6852	244.956	1.5636	0.118147	2.8296e-41	6.91389e-40	yes	1377	6852	1304	6852	244.956	0.938508	0.122429
Q5TCQ9	ENSG00000081026	19	MAGI3	protein_coding	ensembl_havana	chr1:113390515-113685923:+	295.998	-0.0672343	0.0724969	0.33927	0.52312	no	19435	6126	16020	19435	295.998	-0.296232	0.0765195	8.28952e-05	0.000474401	yes	11767	6126	7979	11767	295.998	0.413149	0.071151	3.76529e-09	2.14605e-08	yes	7765	6126	4680	7765	295.998	1.55176	0.0987469	6.49287e-57	2.53316e-55	yes	1406	6126	931	6126	295.998	1.12405	0.0982896
P19875	ENSG00000081041	9	CXCL2	protein_coding	ensembl_havana	chr4:74097040-74099196:-	378.491	1.05228	0.200883	4.3479e-09	4.08513e-08	yes	969	5190	3805	5190	378.491	1.50711	0.197291	5.0122e-16	7.21505e-15	yes	638	5190	3388	5190	378.491	0.355171	0.190912	0.0385062	0.123321	no	9205	5190	12640	12640	378.491	5.35474	0.19521	4.66556e-167	7.66724e-165	yes	49	5190	253	5190	378.491	4.05914	0.200784
Q86WC4	ENSG00000081087	15	OSTM1	protein_coding	ensembl_havana	chr6:108041409-108165854:-	171.625	1.62837	0.106415	1.68168e-55	9.54176e-54	yes	291	8182	452	8182	171.625	1.78036	0.105378	3.62398e-66	2.11124e-64	yes	375	8182	653	8182	171.625	1.13082	0.109156	9.1327e-27	2.00993e-25	yes	1195	8182	1746	8182	171.625	0.834781	0.178918	1.47042e-06	8.62491e-06	yes	5410	8182	5656	8182	171.625	0.72207	0.166934
Q06413	ENSG00000081189	16	MEF2C	protein_coding	ensembl_havana	chr5:88717117-88904257:-	147.603	-1.3183	0.127657	3.63365e-27	7.51127e-26	yes	509	8701	1195	8701	147.603	-0.941412	0.119938	4.41232e-16	3.46833e-15	yes	2401	8701	3327	8701	147.603	0.117969	0.100983	0.229539	0.54116	no	17971	8701	18069	18069	147.603	1.34649	0.145257	2.27725e-21	2.39392e-20	yes	2057	8701	2396	8701	147.603	1.93708	0.119886
Q13835	ENSG00000081277	13	PKP1	protein_coding	ensembl_havana	chr1:201283452-201332993:+	5.74791	0.131707	0.334861	0.506306	0.470928	no	15206	16507	15429	16507	5.74791	1.5526	0.503074	1.8743e-05	4.51125e-05	yes	570	16507	7083	16507	5.74791	1.76257	0.506954	2.63021e-06	5.46207e-06	yes	318	16507	5909	16507	5.74791	-0.528499	0.737102	0.174963	0.199988	no	9813	16507	12752	16507	5.74791	-0.377202	0.725653
O94768	ENSG00000081320	11	STK17B	protein_coding	ensembl_havana	chr2:196133583-196176503:-	477.88	-1.79815	0.0697956	5.53825e-149	2.21357e-146	yes	218	4312	76	4312	477.88	-1.40349	0.0659023	4.95541e-102	8.27735e-100	yes	795	4312	306	4312	477.88	-0.304809	0.0562265	4.50332e-08	5.09232e-07	yes	10594	4312	5317	10594	477.88	1.03865	0.0787036	2.9689e-40	1.40461e-38	yes	3607	4312	1342	4312	477.88	1.37102	0.0675963
P98164	ENSG00000081479	15	LRP2	protein_coding	ensembl_havana	chr2:169127109-169362534:-	12.2251	-0.31453	0.545925	0.0928746	0.135982	no	7992	14712	11624	14712	12.2251	0.0877362	0.456529	0.740738	0.583085	no	20032	14712	18750	20032	12.2251	-0.0273001	0.438301	0.907117	0.595952	no	24405	14712	18680	24405	12.2251	4.95471	0.68179	3.3568e-15	1.869e-14	yes	70	14712	3108	14712	12.2251	4.03834	0.759536
O60346	ENSG00000081913	14	PHLPP1	protein_coding	ensembl_havana	chr18:62715541-62980433:+	744.497	-1.0119	0.076608	3.34109e-41	1.27485e-39	yes	1075	2845	711	2845	744.497	-1.35338	0.0790603	4.93014e-67	2.69345e-65	yes	897	2845	637	2845	744.497	-0.780864	0.0759168	8.68018e-26	2.21477e-24	yes	2787	2845	1829	2845	744.497	0.905159	0.0886208	7.50955e-25	2.22486e-23	yes	4704	2845	2143	4704	744.497	1.87215	0.0772211
O60583	ENSG00000082258	13	CCNT2	protein_coding	ensembl_havana	chr2:134918235-134959342:+	411.566	-0.0407337	0.0690897	0.544674	0.81268	no	21646	4878	19070	21646	411.566	0.377697	0.0685113	2.30766e-08	1.9223e-07	yes	9564	4878	5648	9564	411.566	-0.0227985	0.0704846	0.743016	1	no	24939	4878	20400	24939	411.566	1.97713	0.0855972	3.93781e-120	3.36373e-118	yes	749	4878	373	4878	411.566	1.19388	0.0906604
P21953	ENSG00000083123	15	BCKDHB	protein_coding	ensembl_havana	chr6:80106647-80346270:+	95.7969	-0.031414	0.0890441	0.712211	0.846028	no	22638	10102	19341	22638	95.7969	0.0202057	0.0908873	0.819042	1	no	27323	10102	20364	27323	95.7969	0.277099	0.0892212	0.00149119	0.00424256	yes	11464	10102	8708	11464	95.7969	-0.957907	0.246253	3.52866e-05	9.55028e-05	yes	4248	10102	6287	10102	95.7969	-1.9609	0.314737
Q92794	ENSG00000083168	11	KAT6A	protein_coding	ensembl_havana	chr8:41929479-42051994:-	1417.34	0.418762	0.0616153	3.28128e-12	3.24743e-11	yes	5694	1362	2875	5694	1417.34	0.456389	0.0615895	6.75368e-14	9.70204e-13	yes	7824	1362	3860	7824	1417.34	0.394015	0.0614999	9.2855e-11	1.29369e-09	yes	8221	1362	4262	8221	1417.34	2.01868	0.0687814	1.68815e-191	4.01964e-189	yes	709	1362	195	1362	1417.34	1.93255	0.0667264
Q6ISB3	ENSG00000083307	12	GRHL2	protein_coding	ensembl_havana	chr8:101492439-101669726:+	1238.65	1.12384	0.0428721	4.15181e-153	1.4307e-150	yes	811	1604	70	1604	1238.65	0.867262	0.0435409	3.74088e-89	4.14879e-87	yes	2842	1604	389	2842	1238.65	0.633247	0.043988	1.40257e-47	8.0596e-46	yes	4153	1604	782	4153	1238.65	1.52049	0.0584216	1.56251e-150	3.79015e-148	yes	1492	1604	287	1604	1238.65	1.03829	0.0588706
Q9NQC7	ENSG00000083799	17	CYLD	protein_coding	ensembl_havana	chr16:50742050-50801935:+	822.311	-0.0393769	0.0607434	0.507977	0.723915	no	21760	2574	18234	21760	822.311	-0.388366	0.064515	1.11531e-09	7.69961e-09	yes	9281	2574	5041	9281	822.311	-0.349437	0.0640351	3.35611e-08	3.00904e-07	yes	9348	2574	5205	9348	822.311	2.70128	0.0672373	0	0	yes	328	2574	1	2574	822.311	2.59848	0.064659
O75467	ENSG00000083812	12	ZNF324	protein_coding	ensembl_havana	chr19:58467045-58475436:+	321.719	1.09881	0.0713111	3.71567e-55	2.18663e-53	yes	869	5819	461	5819	321.719	1.24253	0.071	8.24989e-70	6.43686e-68	yes	1152	5819	603	5819	321.719	0.583017	0.0741836	1.23977e-15	2.33604e-14	yes	4754	5819	3093	5819	321.719	2.12061	0.0970504	3.72629e-108	3.61545e-106	yes	623	5819	437	5819	321.719	0.924275	0.113185
Q8TAW3	ENSG00000083814	13	ZNF671	protein_coding	ensembl_havana	chr19:57719751-57727624:-	19.3933	-0.35969	0.246541	0.0546427	0.0681615	yes	6874	13766	10377	13766	19.3933	-0.700639	0.285157	0.00301092	0.00479931	yes	4233	13766	9262	13766	19.3933	-0.492813	0.260552	0.0212793	0.0319078	yes	6186	13766	10538	13766	19.3933	1.45852	0.342197	1.36045e-06	3.65593e-06	yes	1670	13766	5424	13766	19.3933	1.17187	0.324973
Q9BWM5	ENSG00000083817	9	ZNF416	protein_coding	ensembl_havana	chr19:57571566-57578911:-	82.1865	0.503336	0.127952	1.77027e-05	5.53746e-05	yes	4398	10558	5562	10558	82.1865	0.234818	0.128965	0.0557891	0.136291	no	13714	10558	13238	13714	82.1865	-0.00725381	0.130782	0.953623	1	no	30373	10558	20400	30373	82.1865	1.66737	0.178927	3.71045e-22	3.00151e-21	yes	1147	10558	2314	10558	82.1865	0.621612	0.200841
Q96MU7	ENSG00000083896	12	YTHDC1	protein_coding	ensembl_havana	chr4:68310387-68350089:-	889.594	0.622541	0.0485138	1.58156e-38	4.2643e-37	yes	3116	2369	769	3116	889.594	0.0491066	0.0504843	0.32332	0.574746	no	22452	2369	18661	22452	889.594	-0.0737501	0.0511311	0.146315	0.4136	no	20460	2369	16509	20460	889.594	1.93609	0.0613864	2.39594e-220	1.02316e-217	yes	789	2369	160	2369	889.594	1.47107	0.0615802
Q06481	ENSG00000084234	17	APLP2	protein_coding	ensembl_havana	chr11:130068147-130144811:+	5574.87	-0.0375939	0.0470132	0.418065	0.632113	no	21940	192	17186	21940	5574.87	-0.0904517	0.0475049	0.0535651	0.20835	no	19907	192	14256	19907	5574.87	-0.200159	0.0474119	2.1571e-05	0.000181441	yes	14191	192	7062	14191	5574.87	-1.33537	0.057973	2.79293e-118	5.02186e-116	yes	2097	192	380	2097	5574.87	-1.50077	0.0563099
Q07092	ENSG00000084636	18	COL16A1	protein_coding	ensembl_havana	chr1:31652263-31704319:-	106.783	-0.629461	0.115395	6.67767e-09	3.19731e-08	yes	3057	9795	3760	9795	106.783	-0.806449	0.118922	1.9105e-12	1.47672e-11	yes	3303	9795	4184	9795	106.783	-1.47638	0.132105	1.60897e-30	2.71529e-29	yes	569	9795	1457	9795	106.783	0.412741	0.174097	0.0147327	0.0334635	yes	12141	9795	9656	12141	106.783	1.02826	0.139731
Q14397	ENSG00000084734	9	GCKR	protein_coding	ensembl_havana	chr2:27496839-27523684:+	40.0744	-0.746484	0.133339	2.13027e-09	9.97878e-09	yes	2126	12208	3581	12208	40.0744	-0.941752	0.138727	1.18485e-12	4.21987e-12	yes	2396	12208	4026	12208	40.0744	-1.13196	0.144885	1.3692e-16	9.27287e-16	yes	1193	12208	2847	12208	40.0744	-1.41253	0.374291	1.23292e-05	3.65423e-05	yes	1814	12208	6027	12208	40.0744	-1.68984	0.354716
P13987	ENSG00000085063	17	CD59	protein_coding	ensembl_havana	chr11:33703010-33736479:-	8929.12	-0.128004	0.0538121	0.0155405	0.0416048	yes	15397	91	9676	15397	8929.12	-0.00279389	0.0537772	0.957939	1	no	34712	91	20364	34712	8929.12	0.0768709	0.0541443	0.152396	0.511552	no	20265	91	17696	20265	8929.12	-1.55579	0.0615864	4.47331e-142	4.75731e-140	yes	1394	91	308	1394	8929.12	-1.84033	0.0609306
Q03112	ENSG00000085276	19	MECOM	protein_coding	ensembl_havana	chr3:169083499-169663775:-	1798.18	-0.694526	0.0390043	8.26016e-72	7.07841e-70	yes	2481	988	300	2481	1798.18	-0.410832	0.038261	4.12472e-27	6.39332e-26	yes	8762	988	2043	8762	1798.18	0.0656258	0.0367883	0.0733824	0.291724	no	20992	988	14957	20992	1798.18	1.61466	0.0452273	1.56195e-280	4.48793e-278	yes	1252	988	114	1252	1798.18	1.56157	0.0427175
Q14247	ENSG00000085733	16	CTTN	protein_coding	ensembl_havana	chr11:70398404-70436584:+	2967.53	0.371013	0.0400056	6.96392e-21	1.10401e-19	yes	6623	489	1634	6623	2967.53	0.484395	0.0400013	4.66881e-34	9.26809e-33	yes	7279	489	1581	7279	2967.53	0.437334	0.0399725	4.1196e-28	1.49233e-26	yes	7254	489	1655	7254	2967.53	-1.07104	0.0616619	4.22418e-68	3.51503e-66	yes	3360	489	763	3360	2967.53	-1.95498	0.0682297
Q13415	ENSG00000085840	13	ORC1	protein_coding	ensembl_havana	chr1:52372829-52404423:-	151.152	-0.254401	0.104526	0.00936582	0.0237648	yes	9861	8604	9055	9861	151.152	-0.206698	0.106168	0.0437269	0.0916904	yes	14702	8604	12471	14702	151.152	0.790314	0.0989538	1.39012e-16	1.81981e-15	yes	2713	8604	2898	8604	151.152	1.69495	0.135572	2.03879e-37	4.55222e-36	yes	1095	8604	1427	8604	151.152	0.730808	0.149728
Q96DU7	ENSG00000086544	3	ITPKC	protein_coding	ensembl_havana	chr19:40717112-40740860:+	876.144	-0.550912	0.0567095	4.55995e-23	8.63885e-22	yes	3855	2405	1432	3855	876.144	-0.361586	0.0559291	6.8938e-11	7.74066e-10	yes	9968	2405	4687	9968	876.144	-0.00401979	0.0542607	0.940471	1	no	34602	2405	20400	34602	876.144	1.66971	0.0655606	1.40757e-144	3.26636e-142	yes	1143	2405	300	2405	876.144	1.52451	0.0628434
Q9NYQ8	ENSG00000086570	12	FAT2	protein_coding	ensembl_havana	chr5:151504093-151568944:-	1.40256	0.0365434	0.484829	0.777311	1	no	22040	20402	19881	22040	1.40256	0.284533	0.630375	0.1963	0.245388	no	12128	20402	14708	20402	1.40256	0.462181	0.682229	0.039567	0.0857617	yes	6773	20402	11975	20402	1.40256	1.41208	1.34744	0.0042195	0.0139461	yes	1815	20402	8821	20402	1.40256	1.76392	1.46726
Q15363	ENSG00000086598	11	TMED2	protein_coding	ensembl_havana	chr12:123584533-123598582:+	4046.13	0.156025	0.0355383	9.69995e-06	4.77418e-05	yes	13934	328	5512	13934	4046.13	0.233634	0.0356686	4.92676e-11	5.87262e-10	yes	13754	328	4652	13754	4046.13	0.315026	0.0356063	6.72475e-19	1.54708e-17	yes	10284	328	2582	10284	4046.13	-0.829751	0.0503609	2.77202e-61	2.01602e-59	yes	5468	328	873	5468	4046.13	-1.63656	0.0541767
P37059	ENSG00000086696	11	HSD17B2	protein_coding	ensembl_havana	chr16:82035004-82098534:+	96.0312	0.386421	0.0913101	8.32725e-06	3.53787e-05	yes	6311	10097	5408	10097	96.0312	0.33677	0.0921155	0.000180556	0.000830564	yes	10616	10097	8270	10616	96.0312	-0.561749	0.103088	1.73798e-08	8.70568e-08	yes	5051	10097	4945	10097	96.0312	-1.76539	0.37105	3.83571e-08	1.48869e-07	yes	1002	10097	4823	10097	96.0312	-0.0241078	0.169915
O14829	ENSG00000086717	18	PPEF1	protein_coding	ensembl_havana	chrX:18675909-18827921:+	3.11409	0.0858607	0.370258	0.653933	0.643023	no	18016	18109	17308	18109	3.11409	-0.300612	0.500613	0.272235	0.213485	no	11643	18109	14308	18109	3.11409	-1.13653	1.00888	0.000973841	0.00148814	yes	1180	18109	8031	18109	3.11409	-0.00226488	0.696577	0.995085	0.711386	no	34815	18109	19555	34815	3.11409	1.7897	0.718995
Q9GZY6	ENSG00000086730	17	LAT2	protein_coding	ensembl_havana	chr7:74199652-74229834:+	10.1111	1.08602	0.406704	0.000110904	0.000300639	yes	891	15140	6188	15140	10.1111	0.653141	0.364864	0.0169604	0.0230611	yes	4793	15140	10541	15140	10.1111	2.06744	0.385524	3.16707e-10	9.22991e-10	yes	157	15140	4211	15140	10.1111	0.865561	0.535659	0.0301684	0.051212	yes	5089	15140	10194	15140	10.1111	-0.115011	0.616094
O75807	ENSG00000087074	8	PPP1R15A	protein_coding	ensembl_havana	chr19:48872421-48876058:+	6281.29	1.05688	0.0604822	7.58147e-70	6.87001e-68	yes	955	159	314	955	6281.29	0.66491	0.0607657	1.94254e-28	4.63626e-27	yes	4661	159	1953	4661	6281.29	-0.0546768	0.0611567	0.366421	1	no	21678	159	20400	21678	6281.29	3.76556	0.0612124	0	0	yes	138	159	1	159	6281.29	3.69056	0.0608581
Q9BPX1	ENSG00000087076	9	HSD17B14	protein_coding	ensembl_havana	chr19:48813018-48836510:-	14.2049	0.155281	0.280368	0.420965	0.376459	no	13972	14399	14476	14476	14.2049	0.188426	0.313906	0.440897	0.419087	no	15406	14399	16793	16793	14.2049	-0.173928	0.320613	0.460216	0.437456	no	15351	14399	16784	16784	14.2049	3.20736	0.427744	5.53578e-17	3.36241e-16	yes	209	14399	2849	14399	14.2049	0.869211	0.478126
P22303	ENSG00000087085	15	ACHE	protein_coding	ensembl_havana	chr7:100889994-100896974:-	83.3937	0.0532192	0.149033	0.686942	0.731085	no	20607	10521	18313	20607	83.3937	0.161754	0.15777	0.271112	0.496252	no	16507	10521	17668	17668	83.3937	-0.283643	0.165759	0.0640498	0.153942	no	11261	10521	13132	13132	83.3937	2.05159	0.20613	1.54285e-25	1.2926e-24	yes	685	10521	2031	10521	83.3937	2.48201	0.180768
Q9UL52	ENSG00000087128	10	TMPRSS11E	protein_coding	ensembl_havana	chr4:68447463-68497604:+	4.5006	0.25629	0.536032	0.132078	0.180453	no	9782	17130	12276	17130	4.5006	0.252214	0.596936	0.275913	0.214309	no	13107	17130	14320	17130	4.5006	1.72012	1.17936	0.000110889	0.000203613	yes	347	17130	7100	17130	4.5006	2.23268	1.53103	0.000496684	0.000968113	yes	536	17130	7173	17130	4.5006	4.322	1.59182
P12272	ENSG00000087494	16	PTHLH	protein_coding	ensembl_havana	chr12:27958084-27972733:-	22.4405	1.20833	0.409181	2.90778e-05	8.99532e-05	yes	661	13460	5739	13460	22.4405	2.54011	0.383268	3.3736e-14	1.48818e-13	yes	95	13460	3663	13460	22.4405	2.60354	0.376114	4.52504e-15	2.60375e-14	yes	63	13460	3107	13460	22.4405	3.06553	0.491134	3.72494e-13	1.51702e-12	yes	230	13460	3433	13460	22.4405	2.81487	0.490362
Q96KR7	ENSG00000087495	17	PHACTR3	protein_coding	ensembl_havana	chr20:59577509-59847711:+	89.7556	2.1851	0.125658	9.21026e-70	5.24093e-68	yes	123	10303	312	10303	89.7556	1.59616	0.129208	8.69691e-37	1.95058e-35	yes	524	10303	1443	10303	89.7556	0.48309	0.136415	0.000178747	0.000768125	yes	6344	10303	7660	10303	89.7556	0.61855	0.249082	0.00836743	0.0200917	yes	8223	10303	9134	10303	89.7556	1.25797	0.196502
Q9NQ75	ENSG00000087589	16	CASS4	protein_coding	ensembl_havana	chr20:56412112-56460387:+	4.56779	0.459708	0.47755	0.047851	0.0761187	yes	4989	17090	10545	17090	4.56779	0.0582771	0.453722	0.825767	0.513495	no	21806	17090	17888	21806	4.56779	0.146161	0.430972	0.543703	0.406313	no	16555	17090	16422	17090	4.56779	1.91812	0.852475	0.000218497	0.000472471	yes	805	17090	6856	17090	4.56779	1.4951	0.727065
P48378	ENSG00000087903	13	RFX2	protein_coding	ensembl_havana	chr19:5993164-6199572:-	105.841	-1.33231	0.153106	2.08466e-20	2.43583e-19	yes	495	9819	1668	9819	105.841	-1.47758	0.157724	2.05268e-22	3.1298e-21	yes	682	9819	2495	9819	105.841	-0.0602702	0.119604	0.600108	0.754631	no	21320	9819	19735	21320	105.841	2.09988	0.14983	6.61172e-47	1.07235e-45	yes	640	9819	1131	9819	105.841	1.55528	0.150913
Q96SM3	ENSG00000088882	8	CPXM1	protein_coding	ensembl_havana	chr20:2794074-2800627:-	2.83092	-0.110143	0.472858	0.471232	0.506413	no	16442	18375	15836	18375	2.83092	-0.0618897	0.54464	0.790739	0.505155	no	21534	18375	17786	21534	2.83092	-0.0522685	0.509822	0.798537	0.541907	no	21857	18375	18084	21857	2.83092	1.07414	0.912398	0.0159895	0.0319908	yes	3346	18375	9592	18375	2.83092	2.53093	1.25972
Q96BS2	ENSG00000088992	18	TESC	protein_coding	ensembl_havana	chr12:117038923-117099479:-	2574.27	-0.0427912	0.0504939	0.389866	0.595985	no	21453	590	16817	21453	2574.27	0.049933	0.0507659	0.317886	0.548335	no	22387	590	18358	22387	2574.27	-0.175553	0.0510232	0.000529488	0.00365294	yes	15283	590	8607	15283	2574.27	-1.70972	0.0757634	2.43357e-114	2.8462e-112	yes	1076	590	397	1076	2574.27	-1.69617	0.0697966
P00973	ENSG00000089127	13	OAS1	protein_coding	ensembl_havana	chr12:112906783-112933222:+	2948.62	-0.018462	0.0782442	0.80704	1	no	24706	493	19881	24706	2948.62	-0.42961	0.0812119	6.99914e-08	4.19091e-07	yes	8370	493	5812	8370	2948.62	-0.155036	0.0800121	0.0485918	0.207819	no	16153	493	13889	16153	2948.62	3.20111	0.0815624	0	0	yes	212	493	1	493	2948.62	3.00059	0.0814057
Q14802	ENSG00000089356	18	FXYD3	protein_coding	ensembl_havana	chr19:35115879-35124324:+	6.20481	-1.15441	0.45275	0.000115152	0.000269146	yes	755	16324	6141	16324	6.20481	-1.52978	0.463455	1.0389e-05	2.17254e-05	yes	598	16324	6818	16324	6.20481	-1.30263	0.451104	6.12354e-05	0.000109532	yes	812	16324	6861	16324	6.20481	-0.436016	0.543657	0.268944	0.274566	no	11633	16324	13693	16324	6.20481	-1.08701	0.786903
Q8IZ96	ENSG00000089505	17	CMTM1	protein_coding	ensembl_havana	chr16:66566393-66579137:+	86.2429	0.678869	0.14764	4.87143e-07	2.06488e-06	yes	2602	10419	4598	10419	86.2429	1.40911	0.143291	2.8469e-24	4.72523e-23	yes	786	10419	2292	10419	86.2429	1.60738	0.142318	3.90765e-31	6.85152e-30	yes	438	10419	1413	10419	86.2429	-0.151862	0.285731	0.565556	0.569104	no	19773	10419	16907	19773	86.2429	0.166924	0.238703
Q14697	ENSG00000089597	18	GANAB	protein_coding	ensembl_havana	chr11:62624826-62646726:-	3958.83	-0.0297146	0.0394799	0.447633	0.657436	no	22856	338	17504	22856	3958.83	-0.0407425	0.0396283	0.2982	0.708883	no	23192	338	19608	23192	3958.83	-0.0857637	0.0397428	0.0302153	0.139029	no	19735	338	12904	19735	3958.83	-1.26426	0.0555925	2.94892e-115	4.76411e-113	yes	2393	338	393	2393	3958.83	-1.57227	0.0544356
Q96DC9	ENSG00000089723	10	OTUB2	protein_coding	ensembl_havana	chr14:94026340-94048930:+	488.745	1.19214	0.0639261	1.8688e-79	1.9984e-77	yes	682	4208	243	4208	488.745	1.68896	0.0627437	1.70658e-161	7.39227e-159	yes	441	4208	118	4208	488.745	1.83616	0.062359	2.49641e-192	2.29128e-189	yes	277	4208	60	4208	488.745	0.0270101	0.131867	0.835143	1	no	33587	4208	21743	33587	488.745	0.834764	0.0971504
P61236	ENSG00000090238	12	YPEL3	protein_coding	ensembl_havana	chr16:30092314-30096915:-	111.274	-1.51364	0.109857	9.9231e-46	2.90646e-44	yes	362	9651	594	9651	111.274	-2.54017	0.129405	7.66294e-89	6.35437e-87	yes	94	9651	390	9651	111.274	-2.04917	0.118569	3.79669e-69	2.13137e-67	yes	161	9651	438	9651	111.274	-1.2729	0.213275	3.5996e-10	1.89459e-09	yes	2354	9651	4167	9651	111.274	-0.108291	0.139338
O95178	ENSG00000090266	13	NDUFB2	protein_coding	ensembl_havana	chr7:140690777-140722790:+	170.376	-0.13138	0.074527	0.0686273	0.144228	no	15219	8205	11753	15219	170.376	0.0198621	0.0745496	0.785327	1	no	27363	8205	20364	27363	170.376	0.306151	0.0733322	2.24399e-05	0.000103546	yes	10557	8205	6840	10557	170.376	-1.01025	0.190381	3.65655e-08	2.47469e-07	yes	3803	8205	4902	8205	170.376	-1.78325	0.216341
P05362	ENSG00000090339	9	ICAM1	protein_coding	ensembl_havana	chr19:10271093-10286615:+	2615.07	-0.257299	0.0391813	3.31098e-11	2.78165e-10	yes	9747	574	3093	9747	2615.07	-0.339949	0.0398455	1.03269e-17	1.55981e-16	yes	10527	574	3086	10527	2615.07	-0.64056	0.0410099	1.31677e-55	1.26725e-53	yes	4069	574	617	4069	2615.07	2.71159	0.0411906	0	0	yes	327	574	1	574	2615.07	2.43732	0.0405663
P49588	ENSG00000090861	16	AARS1	protein_coding	ensembl_havana	chr16:70252298-70289506:-	2937.73	-0.402028	0.0502824	4.28979e-16	5.63783e-15	yes	6028	494	2165	6028	2937.73	-0.802633	0.0507139	3.33431e-57	1.96733e-55	yes	3338	494	790	3338	2937.73	-0.944647	0.0509368	3.49164e-78	6.03525e-76	yes	1872	494	344	1872	2937.73	-1.48867	0.0668924	7.27621e-111	5.67465e-109	yes	1575	494	420	1575	2937.73	-0.719324	0.0576119
Q8NDV7	ENSG00000090905	19	TNRC6A	protein_coding	ensembl_havana	chr16:24610209-24827632:+	789.684	0.368887	0.0521689	6.03467e-13	5.40537e-12	yes	6672	2684	2693	6672	789.684	0.410281	0.0523347	2.74639e-15	2.71756e-14	yes	8782	2684	3517	8782	789.684	0.300444	0.0525569	8.34213e-09	8.03501e-08	yes	10738	2684	4932	10738	789.684	1.68995	0.0665031	5.42128e-144	8.3075e-142	yes	1105	2684	303	2684	789.684	0.904068	0.0706688
Q9P2N5	ENSG00000091009	8	RBM27	protein_coding	ensembl_havana	chr5:146203605-146289223:+	279.226	0.548155	0.0843709	1.44536e-11	1.32909e-10	yes	3886	6355	2996	6355	279.226	0.581951	0.0842475	1.76456e-12	1.96119e-11	yes	5671	6355	4213	6355	279.226	0.228989	0.085368	0.00619025	0.0164419	yes	13078	6355	9837	13078	279.226	1.34542	0.118808	1.2368e-30	2.26218e-29	yes	2063	6355	1742	6355	279.226	1.67336	0.103595
Q92823	ENSG00000091129	21	NRCAM	protein_coding	ensembl_havana	chr7:108147623-108456717:-	69.5712	0.156969	0.138418	0.206945	0.2745	no	13881	10965	13383	13881	69.5712	0.462676	0.144049	0.000665121	0.00205767	yes	7695	10965	8760	10965	69.5712	0.360158	0.142624	0.00737504	0.0133961	yes	9080	10965	9657	10965	69.5712	0.158578	0.273186	0.533167	0.583877	no	19465	10965	17093	19465	69.5712	1.88618	0.176881
Q9Y4E6	ENSG00000091157	13	WDR7	protein_coding	ensembl_havana	chr18:56651343-57036606:+	276.517	-0.0821411	0.0712873	0.235513	0.41708	no	18286	6396	14890	18286	276.517	0.310827	0.0702124	7.16593e-06	4.61579e-05	yes	11342	6396	7090	11342	276.517	0.735624	0.0680643	4.46064e-28	9.81671e-27	yes	3155	6396	1639	6396	276.517	1.48704	0.10072	1.78214e-50	5.59887e-49	yes	1582	6396	1056	6396	276.517	0.699119	0.108856
P02749	ENSG00000091583	11	APOH	protein_coding	ensembl_havana	chr17:66212033-66256525:-	1.17636	0.168632	0.521336	0.237679	0.629127	no	13304	20979	17158	20979	1.17636	-0.0353501	0.597915	0.852172	0.786073	no	23782	20979	19932	23782	1.17636	0.298443	0.615139	0.126989	0.17651	no	10810	20979	13447	20979	1.17636	0.809551	1.02705	0.0339792	0.101318	no	5686	20979	11233	20979	1.17636	1.98712	1.61192
Q86UP3	ENSG00000091656	19	ZFHX4	protein_coding	ensembl_havana	chr8:76681239-76867281:+	116.776	-0.708959	0.132877	1.0313e-08	5.22076e-08	yes	2370	9506	3850	9506	116.776	-0.697683	0.133465	4.03232e-08	2.73692e-07	yes	4266	9506	5717	9506	116.776	-0.02227	0.117156	0.843494	1	no	24980	9506	20400	24980	116.776	1.86648	0.154307	1.4466e-35	1.72275e-34	yes	861	9506	1500	9506	116.776	2.00777	0.137933
P03372	ENSG00000091831	23	ESR1	protein_coding	ensembl_havana	chr6:151656691-152129619:+	3.7526	0.00726473	0.394676	0.968	0.84111	no	28361	17609	19305	28361	3.7526	-0.534714	0.703061	0.0436882	0.0433723	yes	6396	17609	11302	17609	3.7526	0.257072	0.462905	0.295413	0.244145	no	12111	17609	14383	17609	3.7526	1.76413	0.895928	0.000636603	0.00153737	yes	1005	17609	7397	17609	3.7526	1.6191	0.799706
Q9UGC6	ENSG00000091844	8	RGS17	protein_coding	ensembl_havana	chr6:153004459-153131282:-	17.3089	-0.103484	0.23559	0.561701	0.569558	no	16834	13990	16543	16834	17.3089	0.130511	0.252537	0.541656	0.455341	no	17882	13990	17153	17882	17.3089	1.45283	0.265057	7.682e-10	3.13558e-09	yes	594	13990	4380	13990	17.3089	0.948899	0.408497	0.0059123	0.0100463	yes	4334	13990	8578	13990	17.3089	1.08626	0.37207
O15123	ENSG00000091879	14	ANGPT2	protein_coding	ensembl_havana	chr8:6499632-6563409:-	4.42862	-0.0356499	0.478617	0.790568	0.701962	no	22152	17177	18034	22152	4.42862	0.0703009	0.579511	0.737107	0.476139	no	21036	17177	17370	21036	4.42862	0.0613675	0.541515	0.737037	0.53435	no	21260	17177	17981	21260	4.42862	3.29683	1.69787	4.87077e-05	0.000107531	yes	197	17177	6333	17177	4.42862	4.71016	1.51318
Q9H2E6	ENSG00000092421	16	SEMA6A	protein_coding	ensembl_havana	chr5:116443616-116574934:-	239.673	-0.863107	0.0815774	3.03126e-27	6.71137e-26	yes	1555	6937	1191	6937	239.673	-1.56054	0.0894164	7.56342e-70	5.83511e-68	yes	559	6937	601	6937	239.673	-0.440271	0.0784282	1.07791e-08	5.68231e-08	yes	7195	6937	4869	7195	239.673	-0.0686047	0.125853	0.580219	0.738018	no	28892	6937	19799	28892	239.673	0.196416	0.107989
Q96SF7	ENSG00000092607	15	TBX15	protein_coding	ensembl_havana	chr1:118883046-118989556:-	4.77818	0.0666467	0.349063	0.731036	0.687101	no	19476	16974	17847	19476	4.77818	-0.759447	0.747795	0.0149344	0.0157899	yes	3707	16974	10171	16974	4.77818	-0.113115	0.406486	0.640041	0.449068	no	18245	16974	16942	18245	4.77818	0.202602	0.665966	0.597538	0.535776	no	17884	16974	16535	17884	4.77818	2.47962	0.698987
O43175	ENSG00000092621	12	PHGDH	protein_coding	ensembl_havana	chr1:119648411-119744226:+	1061.14	-0.402734	0.0413479	6.72313e-23	9.70072e-22	yes	6011	1920	1437	6011	1061.14	-0.680918	0.0422051	3.75914e-59	2.6238e-57	yes	4475	1920	754	4475	1061.14	-1.09673	0.0434576	3.84541e-142	1.33952e-139	yes	1289	1920	129	1920	1061.14	-1.70935	0.0891594	1.67701e-83	1.92255e-81	yes	1077	1920	596	1920	1061.14	-0.75223	0.0624792
P61812	ENSG00000092969	12	TGFB2	protein_coding	ensembl_havana	chr1:218345336-218444619:+	460.659	0.0110314	0.0874743	0.895259	1	no	27757	4443	19881	27757	460.659	-0.237584	0.0914489	0.0077044	0.0330789	yes	13615	4443	10958	13615	460.659	-0.37624	0.0919448	2.73944e-05	0.000230488	yes	8658	4443	7146	8658	460.659	0.999591	0.113332	4.03126e-19	1.03574e-17	yes	3900	4443	2657	4443	460.659	1.99529	0.0970972
Q9NW75	ENSG00000092978	11	GPATCH2	protein_coding	ensembl_havana	chr1:217426992-217631090:-	248.449	0.583485	0.0832221	3.72809e-13	3.68299e-12	yes	3516	6794	2649	6794	248.449	0.677704	0.0829446	7.82862e-17	1.11305e-15	yes	4516	6794	3234	6794	248.449	0.263754	0.0846487	0.00147617	0.00629546	yes	11881	6794	9019	11881	248.449	1.74212	0.113443	7.22422e-55	1.90137e-53	yes	1030	6794	957	6794	248.449	1.32332	0.112449
Q13233	ENSG00000095015	6	MAP3K1	protein_coding	ensembl_havana	chr5:56815549-56896152:+	1166.67	-1.22646	0.0574601	5.10821e-103	6.70348e-101	yes	639	1719	158	1719	1166.67	-1.25836	0.0582918	1.34908e-104	1.54885e-102	yes	1121	1719	289	1719	1166.67	-0.676543	0.054342	2.82205e-36	1.12851e-34	yes	3653	1719	1167	3653	1166.67	2.09652	0.0584399	3.95633e-284	2.28355e-281	yes	644	1719	110	1719	1166.67	2.34413	0.054033
Q8N5H7	ENSG00000095370	20	SH2D3C	protein_coding	ensembl_havana	chr9:127738317-127778710:-	3.68014	-0.230481	0.512832	0.175775	0.23167	no	10708	17661	12912	17661	3.68014	-0.153862	0.524717	0.539952	0.36113	no	16842	17661	16094	17661	3.68014	-0.205059	0.520646	0.352453	0.303975	no	13998	17661	15116	17661	3.68014	0.526992	0.741824	0.174727	0.230388	no	9848	17661	13124	17661	3.68014	2.98792	1.08265
Q9NR45	ENSG00000095380	11	NANS	protein_coding	ensembl_havana	chr9:98056732-98083077:+	288.435	0.120117	0.0632747	0.0519953	0.120658	no	15838	6226	11363	15838	288.435	0.0784941	0.0644897	0.21438	0.540032	no	20557	6226	18250	20557	288.435	-0.281501	0.0662105	1.67388e-05	6.68196e-05	yes	11323	6226	6682	11323	288.435	-1.40434	0.16591	2.48751e-18	3.05649e-17	yes	1849	6226	2700	6226	288.435	-1.70139	0.158997
Q9NTN9	ENSG00000095539	15	SEMA4G	protein_coding	ensembl_havana	chr10:100969518-100985871:+	301.334	-0.423039	0.0587736	1.83195e-13	1.83091e-12	yes	5627	6064	2600	6064	301.334	-0.975155	0.062522	7.47735e-56	4.47999e-54	yes	2210	6064	814	6064	301.334	-1.70143	0.0685426	1.39362e-137	2.91312e-135	yes	366	6064	140	6064	301.334	-1.30692	0.13675	1.71575e-22	2.27273e-21	yes	2207	6064	2305	6064	301.334	-0.885325	0.106614
Q8WV28	ENSG00000095585	17	BLNK	protein_coding	ensembl_havana	chr10:96189171-96271587:-	85.0446	-0.846817	0.109199	7.14506e-16	7.48931e-15	yes	1624	10461	2192	10461	85.0446	-1.52215	0.122514	4.90845e-37	1.1109e-35	yes	611	10461	1430	10461	85.0446	-1.23577	0.117723	2.14893e-27	3.16902e-26	yes	958	10461	1680	10461	85.0446	-0.21514	0.189274	0.239949	0.316685	no	17437	10461	14183	17437	85.0446	-0.222108	0.170074
O43174	ENSG00000095596	12	CYP26A1	protein_coding	ensembl_havana	chr10:93073475-93077885:+	4.8481	-0.0425734	0.366782	0.82272	0.74699	no	21473	16941	18475	21473	4.8481	0.0117296	0.430581	0.96483	0.578818	no	28221	16941	18703	28221	4.8481	0.375872	0.438473	0.147495	0.147653	no	8667	16941	13023	16941	4.8481	1.28005	0.704798	0.00457202	0.00805614	yes	2324	16941	8413	16941	4.8481	1.51477	0.664742
Q13145	ENSG00000095739	11	BAMBI	protein_coding	ensembl_havana	chr10:28677510-28682932:+	328.66	-0.763581	0.0783923	2.1976e-23	5.53665e-22	yes	2006	5736	1419	5736	328.66	-0.375548	0.0747408	3.30542e-07	2.4955e-06	yes	9617	5736	6203	9617	328.66	0.558812	0.0681552	8.66886e-17	8.92333e-16	yes	5104	5736	2843	5736	328.66	1.59886	0.0944481	1.21344e-65	4.66032e-64	yes	1285	5736	795	5736	328.66	1.39491	0.0900514
P20809	ENSG00000095752	7	IL11	protein_coding	ensembl_havana	chr19:55364382-55370463:-	67.6048	2.99157	0.263133	1.37664e-31	2.45141e-30	yes	33	11027	997	11027	67.6048	4.15078	0.256557	1.21251e-60	4.42565e-59	yes	7	11027	724	11027	67.6048	2.31562	0.277033	1.19259e-19	8.82986e-19	yes	104	11027	2412	11027	67.6048	3.96021	0.315334	8.5541e-39	1.36544e-37	yes	127	11027	1374	11027	67.6048	3.33968	0.333131
Q9BTA9	ENSG00000095787	23	WAC	protein_coding	ensembl_havana	chr10:28532493-28623112:+	2284.68	0.0450832	0.0323579	0.161023	0.304838	no	21267	703	13726	21267	2284.68	-0.112216	0.0331015	0.000645649	0.00231729	yes	18778	703	8823	18778	2284.68	-0.274903	0.0334227	1.57299e-16	3.17705e-15	yes	11526	703	2941	11526	2284.68	1.26025	0.0421761	6.08161e-197	2.31357e-194	yes	2418	703	183	2418	2284.68	1.49244	0.0379931
O75264	ENSG00000095932	7	SMIM24	protein_coding	ensembl_havana	chr19:3473986-3480525:-	117.439	-0.0999209	0.0837111	0.214036	0.28198	no	17077	9479	13476	17077	117.439	-0.133882	0.0864802	0.111587	0.280496	no	17740	9479	15133	17740	117.439	-0.470967	0.0897254	7.49414e-08	3.54394e-07	yes	6600	9479	5239	9479	117.439	-1.35176	0.241435	2.39355e-09	9.71747e-09	yes	2037	9479	4400	9479	117.439	-1.78202	0.242844
P15822	ENSG00000095951	17	HIVEP1	protein_coding	ensembl_havana	chr6:12008762-12164999:+	297.555	0.326432	0.0860211	7.03073e-05	0.000297774	yes	7675	6108	6178	7675	297.555	0.361734	0.0866769	2.01675e-05	0.000127097	yes	9963	6108	7431	9963	297.555	0.1441	0.0876235	0.0930108	0.235119	no	16647	6108	14269	16647	297.555	2.18653	0.105938	4.79132e-97	3.4462e-95	yes	571	6108	505	6108	297.555	1.85153	0.103706
Q99676	ENSG00000096654	15	ZNF184	protein_coding	ensembl_havana	chr6:27450743-27473118:-	200.68	-0.0927487	0.0906529	0.28365	0.413636	no	17535	7595	14854	17535	200.68	-0.316231	0.0967735	0.000790688	0.00230955	yes	11196	7595	8822	11196	200.68	0.120054	0.0912195	0.178109	0.41424	no	17853	7595	16520	17853	200.68	1.99871	0.116302	2.56024e-68	1.12352e-66	yes	726	7595	756	7595	200.68	1.53985	0.115955
Q96EB6	ENSG00000096717	12	SIRT1	protein_coding	ensembl_havana	chr10:67884656-67918390:+	359.108	0.213509	0.0663538	0.000947196	0.00360933	yes	11339	5386	7467	11339	359.108	0.240216	0.0673105	0.000299032	0.00163535	yes	13526	5386	8603	13526	359.108	-0.0623426	0.0690392	0.360285	0.752281	no	21201	5386	19722	21201	359.108	1.07454	0.100707	4.14313e-27	8.99947e-26	yes	3341	5386	1952	5386	359.108	1.54058	0.0840566
O60674	ENSG00000096968	14	JAK2	protein_coding	ensembl_havana	chr9:4984390-5129948:+	116.179	-0.0908308	0.109644	0.375376	0.445228	no	17658	9519	15181	17658	116.179	-0.691205	0.128052	1.62175e-08	1.11363e-07	yes	4348	9519	5540	9519	116.179	-0.228615	0.116159	0.0409307	0.108684	no	13090	9519	12397	13090	116.179	2.08132	0.142481	1.40156e-50	2.38217e-49	yes	658	9519	1051	9519	116.179	1.19445	0.15364
Q9NP74	ENSG00000099260	11	PALMD	protein_coding	ensembl_havana	chr1:99646113-99694541:+	176.359	-2.12422	0.0966227	3.00837e-109	4.95426e-107	yes	134	8092	150	8092	176.359	-1.89579	0.0945079	6.10237e-92	6.32555e-90	yes	287	8092	367	8092	176.359	-0.315041	0.076247	2.65896e-05	0.000161596	yes	10282	8092	7010	10282	176.359	-0.632403	0.150396	1.73618e-05	0.00010002	yes	8019	8092	6305	8092	176.359	-0.147776	0.118567
Q14011	ENSG00000099622	14	CIRBP	protein_coding	ensembl_havana	chr19:1259384-1274880:+	382.537	-0.44429	0.0558479	4.81573e-16	7.83277e-15	yes	5244	5152	2198	5244	382.537	-0.270456	0.0551843	7.7021e-07	5.47759e-06	yes	12519	5152	6421	12519	382.537	-0.0150657	0.0539746	0.778446	1	no	27756	5152	20400	27756	382.537	-1.15812	0.128202	3.82839e-20	4.85013e-19	yes	2862	5152	2515	5152	382.537	-1.49183	0.124648
Q9Y5L4	ENSG00000099800	8	TIMM13	protein_coding	ensembl_havana	chr19:2425625-2427586:-	269.67	0.337772	0.0730683	1.71949e-06	8.53266e-06	yes	7380	6497	4978	7380	269.67	0.522794	0.073059	3.63603e-13	4.22842e-12	yes	6602	6497	4027	6602	269.67	0.451955	0.0729511	3.06693e-10	1.86139e-09	yes	6972	6497	4305	6972	269.67	-1.08624	0.173075	9.48785e-11	8.47572e-10	yes	3273	6497	4066	6497	269.67	-1.87166	0.195733
Q1ZYL8	ENSG00000099840	14	IZUMO4	protein_coding	ensembl_havana	chr19:2096429-2099593:+	2.62505	-1.63731	0.896835	0.000148363	0.000390284	yes	287	18574	6291	18574	2.62505	-0.972802	0.58101	0.00479424	0.00582412	yes	2222	18574	9390	18574	2.62505	-0.92873	0.59125	0.00462326	0.00679792	yes	1943	18574	9086	18574	2.62505	-0.604112	0.759604	0.125162	0.190172	no	8462	18574	12631	18574	2.62505	-0.552662	0.71147
O75293	ENSG00000099860	9	GADD45B	protein_coding	ensembl_havana	chr19:2476122-2478259:+	576.971	0.767664	0.0676067	7.72345e-31	2.12122e-29	yes	1982	3632	1036	3632	576.971	0.251221	0.0698735	0.000266003	0.00158391	yes	13135	3632	8584	13135	576.971	-0.43601	0.0746146	2.82465e-09	2.83323e-08	yes	7293	3632	4736	7293	576.971	1.40353	0.0952772	4.10217e-50	2.65904e-48	yes	1851	3632	1074	3632	576.971	2.86415	0.0728666
Q9HBH9	ENSG00000099875	14	MKNK2	protein_coding	ensembl_havana	chr19:2037465-2051244:-	890.566	-0.979429	0.0497609	1.59081e-87	1.76835e-85	yes	1149	2363	217	2363	890.566	-1.22195	0.0507723	3.37824e-129	5.77773e-127	yes	1217	2363	194	2363	890.566	-0.608406	0.048968	5.55136e-36	2.18807e-34	yes	4457	2363	1184	4457	890.566	-1.78584	0.0977248	2.46401e-76	1.69996e-74	yes	966	2363	673	2363	890.566	-0.886832	0.0706545
P13725	ENSG00000099985	4	OSM	protein_coding	ensembl_havana	chr22:30262829-30266851:-	1.61333	0.510484	0.726814	0.0153188	0.127301	no	4319	19976	11490	19976	1.61333	0.0644792	0.585948	0.751242	0.583734	no	21378	19976	18766	21378	1.61333	-0.0343346	0.551764	0.840844	1	no	23385	19976	20400	23385	1.61333	0.397622	0.814439	0.245173	0.456126	no	12481	19976	15671	19976	1.61333	2.21533	1.56446
O60688	ENSG00000100027	16	YPEL1	protein_coding	ensembl_havana	chr22:21697536-21735794:-	23.6852	-0.759919	0.171992	8.58074e-07	3.58193e-06	yes	2026	13331	4741	13331	23.6852	-2.05014	0.221314	3.24672e-23	1.98693e-22	yes	220	13331	2343	13331	23.6852	-3.61	0.323837	2.25686e-31	3.11713e-30	yes	9	13331	1396	13331	23.6852	-1.48505	0.505221	0.000163747	0.0004164	yes	1593	13331	6805	13331	23.6852	-0.502204	0.283499
P26998	ENSG00000100053	10	CRYBB3	protein_coding	ensembl_havana	chr22:25199858-25207359:+	9.82859	0.219848	0.332038	0.280928	0.331771	no	11085	15215	14013	15215	9.82859	-0.0726909	0.374777	0.781339	0.59365	no	20899	15215	18863	20899	9.82859	-0.130316	0.366171	0.590923	0.422537	no	17332	15215	16624	17332	9.82859	3.01093	0.570636	1.15824e-10	4.07799e-10	yes	243	15215	3971	15215	9.82859	0.779876	0.551617
Q9UIA0	ENSG00000100055	21	CYTH4	protein_coding	ensembl_havana	chr22:37282027-37315341:+	21.9987	-1.03648	0.411295	0.000206147	0.000566986	yes	1007	13503	6455	13503	21.9987	-0.116489	0.268077	0.600656	0.517478	no	18562	13503	17933	18562	21.9987	0.652969	0.268918	0.00285863	0.00579342	yes	3903	13503	8951	13503	21.9987	1.61127	0.399895	1.97851e-06	6.63474e-06	yes	1260	13503	5582	13503	21.9987	2.83811	0.328484
A4QPB2	ENSG00000100068	13	LRP5L	protein_coding	ensembl_havana	chr22:25351418-25405377:-	34.2348	-0.0593808	0.200034	0.714617	0.676802	no	20071	12571	17711	20071	34.2348	0.146676	0.215142	0.440496	0.384612	no	17167	12571	16382	17167	34.2348	-0.0516801	0.215957	0.784282	0.764507	no	21896	12571	19780	21896	34.2348	2.23959	0.285666	1.56347e-17	9.77433e-17	yes	529	12571	2768	12571	34.2348	0.986918	0.306714
P54198	ENSG00000100084	14	HIRA	protein_coding	ensembl_havana	chr22:19330698-19447450:-	926.344	0.866238	0.0433095	4.69503e-90	6.18315e-88	yes	1540	2260	206	2260	926.344	1.04639	0.0431342	4.47155e-131	1.24512e-128	yes	1860	2260	189	2260	926.344	0.495752	0.0445668	4.45474e-29	1.31276e-27	yes	6134	2260	1579	6134	926.344	1.60503	0.0607757	4.60922e-155	1.05648e-152	yes	1272	2260	277	2260	926.344	0.611342	0.0684046
Q9Y3L3	ENSG00000100092	23	SH3BP1	protein_coding	ensembl_havana	chr22:37634654-37656119:+	37.5462	-0.954503	0.158414	7.91403e-11	4.47038e-10	yes	1237	12357	3143	12357	37.5462	-1.58899	0.17975	1.66947e-20	8.94212e-20	yes	531	12357	2677	12357	37.5462	-0.709786	0.152982	5.51595e-07	1.93222e-06	yes	3357	12357	5628	12357	37.5462	-0.376217	0.285181	0.153727	0.221012	no	12992	12357	13020	13020	37.5462	-0.200003	0.24309
Q96FE7	ENSG00000100100	13	PIK3IP1	protein_coding	ensembl_havana	chr22:31281594-31292534:-	258.544	-1.13527	0.0707155	1.10792e-59	7.13916e-58	yes	792	6649	398	6649	258.544	-1.45411	0.073876	1.04183e-87	1.2228e-85	yes	719	6649	399	6649	258.544	-1.24256	0.0722614	7.35244e-68	5.86734e-66	yes	935	6649	452	6649	258.544	-1.61519	0.162304	9.91179e-25	1.54745e-23	yes	1248	6649	2125	6649	258.544	-0.306619	0.0999653
Q9H2D6	ENSG00000100106	22	TRIOBP	protein_coding	ensembl_havana	chr22:37697048-37776556:+	1206.29	-0.275966	0.0444735	3.27395e-10	2.50586e-09	yes	9161	1661	3395	9161	1206.29	-0.509394	0.0451912	8.28749e-30	2.3449e-28	yes	6841	1661	1860	6841	1206.29	-0.535382	0.0451804	8.60936e-33	2.99406e-31	yes	5459	1661	1338	5459	1206.29	-1.56247	0.084354	6.98429e-78	6.85377e-76	yes	1382	1661	647	1661	1206.29	-1.60277	0.0763086
O75600	ENSG00000100116	16	GCAT	protein_coding	ensembl_havana	chr22:37807905-37817176:+	161.894	-0.340793	0.0707486	6.52845e-07	3.00559e-06	yes	7305	8386	4705	8386	161.894	-0.311718	0.0711694	8.88165e-06	4.25875e-05	yes	11309	8386	7058	11309	161.894	-0.12725	0.0694452	0.0633435	0.180339	no	17476	8386	13497	17476	161.894	-1.00263	0.178679	6.74635e-09	4.79058e-08	yes	3879	8386	4672	8386	161.894	-2.29092	0.246539
Q96AY4	ENSG00000100154	14	TTC28	protein_coding	ensembl_havana	chr22:27978014-28679865:-	146.876	-0.244845	0.118265	0.0246463	0.0562507	yes	10199	8718	10067	10199	146.876	-0.871312	0.137606	3.12893e-11	1.79054e-10	yes	2823	8718	4503	8718	146.876	0.0305743	0.116194	0.784761	1	no	23832	8718	20400	23832	146.876	1.32993	0.16976	6.01952e-16	5.03879e-15	yes	2121	8718	3009	8718	146.876	2.89769	0.122684
Q9UH03	ENSG00000100167	20	SEPTIN3	protein_coding	ensembl_havana	chr22:41969475-41998221:+	76.536	0.421859	0.140832	0.000835732	0.00210907	yes	5646	10729	7135	10729	76.536	1.02803	0.138098	8.14505e-15	6.10652e-14	yes	1943	10729	3587	10729	76.536	1.58472	0.133708	6.16114e-34	9.59354e-33	yes	458	10729	1271	10729	76.536	0.337781	0.262907	0.169989	0.272653	no	13994	10729	13674	13994	76.536	1.24189	0.196172
P13866	ENSG00000100170	10	SLC5A1	protein_coding	ensembl_havana	chr22:32043261-32113029:+	170.921	-0.358422	0.0755391	8.59016e-07	3.90497e-06	yes	6908	8202	4765	8202	170.921	-1.05111	0.0829906	7.53619e-38	1.40417e-36	yes	1827	8202	1383	8202	170.921	-1.67849	0.0909971	1.5928e-77	1.98588e-75	yes	383	8202	349	8202	170.921	-0.875602	0.165685	5.61667e-08	3.75303e-07	yes	4977	8202	4965	8202	170.921	-0.213559	0.122347
O43731	ENSG00000100196	11	KDELR3	protein_coding	ensembl_havana	chr22:38468078-38483447:+	420.827	-0.08267	0.0636966	0.184025	0.364556	no	18245	4794	14363	18245	420.827	-0.213644	0.0652881	0.000915379	0.00453567	yes	14426	4794	9216	14426	420.827	-0.425648	0.0660102	6.47801e-11	6.31595e-10	yes	7494	4794	4152	7494	420.827	-1.221	0.130537	1.60594e-21	2.77749e-20	yes	2571	4794	2404	4794	420.827	-1.46771	0.1242
P35625	ENSG00000100234	11	TIMP3	protein_coding	ensembl_havana	chr22:32801701-32863043:+	1545.93	0.199828	0.0495532	4.24181e-05	0.000182264	yes	11942	1208	5983	11942	1545.93	0.0968245	0.0500585	0.0497576	0.120373	no	19554	1208	12980	19554	1545.93	-0.995496	0.0518354	1.05542e-83	2.06907e-81	yes	1629	1208	303	1629	1545.93	-2.36208	0.101117	2.79265e-123	2.55515e-121	yes	464	1208	358	1208	1545.93	-2.04521	0.0835877
O95922	ENSG00000100271	17	TTLL1	protein_coding	ensembl_havana	chr22:43039516-43089419:-	50.2347	-0.682067	0.119459	1.34133e-09	6.63164e-09	yes	2574	11712	3519	11712	50.2347	-1.28089	0.130972	6.81415e-24	7.98736e-23	yes	1068	11712	2312	11712	50.2347	-1.62737	0.138725	2.4355e-33	3.53538e-32	yes	416	11712	1300	11712	50.2347	-1.75749	0.37513	5.65256e-08	2.1265e-07	yes	1011	11712	4876	11712	50.2347	-1.4195	0.273261
P12036	ENSG00000100285	10	NEFH	protein_coding	ensembl_havana	chr22:29480218-29491390:+	1.90007	0.25612	0.557964	0.111776	0.142363	no	9788	19507	11716	19507	1.90007	0.532062	0.722503	0.0387329	0.035999	yes	6445	19507	11058	19507	1.90007	0.33912	0.621962	0.10155	0.0987985	yes	9606	19507	12218	19507	1.90007	1.45877	1.36257	0.00371114	0.0078949	yes	1668	19507	8397	19507	1.90007	3.06688	1.83742
P09601	ENSG00000100292	17	HMOX1	protein_coding	ensembl_havana	chr22:35380361-35394207:+	31.9294	0.0500723	0.185844	0.746459	0.690549	no	20834	12715	17889	20834	31.9294	0.626398	0.203926	0.00062078	0.00106055	yes	5121	12715	8393	12715	31.9294	0.345593	0.198006	0.0503528	0.0775424	yes	9436	12715	11781	12715	31.9294	0.584536	0.347676	0.0580665	0.0866927	yes	8812	12715	10985	12715	31.9294	1.96459	0.255396
B1AH88	ENSG00000100300	18	TSPO	protein_coding	ensembl_havana	chr22:43151547-43163242:+	958.264	-0.300417	0.0636477	1.26812e-06	6.26703e-06	yes	8412	2173	4881	8412	958.264	-0.366489	0.0640623	7.12107e-09	6.88654e-08	yes	9837	2173	5442	9837	958.264	-0.541877	0.0643818	1.49208e-17	2.53113e-16	yes	5358	2173	2751	5358	958.264	-1.68751	0.106498	4.40123e-58	3.04398e-56	yes	1111	2173	918	2173	958.264	-1.44792	0.09209
Q96D21	ENSG00000100302	7	RASD2	protein_coding	ensembl_havana	chr22:35540831-35553999:+	10.5045	0.78454	0.423244	0.00297403	0.00625303	yes	1890	15059	7871	15059	10.5045	1.36239	0.434157	3.39135e-05	6.73978e-05	yes	874	15059	7215	15059	10.5045	0.0986128	0.347617	0.68093	0.585605	no	18992	15059	18549	18992	10.5045	0.961082	0.581488	0.0201517	0.0307414	yes	4214	15059	9553	15059	10.5045	2.83112	0.555175
O95931	ENSG00000100307	13	CBX7	protein_coding	ensembl_havana	chr22:39120167-39152680:-	104.279	-0.281357	0.0911154	0.00115434	0.00280508	yes	8985	9846	7306	9846	104.279	-0.858708	0.100461	1.70067e-18	1.85497e-17	yes	2898	9846	2965	9846	104.279	-0.483731	0.0945756	1.46858e-07	8.52917e-07	yes	6336	9846	5434	9846	104.279	-1.57983	0.277324	5.37633e-10	2.18438e-09	yes	1332	9846	4188	9846	104.279	-0.487272	0.166661
P01127	ENSG00000100311	17	PDGFB	protein_coding	ensembl_havana	chr22:39223359-39244982:-	881.744	2.84528	0.0689108	0	0	yes	42	2388	1	2388	881.744	2.41193	0.0697885	5.86279e-265	5.51432e-262	yes	115	2388	37	2388	881.744	1.15901	0.0726184	5.73793e-59	4.7172e-57	yes	1133	2388	566	2388	881.744	2.53888	0.0855008	1.66856e-196	2.97035e-194	yes	392	2388	184	2388	881.744	1.82454	0.0884725
Q86V35	ENSG00000100314	4	CABP7	protein_coding	ensembl_havana	chr22:29720003-29731833:+	3.11983	0.82954	0.711931	0.00483776	0.00974092	yes	1698	18099	8219	18099	3.11983	2.14257	0.885391	2.06811e-05	3.33353e-05	yes	188	18099	6961	18099	3.11983	0.576604	0.578753	0.0394396	0.0466156	yes	4842	18099	11030	18099	3.11983	0.050976	0.713361	0.887364	0.696905	no	31844	18099	18691	31844	3.11983	0.834656	0.757433
P39023	ENSG00000100316	16	RPL3	protein_coding	ensembl_havana	chr22:39312882-39320389:-	8390.57	-0.245262	0.0351676	2.07365e-12	1.9074e-11	yes	10180	104	2825	10180	8390.57	-0.343962	0.0352956	1.37487e-22	2.58099e-21	yes	10430	104	2483	10430	8390.57	-0.698791	0.0354713	3.82078e-87	8.16022e-85	yes	3447	104	288	3447	8390.57	-1.27169	0.0430285	9.52029e-193	3.37039e-190	yes	2358	104	193	2358	8390.57	-1.71282	0.0431036
Q9BPW4	ENSG00000100336	17	APOL4	protein_coding	ensembl_havana	chr22:36189124-36204840:-	47.6652	-0.163913	0.189565	0.296485	0.360317	no	13517	11817	14316	14316	47.6652	-0.395717	0.216074	0.038093	0.0831119	yes	9123	11817	12298	12298	47.6652	-0.945647	0.262939	1.58899e-05	4.33558e-05	yes	1865	11817	6523	11817	47.6652	3.02934	0.229114	6.26624e-43	1.11192e-41	yes	239	11817	1236	11817	47.6652	1.84565	0.24979
O14791	ENSG00000100342	21	APOL1	protein_coding	ensembl_havana	chr22:36253071-36267530:+	2561.07	-0.302364	0.0378979	7.98169e-16	9.31005e-15	yes	8364	595	2204	8364	2561.07	-0.416174	0.0383148	1.0503e-27	2.43809e-26	yes	8662	595	2008	8662	2561.07	-0.450922	0.0383369	3.29616e-32	1.41983e-30	yes	6992	595	1379	6992	2561.07	1.5712	0.0424383	2.42654e-301	1.64155e-298	yes	1355	595	101	1355	2561.07	0.0508005	0.0489303
Q9NST1	ENSG00000100344	11	PNPLA3	protein_coding	ensembl_havana	chr22:43923792-43964488:+	90.5974	0.914616	0.121843	3.73345e-15	2.81801e-14	yes	1380	10275	2305	10275	90.5974	1.47541	0.119148	9.76781e-37	2.6104e-35	yes	686	10275	1452	10275	90.5974	0.743917	0.123547	2.28651e-10	1.31759e-09	yes	3089	10275	4267	10275	90.5974	-0.0447941	0.247317	0.847855	0.756517	no	32168	10275	19943	32168	90.5974	-1.19059	0.323963
Q9P0X4	ENSG00000100346	18	CACNA1I	protein_coding	ensembl_havana	chr22:39570753-39689735:+	5.41465	-0.454671	0.380804	0.0465898	0.0744159	yes	5064	16645	10502	16645	5.41465	-1.6155	0.686595	0.000105944	0.000224717	yes	514	16645	7671	16645	5.41465	-1.15463	0.565784	0.000849259	0.00127222	yes	1142	16645	7935	16645	5.41465	0.613563	0.506705	0.113121	0.160704	no	8311	16645	12181	16645	5.41465	0.088423	0.533565
Q9BW83	ENSG00000100360	15	IFT27	protein_coding	ensembl_havana	chr22:36758202-36776256:-	141.727	0.236195	0.0749803	0.00110974	0.00342847	yes	10483	8853	7437	10483	141.727	0.184326	0.0766881	0.0142016	0.0337993	yes	15575	8853	10988	15575	141.727	-0.0823809	0.0783399	0.284892	0.635455	no	19933	8853	19100	19933	141.727	-1.36586	0.236463	8.08603e-10	6.18826e-09	yes	1979	8853	4335	8853	141.727	-1.86594	0.244034
Q09472	ENSG00000100393	14	EP300	protein_coding	ensembl_havana	chr22:41092592-41180077:+	1626.08	0.756717	0.0640654	3.85387e-33	1.0585e-31	yes	2051	1125	936	2051	1626.08	0.339648	0.0643093	9.1153e-08	4.94348e-07	yes	10539	1125	5839	10539	1626.08	0.189759	0.0643105	0.00283979	0.0172477	yes	14639	1125	9871	14639	1626.08	1.64309	0.0713522	8.80182e-119	7.68819e-117	yes	1196	1125	375	1196	1626.08	1.36045	0.0704415
Q9Y535	ENSG00000100413	17	POLR3H	protein_coding	ensembl_havana	chr22:41525799-41544606:-	936.57	1.12194	0.049323	3.50038e-116	6.54537e-114	yes	817	2226	129	2226	936.57	1.66444	0.0486077	8.30857e-259	9.77259e-256	yes	465	2226	40	2226	936.57	1.29052	0.0492025	3.53932e-153	1.55821e-150	yes	832	2226	106	2226	936.57	0.236454	0.0859262	0.00559818	0.02008	yes	16754	2226	9132	16754	936.57	-0.796791	0.100748
Q92871	ENSG00000100417	12	PMM1	protein_coding	ensembl_havana	chr22:41576900-41589871:-	125.368	-0.605796	0.0817418	1.8613e-14	1.37574e-13	yes	3264	9245	2402	9245	125.368	-1.29447	0.0891555	4.69878e-49	1.8492e-47	yes	1029	9245	986	9245	125.368	-2.75643	0.115979	6.80309e-128	1.36765e-125	yes	46	9245	157	9245	125.368	-2.16693	0.265483	1.41907e-18	1.16874e-17	yes	582	9245	2663	9245	125.368	-0.948047	0.151681
O95696	ENSG00000100425	18	BRD1	protein_coding	ensembl_havana	chr22:49773283-49827512:-	498.568	0.496024	0.0543071	1.41241e-20	2.30551e-19	yes	4493	4127	1662	4493	498.568	0.352358	0.0551015	1.11763e-10	1.0774e-09	yes	10200	4127	4737	10200	498.568	-0.0159309	0.0568717	0.777488	1	no	27628	4127	20400	27628	498.568	1.45181	0.0774243	1.57089e-79	7.60117e-78	yes	1687	4127	631	4127	498.568	0.777655	0.0814183
Q969S8	ENSG00000100429	18	HDAC10	protein_coding	ensembl_havana	chr22:50245183-50251405:-	167.424	-0.601974	0.0757215	2.81117e-16	2.8642e-15	yes	3303	8269	2126	8269	167.424	-0.704412	0.0770293	1.38492e-20	1.93838e-19	yes	4204	8269	2718	8269	167.424	-0.864978	0.0787614	2.92418e-29	7.14338e-28	yes	2251	8269	1553	8269	167.424	-1.29017	0.181792	1.85438e-13	1.91445e-12	yes	2277	8269	3450	8269	167.424	-1.64854	0.178095
Q9NRG7	ENSG00000100445	17	SDR39U1	protein_coding	ensembl_havana	chr14:24439766-24442905:-	196.394	-0.202753	0.0713951	0.00339982	0.0105254	yes	11795	7668	8284	11795	196.394	-0.140668	0.0723619	0.0472035	0.122725	no	17429	7668	13017	17429	196.394	-0.0590345	0.0715035	0.40247	0.659173	no	21386	7668	19271	21386	196.394	-1.68894	0.21567	1.37237e-16	1.18338e-15	yes	1108	7668	2921	7668	196.394	-1.47554	0.17251
Q9H867	ENSG00000100483	14	VCPKMT	protein_coding	ensembl_havana	chr14:50108632-50116600:-	95.8802	0.725461	0.139841	2.17678e-08	9.78136e-08	yes	2255	10100	3951	10100	95.8802	0.84395	0.139544	2.06958e-10	1.39993e-09	yes	2997	10100	4781	10100	95.8802	0.494674	0.139228	0.000163644	0.000706189	yes	6155	10100	7627	10100	95.8802	2.04907	0.184196	6.03315e-31	6.29881e-30	yes	687	10100	1711	10100	95.8802	1.45629	0.185836
Q9C026	ENSG00000100505	13	TRIM9	protein_coding	ensembl_havana	chr14:50975262-51096061:-	34.4886	-1.46655	0.213766	2.51336e-14	1.84239e-13	yes	381	12558	2421	12558	34.4886	-0.698808	0.179842	2.34951e-05	4.732e-05	yes	4250	12558	7102	12558	34.4886	0.538044	0.15123	0.000134358	0.000354439	yes	5415	12558	7309	12558	34.4886	-0.430144	0.345861	0.161758	0.216136	no	11755	12558	12951	12951	34.4886	0.437876	0.245214
Q9P1V8	ENSG00000100583	4	SAMD15	protein_coding	ensembl_havana	chr14:77376689-77391497:+	4.11192	0.77683	0.604477	0.0062157	0.0125548	yes	1938	17387	8426	17387	4.11192	1.73618	0.712404	5.85025e-05	8.60326e-05	yes	407	17387	7319	17387	4.11192	1.62705	0.703006	9.04218e-05	0.00016778	yes	417	17387	7026	17387	4.11192	0.474961	0.710636	0.223571	0.281226	no	10818	17387	13757	17387	4.11192	0.0414591	0.723952
Q9UIU6	ENSG00000100625	9	SIX4	protein_coding	ensembl_havana	chr14:60709539-60724351:-	295.528	-1.84642	0.10673	1.23943e-69	9.68891e-68	yes	195	6129	316	6129	295.528	-1.67831	0.10503	2.31197e-59	1.42309e-57	yes	452	6129	747	6129	295.528	-0.51207	0.0914018	8.95395e-09	4.83764e-08	yes	5843	6129	4836	6129	295.528	1.19576	0.111731	2.06225e-27	3.55968e-26	yes	2694	6129	1922	6129	295.528	1.45487	0.101431
P29622	ENSG00000100665	12	SERPINA4	protein_coding	ensembl_havana	chr14:94561442-94569913:+	376.79	-0.33033	0.0550101	9.04124e-10	9.0667e-09	yes	7568	5208	3565	7568	376.79	-0.53349	0.056335	1.18763e-21	2.0875e-20	yes	6415	5208	2598	6415	376.79	-0.898033	0.0583496	9.65666e-55	6.73493e-53	yes	2088	5208	629	5208	376.79	-2.73287	0.195229	2.07197e-47	7.79519e-46	yes	320	5208	1127	5208	376.79	-1.95853	0.131141
Q6IN85	ENSG00000100796	17	PPP4R3A	protein_coding	ensembl_havana	chr14:91457611-91510554:-	885.37	0.846614	0.0616825	6.48266e-44	2.6198e-42	yes	1626	2380	643	2380	885.37	0.529994	0.0624138	8.73011e-18	1.49074e-16	yes	6486	2380	3082	6486	885.37	0.20362	0.0628806	0.00106098	0.00553834	yes	14047	2380	8914	14047	885.37	1.53011	0.0759346	1.59562e-91	9.82428e-90	yes	1468	2380	532	2380	885.37	1.20494	0.0747423
Q9H972	ENSG00000100802	15	C14orf93	protein_coding	ensembl_havana	chr14:22985894-23010166:-	77.728	-1.3974	0.118064	1.15766e-34	2.36873e-33	yes	431	10686	880	10686	77.728	-1.94093	0.132375	3.11931e-51	8.95986e-50	yes	257	10686	920	10686	77.728	-1.44723	0.11972	3.73711e-35	6.148e-34	yes	600	10686	1203	10686	77.728	-0.206647	0.19009	0.26093	0.384236	no	17733	10686	14894	17733	77.728	-0.0848426	0.164621
Q13268	ENSG00000100867	15	DHRS2	protein_coding	ensembl_havana	chr14:23630115-23645639:+	36.5673	-0.21146	0.285734	0.28089	0.382458	no	11413	12425	14534	14534	36.5673	0.149437	0.289877	0.522436	0.441117	no	17035	12425	16982	17035	36.5673	-0.459188	0.343298	0.0639764	0.0954675	yes	6832	12425	12158	12425	36.5673	3.55238	0.362194	1.15273e-25	1.06609e-24	yes	166	12425	2024	12425	36.5673	4.38464	0.31277
Q9HCK8	ENSG00000100888	14	CHD8	protein_coding	ensembl_havana	chr14:21385194-21456126:-	1691.4	0.115519	0.0446751	0.00889282	0.0252389	yes	16104	1073	9126	16104	1691.4	0.0949769	0.0453123	0.0337866	0.121172	no	19660	1073	12996	19660	1691.4	0.196938	0.0449286	1.04414e-05	9.20572e-05	yes	14346	1073	6800	14346	1691.4	1.98901	0.0511545	0	0	yes	736	1073	1	1073	1691.4	1.09949	0.0540972
P25963	ENSG00000100906	11	NFKBIA	protein_coding	ensembl_havana	chr14:35401513-35404749:-	6735.61	-0.419349	0.0840407	1.85119e-07	1.07258e-06	yes	5687	136	4437	5687	6735.61	0.0546748	0.0808153	0.487795	1	no	22043	136	20364	22043	6735.61	-0.144007	0.0819433	0.0734231	0.291865	no	16650	136	14958	16650	6735.61	5.92401	0.0771977	0	0	yes	32	136	1	136	6735.61	6.11452	0.0767842
Q14934	ENSG00000100968	14	NFATC4	protein_coding	ensembl_havana	chr14:24365673-24379604:+	212.769	-1.55739	0.0855775	1.34311e-76	1.33649e-74	yes	337	7395	265	7395	212.769	-3.15847	0.110267	3.77527e-182	1.86105e-179	yes	34	7395	95	7395	212.769	-2.03924	0.0912673	8.82579e-113	1.66674e-110	yes	166	7395	191	7395	212.769	-0.859994	0.140591	4.44638e-10	3.33815e-09	yes	5142	7395	4244	7395	212.769	-0.0820405	0.106248
P11216	ENSG00000100994	12	PYGB	protein_coding	ensembl_havana	chr20:25248085-25298012:+	4175.46	-0.190051	0.0566292	0.000621269	0.00234157	yes	12335	313	7198	12335	4175.46	-0.290964	0.057107	2.72255e-07	2.0618e-06	yes	11928	313	6155	11928	4175.46	-0.299241	0.0570272	1.1847e-07	1.2846e-06	yes	10775	313	5529	10775	4175.46	-1.58948	0.0703252	1.90657e-114	3.04145e-112	yes	1313	313	398	1313	4175.46	-1.24432	0.0649713
Q9ULU4	ENSG00000101040	19	ZMYND8	protein_coding	ensembl_havana	chr20:47209214-47356889:-	946.244	-0.640203	0.0541177	3.85435e-33	1.16669e-31	yes	2952	2199	940	2952	946.244	-0.556734	0.0540356	2.6817e-25	4.24206e-24	yes	6018	2199	2200	6018	946.244	-0.380394	0.0529413	4.35402e-13	5.69416e-12	yes	8562	2199	3558	8562	946.244	1.8359	0.0610469	1.58551e-200	5.68731e-198	yes	903	2199	177	2199	946.244	1.66614	0.0587345
Q13469	ENSG00000101096	20	NFATC2	protein_coding	ensembl_havana	chr20:51386957-51562831:-	497.377	0.433065	0.0713725	3.70926e-10	2.82408e-09	yes	5454	4138	3413	5454	497.377	0.722201	0.0706434	3.39387e-25	7.18288e-24	yes	4030	4138	2223	4138	497.377	0.707454	0.0706033	2.07726e-24	5.05267e-23	yes	3371	4138	1953	4138	497.377	1.65513	0.0929339	2.01091e-72	1.78566e-70	yes	1169	4138	715	4138	497.377	1.93692	0.0830194
Q9H426	ENSG00000101098	13	RIMS4	protein_coding	ensembl_havana	chr20:44751808-44810546:-	9.78783	0.147216	0.301931	0.45421	0.430647	no	14392	15228	15023	15228	9.78783	0.553855	0.367525	0.0414536	0.0472559	yes	6063	15228	11402	15228	9.78783	0.555277	0.363244	0.0306204	0.0342636	yes	5159	15228	10623	15228	9.78783	-0.17109	0.651098	0.658098	0.567898	no	19016	15228	16890	19016	9.78783	2.27431	0.495896
Q9UJQ4	ENSG00000101115	13	SALL4	protein_coding	ensembl_havana	chr20:51782331-51802521:-	27.0999	-2.03022	0.3163	4.40251e-13	3.27781e-12	yes	152	13057	2638	13057	27.0999	-1.67739	0.291075	7.70682e-11	2.42757e-10	yes	453	13057	4541	13057	27.0999	-0.329535	0.202481	0.0666604	0.106415	no	9873	13057	12348	13057	27.0999	1.28669	0.283663	7.64158e-07	2.02002e-06	yes	2294	13057	5289	13057	27.0999	1.09678	0.268527
Q9BTC0	ENSG00000101191	17	DIDO1	protein_coding	ensembl_havana	chr20:62877738-62937952:-	1400	1.35412	0.0575153	8.01418e-125	1.99467e-122	yes	471	1387	109	1387	1400	0.772794	0.0582731	7.01808e-41	2.60245e-39	yes	3594	1387	1257	3594	1400	0.548858	0.0584178	2.1406e-21	5.5898e-20	yes	5248	1387	2277	5248	1400	2.15254	0.0653473	2.56816e-240	1.14025e-237	yes	594	1387	143	1387	1400	0.765814	0.0728216
Q9P218	ENSG00000101203	16	COL20A1	protein_coding	ensembl_havana	chr20:63293186-63334851:+	3.44694	0.713379	0.559605	0.00885658	0.0168703	yes	2337	17832	8688	17832	3.44694	1.98886	0.689864	8.47815e-06	1.30658e-05	yes	239	17832	6675	17832	3.44694	0.618615	0.516192	0.0313401	0.0379649	yes	4325	17832	10762	17832	3.44694	0.0979084	0.699248	0.790132	0.718951	no	22415	17832	19632	22415	3.44694	-0.310578	0.73267
Q13882	ENSG00000101213	7	PTK6	protein_coding	ensembl_havana	chr20:63528001-63537376:-	249.063	-1.03056	0.0657208	7.99483e-57	4.89979e-55	yes	1025	6786	427	6786	249.063	-1.79426	0.074364	8.77768e-131	2.10965e-128	yes	361	6786	190	6786	249.063	-0.636662	0.0633114	2.14802e-24	2.86262e-23	yes	4119	6786	1926	6786	249.063	-0.956659	0.134843	4.98022e-13	4.4871e-12	yes	4261	6786	3536	6786	249.063	-0.571471	0.107025
Q9Y225	ENSG00000101236	17	RNF24	protein_coding	ensembl_havana	chr20:3927309-4015558:-	177.425	0.528386	0.0929512	2.48789e-09	1.67549e-08	yes	4081	8065	3668	8065	177.425	0.653762	0.0923621	4.05102e-13	3.27606e-12	yes	4787	8065	4002	8065	177.425	0.25482	0.0941133	0.00550501	0.0235003	yes	12186	8065	10193	12186	177.425	0.396249	0.173297	0.018696	0.0575217	yes	12512	8065	10356	12512	177.425	2.02632	0.111969
Q9H1R3	ENSG00000101306	11	MYLK2	protein_coding	ensembl_havana	chr20:31819308-31834689:+	7.14822	0.558495	0.400893	0.0203175	0.035879	yes	3786	15950	9499	15950	7.14822	0.365548	0.384541	0.177502	0.203488	no	9857	15950	14193	15950	7.14822	0.104978	0.356497	0.663144	0.46468	no	18654	15950	17122	18654	7.14822	2.41746	0.620283	2.27026e-07	6.52041e-07	yes	435	15950	5075	15950	7.14822	0.13138	0.625419
Q9BQL6	ENSG00000101311	15	FERMT1	protein_coding	ensembl_havana	chr20:6074845-6123544:-	309.681	0.951027	0.0792889	2.20626e-34	6.39844e-33	yes	1249	5938	896	5938	309.681	1.85805	0.0763091	2.76738e-133	5.93753e-131	yes	312	5938	179	5938	309.681	2.20436	0.0753332	8.71903e-191	5.79111e-188	yes	125	5938	62	5938	309.681	0.940816	0.132598	5.13864e-13	6.00986e-12	yes	4410	5938	3555	5938	309.681	-0.350684	0.166835
A0PJX2	ENSG00000101342	10	TLDC2	protein_coding	ensembl_havana	chr20:36876121-36894235:+	6.59731	-0.306278	0.272998	0.117726	0.142988	no	8242	16150	11728	16150	6.59731	-0.543447	0.311236	0.0280798	0.0407783	yes	6249	16150	11203	16150	6.59731	-0.192773	0.269548	0.37566	0.304771	no	14505	16150	15126	16150	6.59731	-1.72641	1.1545	0.00147318	0.00282954	yes	1052	16150	7719	16150	6.59731	-2.14401	1.3034
Q9Y3Z3	ENSG00000101347	10	SAMHD1	protein_coding	ensembl_havana	chr20:36890229-36951843:-	1339.23	0.778708	0.0671483	4.5993e-32	1.21953e-30	yes	1928	1470	980	1928	1339.23	1.08948	0.0667543	5.3877e-61	2.36958e-59	yes	1671	1470	720	1671	1339.23	1.59578	0.0658368	2.99929e-131	1.2299e-128	yes	446	1470	150	1470	1339.23	3.23268	0.0707746	0	0	yes	206	1470	1	1470	1339.23	1.96509	0.0756089
O00567	ENSG00000101361	17	NOP56	protein_coding	ensembl_havana	chr20:2652593-2658393:+	1215.65	0.854688	0.0483922	7.4583e-71	5.05367e-69	yes	1594	1647	306	1647	1215.65	1.55461	0.04756	5.79075e-236	3.84267e-233	yes	568	1647	50	1647	1215.65	0.856528	0.0486305	1.27846e-70	1.33914e-68	yes	2296	1647	429	2296	1215.65	1.29094	0.0639891	2.53995e-91	3.02559e-89	yes	2273	1647	533	2273	1215.65	-0.420484	0.0832266
Q9Y6I8	ENSG00000101417	12	PXMP4	protein_coding	ensembl_havana	chr20:33702758-33720319:-	153.429	-0.743786	0.0849001	2.16079e-19	2.98527e-18	yes	2138	8550	1788	8550	153.429	-0.857592	0.0867033	6.19187e-24	7.01603e-23	yes	2906	8550	2308	8550	153.429	-0.491365	0.0827605	1.3331e-09	1.10715e-08	yes	6199	8550	4568	8550	153.429	-1.60286	0.215838	4.61737e-15	4.84303e-14	yes	1275	8550	3163	8550	153.429	-1.26991	0.167939
Q14508	ENSG00000101443	18	WFDC2	protein_coding	ensembl_havana	chr20:45469753-45481532:+	620.631	-0.418827	0.0656748	5.51681e-11	4.74833e-10	yes	5693	3395	3152	5693	620.631	-0.417049	0.0656649	1.27048e-10	1.25406e-09	yes	8643	3395	4763	8643	620.631	-0.4002	0.0654242	5.85015e-10	7.77661e-09	yes	8076	3395	4523	8076	620.631	-1.67108	0.125134	3.503e-42	1.74165e-40	yes	1142	3395	1277	3395	620.631	-1.03106	0.096528
P23526	ENSG00000101444	13	AHCY	protein_coding	ensembl_havana	chr20:34280268-34311802:-	1431.16	-0.153647	0.0419099	0.000211514	0.000828493	yes	14056	1341	6634	14056	1431.16	0.0588994	0.0418983	0.154494	0.339769	no	21765	1341	15824	21765	1431.16	0.198448	0.0417003	1.73753e-06	1.66014e-05	yes	14273	1341	6217	14273	1431.16	-1.14349	0.0756367	3.0246e-52	1.859e-50	yes	2946	1341	1033	2946	1431.16	-1.8761	0.0818549
A6NHR9	ENSG00000101596	16	SMCHD1	protein_coding	ensembl_havana	chr18:2655726-2805017:+	852.553	0.141458	0.0532949	0.00694986	0.0203508	yes	14682	2480	8874	14682	852.553	-0.220988	0.0556148	6.08452e-05	0.000335116	yes	14185	2480	7833	14185	852.553	-0.212345	0.0554625	0.000112742	0.000702483	yes	13712	2480	7624	13712	852.553	1.88483	0.0648552	1.28598e-187	2.07501e-185	yes	838	2480	203	2480	852.553	1.53915	0.0638974
O15105	ENSG00000101665	9	SMAD7	protein_coding	ensembl_havana	chr18:48919853-48952052:-	394.527	2.80748	0.092499	9.40802e-204	5.20884e-201	yes	43	5039	49	5039	394.527	1.5291	0.0963131	2.38432e-58	1.44263e-56	yes	601	5039	774	5039	394.527	0.824421	0.100085	1.4337e-17	2.1563e-16	yes	2483	5039	2738	5039	394.527	2.56064	0.118646	4.60051e-106	4.26006e-104	yes	383	5039	449	5039	394.527	2.53686	0.112352
Q99708	ENSG00000101773	19	RBBP8	protein_coding	ensembl_havana	chr18:22798261-23026488:+	972.652	-0.0587287	0.0549699	0.277041	0.483029	no	20132	2131	15560	20132	972.652	0.083334	0.0554033	0.126111	0.27732	no	20275	2131	15088	20275	972.652	0.157792	0.0550489	0.00384823	0.0183968	yes	16023	2131	9935	16023	972.652	1.80399	0.0649745	1.97823e-171	2.6776e-169	yes	948	2131	242	2131	972.652	1.23767	0.0660358
Q9NR99	ENSG00000101825	8	MXRA5	protein_coding	ensembl_havana	chrX:3308565-3346652:-	5.599	0.115724	0.369413	0.550715	0.561747	no	16092	16564	16445	16564	5.599	0.569581	0.484265	0.0571906	0.0765251	yes	5833	16564	12160	16564	5.599	0.336984	0.435578	0.188117	0.181315	no	9658	16564	13524	16564	5.599	2.36277	0.818895	1.11654e-05	2.73707e-05	yes	463	16564	5945	16564	5.599	1.64223	0.697888
Q86XK7	ENSG00000101842	13	VSIG1	protein_coding	ensembl_havana	chrX:108044970-108079184:+	117.112	-0.0970786	0.0739287	0.1754	0.258566	no	17234	9491	13221	17234	117.112	-0.354064	0.0779236	3.79242e-06	1.78518e-05	yes	10150	9491	6762	10150	117.112	-1.33796	0.089837	1.05853e-51	3.90253e-50	yes	757	9491	672	9491	117.112	-4.451	0.676295	1.60413e-13	8.06601e-13	yes	96	9491	3384	9491	117.112	-4.21511	0.495481
P51810	ENSG00000101850	13	GPR143	protein_coding	ensembl_havana	chrX:9725346-9786297:-	31.5585	-0.0789601	0.154141	0.559989	0.592735	no	18498	12740	16773	18498	31.5585	0.00187232	0.161855	0.990074	0.76444	no	34775	12740	19843	34775	31.5585	0.143476	0.159836	0.334691	0.402362	no	16679	12740	16399	16679	31.5585	-0.16136	0.321079	0.578634	0.619851	no	19366	12740	17474	19366	31.5585	-1.57296	0.523997
O00264	ENSG00000101856	10	PGRMC1	protein_coding	ensembl_havana	chrX:119236245-119244466:+	1010.61	-0.140057	0.04074	0.000516835	0.00177365	yes	14744	2040	7029	14744	1010.61	-0.12709	0.0411922	0.00186566	0.0083381	yes	18036	2040	9653	18036	1010.61	0.0294485	0.0407239	0.467602	1	no	24016	2040	20400	24016	1010.61	-1.09881	0.0830809	1.73154e-40	9.0093e-39	yes	3195	2040	1338	3195	1010.61	-1.53931	0.0833218
Q9H1Z4	ENSG00000101940	18	WDR13	protein_coding	ensembl_havana	chrX:48590042-48608869:+	429.779	-0.390659	0.0587642	1.04613e-11	1.29975e-10	yes	6230	4722	2993	6230	429.779	-0.403458	0.0590517	5.15354e-12	5.40134e-11	yes	8943	4722	4357	8943	429.779	-0.408003	0.0589293	2.65565e-12	2.84779e-11	yes	7920	4722	3775	7920	429.779	-1.24477	0.123034	8.16693e-25	1.27985e-23	yes	2474	4722	2117	4722	429.779	-1.6474	0.122163
O60840	ENSG00000102001	13	CACNA1F	protein_coding	ensembl_havana	chrX:49205063-49233371:-	6.69501	-0.219712	0.252047	0.237865	0.293321	no	11089	16116	13603	16116	6.69501	-0.476591	0.295227	0.0457382	0.0515346	yes	7431	16116	11535	16116	6.69501	-1.22051	0.391653	3.77433e-05	7.32771e-05	yes	993	16116	6715	16116	6.69501	-0.488685	0.563567	0.22021	0.233509	no	10545	16116	13185	16116	6.69501	-2.09797	1.28273
P00558	ENSG00000102144	15	PGK1	protein_coding	ensembl_havana	chrX:77910739-78129295:+	5794.43	0.188347	0.0455682	2.83805e-05	0.000131434	yes	12415	178	5858	12415	5794.43	0.293693	0.0457828	1.09958e-10	7.44329e-10	yes	11836	178	4678	11836	5794.43	0.361798	0.0457341	1.73672e-15	3.29792e-14	yes	9024	178	3127	9024	5794.43	-1.09255	0.0562882	1.81647e-84	1.01882e-82	yes	3236	178	584	3236	5794.43	-1.92149	0.0594117
Q9H0U3	ENSG00000102158	19	MAGT1	protein_coding	ensembl_havana	chrX:77826364-77895593:-	2115.38	0.077242	0.0371593	0.0361449	0.0864305	yes	18636	797	10751	18636	2115.38	0.0874839	0.037508	0.0184691	0.055275	yes	20055	797	11628	20055	2115.38	0.228051	0.0372491	7.95004e-10	1.07096e-08	yes	13117	797	4566	13117	2115.38	-0.903057	0.0616923	7.09753e-49	4.09662e-47	yes	4727	797	1100	4727	2115.38	-1.63668	0.0663621
Q15075	ENSG00000102189	17	EEA1	protein_coding	ensembl_havana	chr12:92770637-92929331:-	403.758	-0.154444	0.0825662	0.0515517	0.122541	no	14009	4954	11413	14009	403.758	0.146398	0.0826506	0.0693254	0.219859	no	17180	4954	14398	17180	403.758	0.775426	0.0804317	5.91196e-23	1.16653e-21	yes	2835	4954	2087	4954	403.758	2.04142	0.098525	1.46423e-97	1.21514e-95	yes	694	4954	501	4954	403.758	1.85128	0.0948286
Q99990	ENSG00000102243	13	VGLL1	protein_coding	ensembl_havana	chrX:136532215-136556807:+	861.505	-0.179984	0.0428275	2.14053e-05	9.65157e-05	yes	12779	2447	5763	12779	861.505	-0.511173	0.0441614	2.51642e-31	6.70022e-30	yes	6810	2447	1767	6810	861.505	-1.5606	0.0483965	1.45882e-229	1.52746e-226	yes	482	2447	45	2447	861.505	-1.44239	0.0938658	2.36354e-54	1.64285e-52	yes	1722	2447	983	2447	861.505	-0.306756	0.0631282
Q9UNF1	ENSG00000102316	17	MAGED2	protein_coding	ensembl_havana	chrX:54807599-54816015:+	1276.02	-0.096642	0.0486107	0.0438517	0.111255	no	17267	1559	11214	17267	1276.02	-0.123911	0.0492532	0.0109044	0.0451772	yes	18193	1559	11356	18193	1276.02	-0.488314	0.0497423	4.52e-23	1.02341e-21	yes	6254	1559	2081	6254	1276.02	-1.3049	0.0829174	1.22726e-56	8.9112e-55	yes	2214	1559	941	2214	1276.02	-1.55396	0.0794843
P98179	ENSG00000102317	18	RBM3	protein_coding	ensembl_havana	chrX:48574449-48581162:+	1415	0.333042	0.0442375	2.39997e-14	2.5469e-13	yes	7493	1364	2441	7493	1415	0.697601	0.0440193	3.48238e-57	2.44123e-55	yes	4268	1364	791	4268	1415	0.781449	0.0439358	9.57689e-72	1.39021e-69	yes	2785	1364	413	2785	1415	-0.741076	0.0778899	1.06901e-21	3.09188e-20	yes	6513	1364	2407	6513	1415	-1.4864	0.0845303
O95600	ENSG00000102349	18	KLF8	protein_coding	ensembl_havana	chrX:56232356-56291531:+	12.1998	-0.203807	0.233951	0.254385	0.251438	no	11741	14720	13140	14720	12.1998	-1.78655	0.398488	3.63745e-08	1.05128e-07	yes	369	14720	5522	14720	12.1998	-0.917215	0.323923	0.000263504	0.000436704	yes	2008	14720	7405	14720	12.1998	-0.283186	0.474106	0.449295	0.432266	no	15370	14720	15409	15409	12.1998	0.558877	0.359122
Q9Y275	ENSG00000102524	11	TNFSF13B	protein_coding	ensembl_havana	chr13:108251240-108308484:+	15.6412	-0.269684	0.388779	0.196394	0.248122	no	9358	14203	13099	14203	15.6412	0.178271	0.378828	0.500131	0.46328	no	15812	14203	17232	17232	15.6412	-0.0962389	0.374497	0.690998	0.587553	no	19114	14203	18581	19114	15.6412	4.67792	0.481734	2.49098e-24	2.07834e-23	yes	82	14203	2141	14203	15.6412	1.54793	0.570104
Q9Y2H6	ENSG00000102531	16	FNDC3A	protein_coding	ensembl_havana	chr13:48975912-49209779:+	1020.96	-0.133379	0.0508738	0.00776618	0.0210417	yes	15112	2012	8903	15112	1020.96	0.111716	0.0508578	0.0259782	0.107138	no	18807	2012	12760	18807	1020.96	0.320142	0.0500709	1.19818e-10	1.30722e-09	yes	10154	2012	4265	10154	1020.96	1.48405	0.0633863	2.31284e-122	4.42343e-120	yes	1598	2012	364	2012	1020.96	1.44275	0.0597176
Q9H4X1	ENSG00000102760	13	RGCC	protein_coding	ensembl_havana	chr13:41457550-41470871:+	11.2513	-1.37745	0.338675	2.52231e-07	9.73198e-07	yes	450	14904	4411	14904	11.2513	-1.71306	0.350277	7.15453e-09	1.98445e-08	yes	425	14904	5199	14904	11.2513	-1.4656	0.333597	1.61687e-07	4.81874e-07	yes	582	14904	5302	14904	11.2513	-0.653999	0.509073	0.0922311	0.116677	no	7702	14904	11522	14904	11.2513	0.0550024	0.368222
Q9UL03	ENSG00000102786	15	INTS6	protein_coding	ensembl_havana	chr13:51354077-51454264:-	359.297	0.393656	0.0780904	1.60669e-07	1.28128e-06	yes	6183	5382	4483	6183	359.297	0.127441	0.0802281	0.103449	0.312819	no	18022	5382	15487	18022	359.297	-0.0984139	0.0818227	0.220555	0.66535	no	19009	5382	19317	19317	359.297	2.19629	0.0972486	2.38459e-115	1.87649e-113	yes	564	5382	388	5382	359.297	2.33336	0.0888043
Q5VYS4	ENSG00000102802	10	MEDAG	protein_coding	ensembl_havana	chr13:30906271-30925572:+	16.6608	1.08948	0.468424	0.000265263	0.00053447	yes	886	14084	6425	14084	16.6608	3.67286	0.402989	1.27829e-21	7.43572e-21	yes	12	14084	2538	14084	16.6608	3.45851	0.41601	1.65194e-19	8.41552e-19	yes	16	14084	2409	14084	16.6608	0.0878602	0.650702	0.819444	0.645639	no	28052	14084	17745	28052	16.6608	0.824139	0.567316
Q13421	ENSG00000102854	16	MSLN	protein_coding	havana	chr16:760734-768865:+	75.4895	-0.222046	0.103569	0.0223321	0.0410434	yes	11020	10757	9660	11020	75.4895	-0.228944	0.106272	0.0257524	0.0573465	yes	13905	10757	11688	13905	75.4895	-0.638458	0.112369	3.16983e-09	1.36324e-08	yes	4097	10757	4601	10757	75.4895	-1.5321	0.316751	6.8353e-08	2.6064e-07	yes	1460	10757	4909	10757	75.4895	-1.80179	0.298188
Q9ULV5	ENSG00000102878	17	HSF4	protein_coding	havana	chr16:67164681-67169945:+	22.7459	-0.834922	0.182174	3.05304e-07	1.3457e-06	yes	1665	13419	4490	13419	22.7459	-1.5594	0.206149	7.1992e-16	3.31823e-15	yes	562	13419	3324	13419	22.7459	-1.74075	0.212552	4.48275e-18	3.36159e-17	yes	330	13419	2629	13419	22.7459	-0.670169	0.344538	0.028612	0.0523897	yes	7456	13419	10223	13419	22.7459	-2.24525	0.708067
P61970	ENSG00000102898	12	NUTF2	protein_coding	ensembl_havana	chr16:67846923-67872567:+	878.422	-0.0110664	0.0566395	0.842285	0.89162	no	27746	2396	19587	27746	878.422	0.123721	0.0573454	0.028477	0.0775865	yes	18199	2396	12178	18199	878.422	0.279801	0.0568943	6.94446e-07	5.5772e-06	yes	11370	2396	5915	11370	878.422	-0.936458	0.0960565	7.60635e-23	2.09789e-21	yes	4440	2396	2302	4440	878.422	-1.53929	0.100371
Q96BT3	ENSG00000102901	13	CENPT	protein_coding	ensembl_havana	chr16:67828157-67847811:-	201.819	-0.230781	0.0895219	0.00681059	0.0190984	yes	10695	7581	8809	10695	201.819	-0.084089	0.089782	0.334816	0.77984	no	20232	7581	19906	20232	201.819	-0.0676761	0.0896472	0.440272	0.797063	no	20875	7581	19924	20875	201.819	-0.174652	0.146881	0.225175	0.381645	no	18900	7581	14860	18900	201.819	-1.64022	0.198031
O94916	ENSG00000102908	22	NFAT5	protein_coding	ensembl_havana	chr16:69565094-69704666:+	923.13	0.565826	0.0733778	2.0771e-15	2.36313e-14	yes	3709	2269	2284	3709	923.13	0.467554	0.0733116	9.29313e-11	1.03377e-09	yes	7591	2269	4731	7591	923.13	0.285005	0.0733004	7.89298e-05	0.000492453	yes	11217	2269	7458	11217	923.13	1.73789	0.0848425	6.94876e-95	9.13045e-93	yes	1038	2269	520	2269	923.13	2.08014	0.079046
O75113	ENSG00000102921	8	N4BP1	protein_coding	ensembl_havana	chr16:48538726-48620148:-	1019.61	-0.077714	0.0479311	0.100392	0.19443	no	18597	2018	12455	18597	1019.61	-0.221881	0.0493124	5.87589e-06	3.62396e-05	yes	14155	2018	6995	14155	1019.61	-0.118941	0.0487727	0.0141053	0.0585505	yes	17915	2018	11351	17915	1019.61	2.21355	0.0552737	0	0	yes	549	2018	1	2018	1019.61	1.16386	0.0608061
O75541	ENSG00000102984	15	ZNF821	protein_coding	ensembl_havana	chr16:71859680-71895336:-	173.043	-0.0551201	0.109775	0.591187	0.800683	no	20445	8161	18936	20445	173.043	-0.166139	0.116729	0.137468	0.241651	no	16313	8161	14659	16313	173.043	0.306544	0.110212	0.00398138	0.0154316	yes	10544	8161	9788	10544	173.043	2.45562	0.134865	9.32742e-77	4.50973e-75	yes	421	8161	659	8161	173.043	2.50885	0.124783
Q13232	ENSG00000103024	7	NME3	protein_coding	ensembl_havana	chr16:1770286-1771730:-	155.718	-0.474041	0.0966654	2.23608e-07	1.21195e-06	yes	4801	8503	4466	8503	155.718	-0.559478	0.0972517	3.37471e-09	2.19298e-08	yes	5986	8503	5208	8503	155.718	-0.420025	0.0953565	6.03298e-06	2.97897e-05	yes	7608	8503	6392	8503	155.718	-1.94144	0.252729	1.52148e-16	1.71048e-15	yes	781	8503	2951	8503	155.718	-1.60598	0.194762
O00219	ENSG00000103044	11	HAS3	protein_coding	ensembl_havana	chr16:69105653-69118719:+	681.827	0.725556	0.049492	1.42974e-49	6.89755e-48	yes	2254	3107	538	3107	681.827	1.46595	0.0478816	2.5431e-207	1.70926e-204	yes	699	3107	70	3107	681.827	1.27343	0.0483399	1.68359e-154	8.69354e-152	yes	866	3107	103	3107	681.827	0.362804	0.0906518	5.51813e-05	0.000544128	yes	13331	3107	6922	13331	681.827	-0.199979	0.0939519
Q9NY59	ENSG00000103056	12	SMPD3	protein_coding	ensembl_havana	chr16:68358327-68448508:-	15.4645	0.138543	0.184616	0.368951	0.411542	no	14831	14231	14836	14836	15.4645	-0.330089	0.212202	0.0792008	0.0915887	yes	10799	14231	12470	14231	15.4645	-2.12785	0.32287	1.5842e-13	7.42151e-13	yes	144	14231	3372	14231	15.4645	-0.998021	0.561974	0.0147497	0.0235872	yes	3917	14231	9271	14231	15.4645	-1.10962	0.502627
P33527	ENSG00000103222	19	ABCC1	protein_coding	ensembl_havana	chr16:15949577-16143074:+	1302.36	-0.0340626	0.0709048	0.621111	0.90107	no	22327	1523	19613	22327	1302.36	0.104489	0.0720562	0.138173	0.394323	no	19140	1523	16486	19140	1302.36	-0.0337608	0.0720764	0.634725	1	no	23453	1523	20400	23453	1302.36	1.19943	0.0817093	1.82164e-49	7.78833e-48	yes	2673	1523	1086	2673	1302.36	1.7182	0.0764715
Q6PII5	ENSG00000103253	18	HAGHL	protein_coding	ensembl_havana	chr16:726936-735525:+	25.7746	-0.36193	0.182454	0.0185833	0.038107	yes	6827	13154	9578	13154	25.7746	-0.751691	0.199954	3.23726e-05	6.86758e-05	yes	3767	13154	7222	13154	25.7746	-0.587377	0.191629	0.00060314	0.00143413	yes	4697	13154	8006	13154	25.7746	-1.69811	0.655725	0.000193789	0.000524732	yes	1092	13154	6913	13154	25.7746	-1.31704	0.41597
Q9BQD7	ENSG00000103254	10	ANTKMT	protein_coding	ensembl_havana	chr16:720581-722590:+	52.5302	-0.0319598	0.122242	0.776411	0.948808	no	22573	11597	19742	22573	52.5302	0.314633	0.125636	0.00878874	0.0218375	yes	11238	11597	10475	11597	52.5302	0.449324	0.123955	0.000147049	0.000378109	yes	7032	11597	7339	11597	52.5302	-0.987173	0.350416	0.00140884	0.0039024	yes	3994	11597	7918	11597	52.5302	-1.7003	0.415011
O75783	ENSG00000103269	13	RHBDL1	protein_coding	ensembl_havana	chr16:675666-678268:+	9.00129	-0.884462	0.29357	0.000106083	0.000288596	yes	1476	15417	6166	15417	9.00129	-2.13519	0.381695	3.25098e-11	1.24211e-10	yes	191	15417	4462	15417	9.00129	-1.94223	0.354344	2.53489e-10	7.21899e-10	yes	208	15417	4174	15417	9.00129	-1.2654	0.856763	0.00688325	0.0117299	yes	2390	15417	8700	15417	9.00129	-0.992588	0.50833
Q14894	ENSG00000103316	11	CRYM	protein_coding	ensembl_havana	chr16:21238874-21303083:-	75.0895	-0.271014	0.0992382	0.00374279	0.0108713	yes	9317	10779	8305	10779	75.0895	-0.304842	0.101348	0.00194987	0.00558784	yes	11511	10779	9363	11511	75.0895	-1.18554	0.115876	3.40377e-26	3.44198e-25	yes	1073	10779	1766	10779	75.0895	-2.61916	0.472001	4.12281e-11	1.89715e-10	yes	356	10779	3882	10779	75.0895	-2.15722	0.321824
Q8NF86	ENSG00000103355	13	PRSS33	protein_coding	ensembl_havana	chr16:2783953-2787948:-	157.873	-0.649263	0.0691539	8.29054e-22	1.24744e-20	yes	2860	8456	1527	8456	157.873	-0.686587	0.0701349	3.09088e-23	4.39332e-22	yes	4404	8456	2381	8456	157.873	-0.296776	0.0663447	5.91735e-06	3.96369e-05	yes	10870	8456	6496	10870	157.873	-2.52382	0.285421	1.63506e-21	2.17886e-20	yes	398	8456	2391	8456	157.873	-2.61246	0.253579
O15405	ENSG00000103460	17	TOX3	protein_coding	ensembl_havana	chr16:52436417-52547802:-	325.557	-1.58411	0.0912208	3.61591e-70	3.31887e-68	yes	318	5776	310	5776	325.557	-2.17166	0.10089	7.40449e-106	1.00131e-103	yes	178	5776	284	5776	325.557	-0.995325	0.0859228	1.61233e-32	3.5055e-31	yes	1630	5776	1346	5776	325.557	0.61293	0.110361	1.93043e-08	1.28061e-07	yes	8324	5776	4803	8324	325.557	1.58779	0.0885186
Q15274	ENSG00000103485	19	QPRT	protein_coding	ensembl_havana	chr16:29663279-29698699:+	114.876	-0.283841	0.0811246	0.00026655	0.000720506	yes	8911	9554	6568	9554	114.876	-0.372216	0.083168	5.01587e-06	2.36846e-05	yes	9703	9554	6854	9703	114.876	-0.631139	0.0861032	5.79962e-14	4.33048e-13	yes	4166	9554	3318	9554	114.876	-2.18285	0.316578	2.23241e-14	1.50144e-13	yes	573	9554	3261	9554	114.876	-1.98326	0.246
Q86Y38	ENSG00000103489	12	XYLT1	protein_coding	ensembl_havana	chr16:17101769-17470960:-	71.5305	0.313088	0.128398	0.00728907	0.0198592	yes	8042	10902	8855	10902	71.5305	0.453846	0.129975	0.000250419	0.0008154	yes	7879	10902	8259	10902	71.5305	0.724503	0.128637	2.62542e-09	1.13621e-08	yes	3242	10902	4573	10902	71.5305	-0.188288	0.286718	0.477443	0.604344	no	18405	10902	17327	18405	71.5305	1.53262	0.172366
Q9UQ03	ENSG00000103647	13	CORO2B	protein_coding	ensembl_havana	chr15:68578993-68727806:+	4.66165	0.136338	0.378888	0.482457	0.509952	no	14949	17036	15870	17036	4.66165	1.32905	0.621927	0.000488235	0.000670928	yes	948	17036	8165	17036	4.66165	2.65827	0.653417	3.60603e-08	8.27438e-08	yes	55	17036	4933	17036	4.66165	-0.221591	0.705987	0.549995	0.577453	no	17216	17036	17013	17216	4.66165	-0.076273	0.720852
Q9NYN1	ENSG00000103710	11	RASL12	protein_coding	ensembl_havana	chr15:65053337-65076690:-	2.13439	0.702875	0.8716	0.00454314	0.00861858	yes	2416	19159	8113	19159	2.13439	0.339379	0.633258	0.149236	0.129698	no	10544	19159	13125	19159	2.13439	0.130895	0.551895	0.482005	0.369807	no	17305	19159	15995	19159	2.13439	0.613827	0.893774	0.0897231	0.143985	no	8307	19159	11960	19159	2.13439	2.14319	1.54471
Q8WUJ3	ENSG00000103888	17	CEMIP	protein_coding	ensembl_havana	chr15:80779343-80951776:+	82.0876	-0.122852	0.127372	0.290853	0.364573	no	15683	10561	14365	15683	82.0876	1.32457	0.122089	9.20068e-29	1.55055e-27	yes	958	10561	1919	10561	82.0876	1.60326	0.120379	5.43177e-42	1.89208e-40	yes	439	10561	945	10561	82.0876	0.363538	0.236831	0.105517	0.159227	no	13316	10561	12156	13316	82.0876	-0.305392	0.257438
Q07157	ENSG00000104067	16	TJP1	protein_coding	ensembl_havana	chr15:29699367-29968865:-	1010.1	0.12587	0.0538081	0.0173447	0.0460231	yes	15510	2041	9793	15510	1010.1	-0.226587	0.0557239	4.08136e-05	0.000276545	yes	13977	2041	7767	13977	1010.1	-0.146083	0.0553099	0.00773505	0.0328682	yes	16559	2041	10575	16559	1010.1	1.71491	0.0644607	1.57286e-157	2.73521e-155	yes	1068	2041	267	2041	1010.1	1.32295	0.0640137
Q96LC9	ENSG00000104081	14	BMF	protein_coding	ensembl_havana	chr15:40087890-40108892:-	118.567	-1.11932	0.143482	1.31157e-16	1.13813e-15	yes	823	9442	2075	9442	118.567	-1.59348	0.157996	1.14533e-25	1.71213e-24	yes	527	9442	2165	9442	118.567	-1.00261	0.143665	1.01182e-13	7.44218e-13	yes	1598	9442	3374	9442	118.567	0.126731	0.220642	0.54777	0.595479	no	20854	9442	17219	20854	118.567	2.71488	0.12759
Q15198	ENSG00000104213	13	PDGFRL	protein_coding	ensembl_havana	chr8:17576433-17644071:+	26.8411	-0.295609	0.221607	0.0902736	0.131063	no	8545	13076	11553	13076	26.8411	-0.107715	0.218229	0.575386	0.518247	no	18990	13076	17940	18990	26.8411	0.284283	0.208872	0.122407	0.164974	no	11245	13076	13265	13265	26.8411	1.79284	0.306188	8.49648e-11	3.70911e-10	yes	959	13076	3964	13076	26.8411	1.1751	0.303257
O43353	ENSG00000104312	8	RIPK2	protein_coding	ensembl_havana	chr8:89757806-89791064:+	601.032	-0.482226	0.061951	1.59367e-15	2.13645e-14	yes	4680	3488	2265	4680	601.032	-0.659436	0.0640687	2.0796e-25	4.48458e-24	yes	4721	3488	2202	4721	601.032	-0.146006	0.0595984	0.013368	0.0621658	yes	16563	3488	11432	16563	601.032	2.27971	0.0685603	6.06829e-245	1.49127e-242	yes	503	3488	135	3488	601.032	1.83231	0.0685291
Q99502	ENSG00000104313	20	EYA1	protein_coding	ensembl_havana	chr8:71197433-71592025:-	117.513	-0.973185	0.184942	5.68362e-09	2.70018e-08	yes	1173	9474	3737	9474	117.513	-1.32916	0.201134	1.49382e-12	1.16411e-11	yes	947	9474	4150	9474	117.513	-0.616979	0.170472	7.35647e-05	0.000332427	yes	4342	9474	7284	9474	117.513	3.00037	0.167475	8.86093e-75	2.19788e-73	yes	249	9474	686	9474	117.513	3.26739	0.154082
Q9H841	ENSG00000104361	10	NIPAL2	protein_coding	ensembl_havana	chr8:98189826-98294393:-	103.38	-0.0320205	0.0881318	0.704269	0.696144	no	22565	9875	17961	22565	103.38	-0.0718844	0.0910237	0.415922	0.68147	no	20946	9875	19427	20946	103.38	-0.499649	0.096212	9.12386e-08	4.29451e-07	yes	6061	9875	5272	9875	103.38	-1.14721	0.243025	5.09085e-07	1.73021e-06	yes	2917	9875	5256	9875	103.38	-1.4728	0.236729
Q8TB36	ENSG00000104381	13	GDAP1	protein_coding	ensembl_havana	chr8:74321130-74488872:+	123.349	0.87011	0.121361	5.43782e-14	4.28211e-13	yes	1528	9307	2475	9307	123.349	1.38459	0.118219	4.386e-33	8.67131e-32	yes	832	9307	1637	9307	123.349	1.97406	0.115012	4.29293e-68	3.16138e-66	yes	188	9307	447	9307	123.349	1.57145	0.181244	2.0704e-19	1.76688e-18	yes	1354	9307	2570	9307	123.349	1.01074	0.184117
Q6NXG1	ENSG00000104413	18	ESRP1	protein_coding	ensembl_havana	chr8:94641074-94707466:+	771.47	-0.916318	0.0473748	1.69796e-84	1.79639e-82	yes	1372	2744	228	2744	771.47	-1.66231	0.051561	7.24508e-230	4.94382e-227	yes	466	2744	51	2744	771.47	-0.399397	0.0457782	1.65756e-18	2.97978e-17	yes	8099	2744	2621	8099	771.47	-0.590665	0.0791101	5.8963e-14	1.09816e-12	yes	8699	2744	3409	8699	771.47	-0.0658962	0.0636829
Q92597	ENSG00000104419	16	NDRG1	protein_coding	ensembl_havana	chr8:133237171-133302022:-	230.196	-0.276281	0.0591406	1.77678e-06	9.28465e-06	yes	9139	7093	5008	9139	230.196	-0.905512	0.0640117	2.33093e-46	9.94865e-45	yes	2616	7093	1070	7093	230.196	-2.43722	0.0816201	7.08042e-199	3.37255e-196	yes	84	7093	56	7093	230.196	-2.38713	0.211687	4.0428e-32	7.76444e-31	yes	453	7093	1659	7093	230.196	-1.43305	0.132782
P13232	ENSG00000104432	14	IL7	protein_coding	ensembl_havana	chr8:78675743-78805523:-	11.194	0.398079	0.327197	0.0641616	0.098218	yes	6099	14918	10958	14918	11.194	0.229897	0.332448	0.361752	0.338019	no	13877	14918	15799	15799	11.194	1.16917	0.392409	6.84463e-05	0.000154574	yes	1110	14918	6997	14918	11.194	1.91811	0.531391	3.20555e-06	8.41302e-06	yes	806	14918	5649	14918	11.194	1.49355	0.480747
Q9UHF7	ENSG00000104447	12	TRPS1	protein_coding	ensembl_havana	chr8:115408496-115809673:-	359.482	-0.669783	0.0898346	1.14003e-14	1.68694e-13	yes	2678	5380	2416	5380	359.482	-0.22095	0.0851301	0.0079401	0.0283218	yes	14188	5380	10767	14188	359.482	0.326276	0.0809468	4.00776e-05	0.000227194	yes	9975	5380	7141	9975	359.482	2.11454	0.0984125	1.03113e-104	6.91935e-103	yes	625	5380	455	5380	359.482	2.02733	0.093286
P61601	ENSG00000104490	18	NCALD	protein_coding	ensembl_havana	chr8:101686542-102124907:-	7.5905	-0.118094	0.469797	0.450822	0.490453	no	15947	15814	15643	15947	7.5905	0.0178305	0.523056	0.941581	0.691926	no	27553	15814	19503	27553	7.5905	-0.0570166	0.502402	0.785475	0.523367	no	21522	15814	17840	21522	7.5905	5.14745	0.950393	2.99587e-10	1.06584e-09	yes	58	15814	4097	15814	7.5905	2.85484	1.21615
P57768	ENSG00000104497	14	SNX16	protein_coding	ensembl_havana	chr8:81799581-81842866:-	141.714	0.619282	0.0986241	4.82894e-11	3.95668e-10	yes	3142	8854	3130	8854	141.714	0.274536	0.100999	0.00510211	0.0131305	yes	12409	8854	10012	12409	141.714	0.105494	0.102059	0.287434	0.592507	no	18621	8854	18641	18641	141.714	1.53445	0.145515	3.07002e-27	5.64225e-26	yes	1450	8854	1938	8854	141.714	1.44028	0.134776
Q53H96	ENSG00000104524	14	PYCR3	protein_coding	ensembl_havana	chr8:143603210-143609773:-	296.314	-0.175984	0.060963	0.00315731	0.0105014	yes	12963	6121	8283	12963	296.314	0.52007	0.0583388	2.16605e-19	3.50795e-18	yes	6660	6121	2863	6660	296.314	0.997204	0.0567458	1.23682e-70	7.48722e-69	yes	1620	6121	424	6121	296.314	-0.592614	0.141153	1.88405e-05	9.92143e-05	yes	8672	6121	6300	8672	296.314	-1.85934	0.187834
P27216	ENSG00000104537	17	ANXA13	protein_coding	ensembl_havana	chr8:123680794-123737402:-	242.556	-0.221976	0.0871147	0.00763942	0.0222752	yes	11022	6894	8975	11022	242.556	-0.542013	0.0902024	7.63116e-10	7.04281e-09	yes	6279	6894	5024	6894	242.556	-1.78796	0.0975941	1.13703e-76	1.22849e-74	yes	308	6894	356	6894	242.556	-4.97067	0.490964	6.76211e-26	1.06503e-24	yes	69	6894	2023	6894	242.556	-5.04143	0.421655
Q14534	ENSG00000104549	12	SQLE	protein_coding	ensembl_havana	chr8:124998497-125022283:+	3078.01	0.267056	0.0449018	1.68764e-09	1.20349e-08	yes	9444	462	3605	9444	3078.01	0.22254	0.0450613	6.80208e-07	5.85142e-06	yes	14125	462	6446	14125	3078.01	-0.0469269	0.0451794	0.296276	0.900652	no	22261	462	20234	22261	3078.01	-0.589937	0.058294	3.23574e-24	1.00958e-22	yes	8713	462	2189	8713	3078.01	-1.68396	0.0652518
O00220	ENSG00000104689	10	TNFRSF10A	protein_coding	ensembl_havana	chr8:23190452-23225102:-	487.286	0.924024	0.0649601	4.33887e-47	2.14332e-45	yes	1347	4223	576	4223	487.286	1.71628	0.0628744	5.0594e-166	2.08654e-163	yes	421	4223	114	4223	487.286	1.36504	0.0638587	7.12058e-103	1.9729e-100	yes	716	4223	217	4223	487.286	1.63785	0.0917808	1.15363e-72	1.03017e-70	yes	1204	4223	711	4223	487.286	0.730607	0.101072
Q02818	ENSG00000104805	16	NUCB1	protein_coding	ensembl_havana	chr19:48900312-48923372:+	1653.99	-0.361129	0.0424805	7.66723e-18	1.10628e-16	yes	6843	1108	1972	6843	1653.99	-0.440723	0.0427152	3.29384e-25	8.19411e-24	yes	8132	1108	2229	8132	1653.99	-0.644679	0.0430382	2.41561e-51	2.16909e-49	yes	4021	1108	685	4021	1653.99	-1.55043	0.0742233	3.70437e-98	3.46074e-96	yes	1409	1108	497	1409	1653.99	-1.30331	0.0635985
Q9UQ10	ENSG00000104808	8	DHDH	protein_coding	ensembl_havana	chr19:48933699-48944969:+	31.7962	-0.389914	0.154041	0.00399836	0.00819132	yes	6250	12725	8078	12725	31.7962	-0.58289	0.161223	0.000103652	0.000195763	yes	5657	12725	7592	12725	31.7962	-0.398993	0.153233	0.00526374	0.0101442	yes	8112	12725	9414	12725	31.7962	-0.753173	0.349234	0.0148298	0.028018	yes	6343	12725	9455	12725	31.7962	-1.53495	0.428462
Q6NT52	ENSG00000104818	14	CGB2	protein_coding	ensembl_havana	chr19:49031912-49033238:+	18.9398	0.567546	0.264752	0.00495019	0.00995157	yes	3687	13805	8232	13805	18.9398	1.804	0.263787	4.41038e-14	1.73107e-13	yes	353	13805	3674	13805	18.9398	1.93925	0.259557	6.4185e-16	3.4392e-15	yes	209	13805	2949	13805	18.9398	0.196993	0.472917	0.598021	0.536014	no	18096	13805	16541	18096	18.9398	-0.51299	0.572061
Q13011	ENSG00000104823	9	ECH1	protein_coding	ensembl_havana	chr19:38815422-38831841:-	1230.15	-0.183304	0.0520149	0.000340404	0.0013415	yes	12637	1622	6884	12637	1230.15	-0.236368	0.0525169	5.7339e-06	2.75681e-05	yes	13654	1622	6901	13654	1230.15	-0.611234	0.0532112	4.36066e-31	1.36267e-29	yes	4426	1622	1438	4426	1230.15	-1.84084	0.0950535	2.14912e-85	1.22214e-83	yes	898	1622	576	1622	1230.15	-1.88734	0.0864304
P0DN86	ENSG00000104827	12	CGB3	protein_coding	ensembl_havana	chr19:49022869-49024333:-	11.358	0.68836	0.318046	0.00261828	0.004464	yes	2528	14878	7593	14878	11.358	1.61123	0.319995	5.39825e-09	1.54961e-08	yes	516	14878	5143	14878	11.358	1.64232	0.319759	3.52922e-09	1.37015e-08	yes	399	14878	4605	14878	11.358	-0.332581	0.654398	0.396449	0.392703	no	14116	14878	14967	14967	11.358	-0.359491	0.61454
Q01201	ENSG00000104856	14	RELB	protein_coding	ensembl_havana	chr19:45001449-45038198:+	411.782	-0.452873	0.0738355	2.23629e-10	2.36394e-09	yes	5094	4875	3382	5094	411.782	-0.604049	0.0758927	5.75384e-16	7.73246e-15	yes	5395	4875	3398	5395	411.782	-0.817926	0.0785187	1.74587e-26	3.98845e-25	yes	2519	4875	1772	4875	411.782	2.10945	0.0839074	9.08392e-142	9.75298e-140	yes	635	4875	309	4875	411.782	1.81281	0.0817842
P55899	ENSG00000104870	13	FCGRT	protein_coding	ensembl_havana	chr19:49506816-49526428:+	537.198	-0.361646	0.0537809	7.16692e-12	6.62917e-11	yes	6830	3862	2933	6830	537.198	-0.479741	0.0544453	6.1968e-19	9.95046e-18	yes	7360	3862	2930	7360	537.198	-0.745081	0.0554895	5.57025e-42	3.11061e-40	yes	3076	3862	952	3862	537.198	-1.86886	0.128228	5.25104e-50	3.39111e-48	yes	857	3862	1078	3862	537.198	-2.0232	0.117615
P06732	ENSG00000104879	5	CKM	protein_coding	ensembl_havana	chr19:45306413-45322875:-	1.90956	0.118336	0.496759	0.397676	0.436447	no	15935	19494	15077	19494	1.90956	-0.039344	0.590164	0.842095	0.533022	no	23306	19494	18166	23306	1.90956	0.0593157	0.552898	0.730827	0.507952	no	21368	19494	17657	21368	1.90956	0.917599	1.05235	0.0234049	0.0338117	yes	4589	19494	9678	19494	1.90956	4.55078	1.71466
Q6P597	ENSG00000104892	17	KLC3	protein_coding	ensembl_havana	chr19:45333434-45351520:+	89.6387	-0.232751	0.0948248	0.00957042	0.0192731	yes	10614	10308	8816	10614	89.6387	-0.579542	0.101478	4.03194e-09	2.49504e-08	yes	5705	10308	5230	10308	89.6387	-1.00621	0.108761	7.07827e-22	1.02012e-20	yes	1592	10308	2190	10308	89.6387	-1.62388	0.293704	1.16898e-09	4.85852e-09	yes	1229	10308	4298	10308	89.6387	-1.15792	0.212176
P54368	ENSG00000104904	12	OAZ1	protein_coding	ensembl_havana	chr19:2269509-2273490:+	2318.71	-0.0313396	0.0406194	0.436078	0.649439	no	22648	683	17393	22648	2318.71	0.0546518	0.0408157	0.175191	0.345745	no	22048	683	15911	22048	2318.71	-0.0214863	0.0408882	0.597585	1	no	25119	683	20400	25119	2318.71	-1.50007	0.0686831	6.52032e-107	4.79946e-105	yes	1543	683	445	1543	2318.71	-1.96747	0.0692257
Q96RQ9	ENSG00000104951	16	IL4I1	protein_coding	ensembl_havana	chr19:49889654-49929539:-	46.5533	-0.751761	0.230034	8.45782e-05	0.000246242	yes	2087	11878	6098	11878	46.5533	-1.34412	0.265119	1.25799e-08	6.23347e-08	yes	920	11878	5415	11878	46.5533	-2.2452	0.343892	1.57545e-13	9.18123e-13	yes	113	11878	3396	11878	46.5533	2.39311	0.239112	3.25184e-26	2.91904e-25	yes	449	11878	1990	11878	46.5533	2.48447	0.218636
Q9H6X5	ENSG00000105072	9	C19orf44	protein_coding	ensembl_havana	chr19:16496394-16521352:+	44.9747	0.211932	0.173743	0.151642	0.214642	no	11395	11958	12721	12721	44.9747	0.477583	0.183758	0.00439346	0.0118976	yes	7408	11958	9930	11958	44.9747	0.483004	0.180979	0.00322972	0.00671524	yes	6346	11958	9076	11958	44.9747	1.64008	0.256147	5.27076e-12	2.62019e-11	yes	1200	11958	3690	11958	44.9747	0.844765	0.266514
O95402	ENSG00000105085	11	MED26	protein_coding	ensembl_havana	chr19:16574907-16629062:-	77.0055	0.604179	0.137653	1.64796e-06	6.09053e-06	yes	3281	10712	4872	10712	77.0055	0.45425	0.137872	0.00051082	0.00157367	yes	7874	10712	8578	10712	77.0055	0.137221	0.139123	0.297779	0.368823	no	16992	10712	15978	16992	77.0055	2.0781	0.184401	1.05848e-31	1.08043e-30	yes	661	10712	1667	10712	77.0055	1.11223	0.200504
Q9BZL6	ENSG00000105287	12	PRKD2	protein_coding	ensembl_havana	chr19:46674275-46717127:-	1165.17	-0.8844	0.056258	8.77471e-57	4.94536e-55	yes	1477	1725	428	1725	1165.17	-0.86311	0.0566783	3.08256e-53	1.87114e-51	yes	2869	1725	867	2869	1165.17	-0.211828	0.0534569	6.4949e-05	0.000411206	yes	13735	1725	7371	13735	1165.17	2.11206	0.0590142	8.15642e-283	4.62374e-280	yes	630	1725	112	1725	1165.17	1.51909	0.0600008
Q96PG8	ENSG00000105327	18	BBC3	protein_coding	ensembl_havana	chr19:47220822-47232766:-	94.7976	-3.25316	0.21094	1.63863e-55	6.46489e-54	yes	16	10133	450	10133	94.7976	-3.51814	0.233314	6.23121e-53	2.31897e-51	yes	18	10133	869	10133	94.7976	-1.90121	0.154694	1.19245e-36	2.57874e-35	yes	230	10133	1137	10133	94.7976	1.60299	0.147498	6.94995e-29	6.82892e-28	yes	1274	10133	1818	10133	94.7976	1.10143	0.148262
A2RUS2	ENSG00000105339	10	DENND3	protein_coding	ensembl_havana	chr8:141117278-141195808:+	467.035	-0.765343	0.0661691	6.76017e-32	2.00741e-30	yes	2001	4400	992	4400	467.035	-1.45424	0.0715274	2.35618e-93	3.08564e-91	yes	718	4400	359	4400	467.035	-0.976812	0.0682319	5.96664e-48	4.27284e-46	yes	1710	4400	769	4400	467.035	0.695799	0.0855744	2.65835e-16	2.9595e-15	yes	7115	4400	2980	7115	467.035	0.529616	0.0816517
Q14773	ENSG00000105371	10	ICAM4	protein_coding	ensembl_havana	chr19:10286955-10288522:+	5.10052	1.31226	0.701968	0.000329773	0.000844236	yes	519	16806	6648	16806	5.10052	0.950831	0.570213	0.00537337	0.00613517	yes	2333	16806	9428	16806	5.10052	0.190068	0.42918	0.436062	0.321305	no	14626	16806	15362	16806	5.10052	-0.171633	0.702404	0.642191	0.646221	no	18994	16806	17751	18994	5.10052	2.69253	0.845029
Q9NZM5	ENSG00000105373	19	NOP53	protein_coding	ensembl_havana	chr19:47745546-47757058:+	1325.09	-0.619648	0.0637439	3.5746e-23	6.49352e-22	yes	3139	1490	1426	3139	1325.09	-1.15641	0.0645188	5.25293e-73	4.46807e-71	yes	1439	1490	548	1490	1325.09	-1.76499	0.065676	9.93242e-161	6.14358e-158	yes	317	1490	96	1490	1325.09	-1.36553	0.085866	7.05659e-58	5.22374e-56	yes	1981	1490	923	1981	1325.09	-1.07684	0.0772831
P38117	ENSG00000105379	10	ETFB	protein_coding	ensembl_havana	chr19:51345169-51366388:-	436.785	-0.203987	0.0468563	1.02018e-05	4.80768e-05	yes	11734	4658	5514	11734	436.785	-0.124342	0.047217	0.00775871	0.0332786	yes	18170	4658	10968	18170	436.785	-0.327124	0.0479563	6.59426e-12	7.01138e-11	yes	9958	4658	3873	9958	436.785	-1.3778	0.125657	6.18936e-29	1.43014e-27	yes	1939	4658	1835	4658	436.785	-1.86357	0.127887
Q9BQ67	ENSG00000105447	13	GRWD1	protein_coding	ensembl_havana	chr19:48445841-48457022:+	792.029	1.23859	0.0520866	5.87063e-127	1.45285e-124	yes	622	2674	105	2674	792.029	1.53251	0.0516554	5.3303e-195	2.98549e-192	yes	594	2674	84	2674	792.029	0.787661	0.0532657	1.79702e-50	1.14703e-48	yes	2735	2674	704	2735	792.029	0.90144	0.0801455	1.05096e-29	1.92747e-28	yes	4744	2674	1786	4744	792.029	-0.0147486	0.0895419
Q96M63	ENSG00000105479	16	CCDC114	protein_coding	ensembl_havana	chr19:48296457-48321971:-	9.91382	-1.13939	0.339601	1.05435e-05	2.8215e-05	yes	786	15195	5323	15195	9.91382	-2.4586	0.480657	3.17771e-10	1.14122e-09	yes	106	15195	4747	15195	9.91382	-1.58326	0.368818	1.97133e-07	4.43472e-07	yes	462	15195	5284	15195	9.91382	0.240733	0.405156	0.483055	0.43671	no	16625	15195	15465	16625	9.91382	-0.167125	0.421555
P18858	ENSG00000105486	14	LIG1	protein_coding	ensembl_havana	chr19:48115445-48170603:-	204.434	-0.519813	0.0715121	7.06894e-14	7.19127e-13	yes	4201	7533	2521	7533	204.434	-0.449591	0.0711723	1.45155e-10	1.38701e-09	yes	7973	7533	4779	7973	204.434	-0.293503	0.0696399	1.93023e-05	0.000108274	yes	10963	7533	6856	10963	204.434	-0.130741	0.12741	0.297645	0.56298	no	20700	7533	16844	20700	204.434	-1.78286	0.187339
Q9UP65	ENSG00000105499	14	PLA2G4C	protein_coding	ensembl_havana	chr19:48047843-48110817:-	31.2572	-0.0938334	0.190824	0.551619	0.586111	no	17462	12763	16709	17462	31.2572	-0.315334	0.219105	0.101856	0.125935	no	11224	12763	13069	13069	31.2572	-1.07597	0.286031	5.22719e-06	1.65812e-05	yes	1360	12763	6215	12763	31.2572	1.5371	0.299929	1.53411e-08	5.83942e-08	yes	1445	12763	4693	12763	31.2572	2.0619	0.253011
Q10586	ENSG00000105516	11	DBP	protein_coding	ensembl_havana	chr19:48630030-48637379:-	37.4995	-2.64946	0.23755	1.7982e-30	2.90036e-29	yes	58	12360	1040	12360	37.4995	-2.89248	0.258506	1.75172e-31	1.55944e-30	yes	56	12360	1721	12360	37.4995	-1.59343	0.203664	1.14042e-16	7.6776e-16	yes	449	12360	2828	12360	37.4995	-0.847496	0.338145	0.00492683	0.00994836	yes	5272	12360	8570	12360	37.4995	0.55493	0.218061
Q13938	ENSG00000105519	18	CAPS	protein_coding	ensembl_havana	chr19:5912339-5916211:+	325.712	-0.289935	0.0656815	5.68743e-06	2.89378e-05	yes	8707	5773	5332	8707	325.712	-0.466828	0.0671253	1.83495e-12	2.0443e-11	yes	7605	5773	4223	7605	325.712	-0.936902	0.0700564	3.58936e-42	1.11865e-40	yes	1905	5773	939	5773	325.712	-1.65339	0.155226	5.78914e-28	9.402e-27	yes	1172	5773	1880	5773	325.712	-1.62582	0.134854
Q2M2I3	ENSG00000105523	3	FAM83E	protein_coding	ensembl_havana	chr19:48600810-48614854:-	30.3835	-0.189052	0.170111	0.194074	0.260238	no	12379	12816	13239	13239	30.3835	-1.92188	0.234846	8.59679e-19	4.5701e-18	yes	270	12816	2882	12816	30.3835	-2.82667	0.275364	9.57374e-28	1.05716e-26	yes	43	12816	1643	12816	30.3835	-1.51378	0.492413	9.67357e-05	0.000239836	yes	1509	12816	6615	12816	30.3835	-0.416135	0.281568
O15382	ENSG00000105552	15	BCAT2	protein_coding	ensembl_havana	chr19:48795062-48811029:-	502.023	-0.287264	0.0450518	1.03858e-10	9.68627e-10	yes	8791	4094	3257	8791	502.023	-0.324383	0.0456777	9.09831e-13	1.00526e-11	yes	10959	4094	4133	10959	502.023	-0.145382	0.0448413	0.00111396	0.0065438	yes	16587	4094	9050	16587	502.023	-0.981973	0.104904	2.9173e-21	3.68985e-20	yes	4041	4094	2414	4094	502.023	-1.54785	0.109548
Q92947	ENSG00000105607	13	GCDH	protein_coding	ensembl_havana	chr19:12891160-12914207:+	79.0613	-0.309486	0.108108	0.00212812	0.00650229	yes	8143	10645	7896	10645	79.0613	-0.0939294	0.106261	0.358962	0.531197	no	19714	10645	18132	19714	79.0613	0.157328	0.103907	0.118728	0.175103	no	16042	10645	13419	16042	79.0613	-1.39749	0.31347	7.19917e-07	2.48044e-06	yes	1869	10645	5324	10645	79.0613	-1.66524	0.296395
O00115	ENSG00000105612	9	DNASE2	protein_coding	ensembl_havana	chr19:12875209-12881466:-	346.738	-0.242855	0.0602287	3.70772e-05	0.000219059	yes	10277	5522	6051	10277	346.738	-0.435931	0.0618981	1.06795e-12	1.17484e-11	yes	8235	5522	4151	8235	346.738	-0.558784	0.0624654	1.3305e-19	3.12162e-18	yes	5105	5522	2484	5522	346.738	-1.54875	0.149532	2.08407e-26	4.41382e-25	yes	1414	5522	2002	5522	346.738	-1.15947	0.116779
Q9Y2H9	ENSG00000105613	10	MAST1	protein_coding	ensembl_havana	chr19:12833951-12874952:+	32.584	-1.36933	0.208409	2.73057e-13	1.74338e-12	yes	459	12675	2591	12675	32.584	-1.49752	0.211317	3.13985e-14	1.23515e-13	yes	655	12675	3645	12675	32.584	-0.54617	0.170947	0.000474068	0.00109746	yes	5284	12675	7837	12675	32.584	0.288585	0.279215	0.265471	0.271615	no	15229	12675	13665	15229	32.584	0.728983	0.230045
Q92952	ENSG00000105642	15	KCNN1	protein_coding	ensembl_havana	chr19:17951293-18000080:+	16.2276	0.120415	0.413416	0.510176	0.438839	no	15821	14135	15097	15821	16.2276	0.372353	0.520912	0.182152	0.18688	no	9695	14135	13970	14135	16.2276	-0.345248	0.606847	0.111506	0.136862	no	9444	14135	12874	14135	16.2276	2.65416	1.07247	2.33466e-05	6.72857e-05	yes	342	14135	6198	14135	16.2276	6.28167	0.736212
Q8TBH0	ENSG00000105643	10	ARRDC2	protein_coding	ensembl_havana	chr19:18001132-18014102:+	316.226	-1.28996	0.0815487	1.84309e-58	1.59543e-56	yes	547	5877	413	5877	316.226	-0.883082	0.0772986	3.97964e-31	1.08977e-29	yes	2748	5877	1781	5877	316.226	-0.925184	0.0780858	9.77824e-34	3.107e-32	yes	1963	5877	1296	5877	316.226	1.42445	0.0926993	2.55118e-54	8.6808e-53	yes	1762	5877	975	5877	316.226	1.45725	0.0847053
Q9BVK8	ENSG00000105677	12	TMEM147	protein_coding	ensembl_havana	chr19:35545600-35547526:+	576.518	0.0235027	0.0454577	0.600878	0.875557	no	23758	3637	19527	23758	576.518	0.243643	0.0453781	6.66563e-08	5.20318e-07	yes	13403	3637	5850	13403	576.518	0.540283	0.0445269	2.73718e-34	1.02223e-32	yes	5383	3637	1272	5383	576.518	-0.907509	0.107762	1.60531e-17	1.89596e-16	yes	4681	3637	2809	4681	576.518	-1.46509	0.112286
P05981	ENSG00000105707	14	HPN	protein_coding	ensembl_havana	chr19:35040506-35066571:+	9.57828	-0.305446	0.229752	0.0870819	0.128786	no	8272	15283	11508	15283	9.57828	-0.557985	0.256567	0.0103681	0.0165067	yes	6003	15283	10220	15283	9.57828	-1.429	0.322413	1.44984e-07	3.60577e-07	yes	620	15283	5242	15283	9.57828	-1.48549	1.04634	0.0032472	0.00556508	yes	1591	15283	8158	15283	9.57828	-1.34419	0.719345
P17017	ENSG00000105708	9	ZNF14	protein_coding	ensembl_havana	chr19:19710472-19733112:-	68.2895	0.439171	0.16749	0.00246433	0.00562067	yes	5350	11009	7784	11009	68.2895	0.229974	0.167069	0.136496	0.245291	no	13874	11009	14704	14704	68.2895	0.0178817	0.167452	0.908005	0.799084	no	27416	11009	19932	27416	68.2895	2.13699	0.214028	8.36315e-26	7.07984e-25	yes	607	11009	2010	11009	68.2895	1.43768	0.217258
Q96NL0	ENSG00000105784	15	RUNDC3B	protein_coding	ensembl_havana	chr7:87627548-87832296:+	6.94388	-0.0528795	0.303091	0.785138	0.715217	no	20632	16026	18167	20632	6.94388	-0.707901	0.474437	0.0215028	0.0285918	yes	4165	16026	10779	16026	6.94388	-0.79693	0.519234	0.00916482	0.0124638	yes	2663	16026	9585	16026	6.94388	-0.434742	0.71342	0.25968	0.276142	no	11668	16026	13707	16026	6.94388	2.18168	0.499103
O60381	ENSG00000105856	14	HBP1	protein_coding	ensembl_havana	chr7:107168961-107202522:+	366.884	-1.97526	0.0697753	1.08863e-178	5.00574e-176	yes	165	5310	59	5310	366.884	-2.29068	0.0758084	8.30097e-204	5.4708e-201	yes	140	5310	74	5310	366.884	-0.578414	0.0570886	1.31988e-24	2.99986e-23	yes	4816	5310	1930	5310	366.884	0.217702	0.0917715	0.0168245	0.0524269	yes	17350	5310	10225	17350	366.884	0.65186	0.075074
P21246	ENSG00000105894	12	PTN	protein_coding	ensembl_havana	chr7:137227341-137343774:-	9.56388	0.0721038	0.286466	0.707412	0.59835	no	19012	15287	16841	19012	9.56388	0.289574	0.332058	0.251879	0.272715	no	11975	15287	15025	15287	9.56388	0.0720678	0.316811	0.757654	0.513309	no	20583	15287	17710	20583	9.56388	0.912636	0.51919	0.0207161	0.0303666	yes	4637	15287	9538	15287	9.56388	1.79223	0.465733
Q7Z2W4	ENSG00000105939	13	ZC3HAV1	protein_coding	ensembl_havana	chr7:139043515-139109720:-	2842.64	0.362305	0.0640429	6.22691e-09	4.42345e-08	yes	6812	517	3819	6812	2842.64	0.245788	0.0644134	0.000112705	0.000645383	yes	13337	517	8140	13337	2842.64	0.593975	0.0637905	3.87292e-21	1.00821e-19	yes	4631	517	2303	4631	2842.64	3.58559	0.0651082	0	0	yes	161	517	1	517	2842.64	3.83858	0.0636027
O75689	ENSG00000105963	15	ADAP1	protein_coding	ensembl_havana	chr7:897900-955407:-	1207.98	0.109729	0.0380271	0.00361385	0.0122427	yes	16480	1656	8399	16480	1207.98	-0.389911	0.0392381	1.8399e-23	2.59663e-22	yes	9243	1656	2351	9243	1207.98	-1.4202	0.0422464	3.37918e-249	4.14993e-246	yes	630	1656	38	1656	1207.98	-1.86138	0.0894842	5.57835e-98	7.78252e-96	yes	868	1656	499	1656	1207.98	-1.12957	0.0651865
O43365	ENSG00000105997	22	HOXA3	protein_coding	ensembl_havana	chr7:27106184-27152581:-	83.9971	-1.85843	0.175137	6.87584e-29	1.07869e-27	yes	189	10505	1109	10505	83.9971	-1.42409	0.160734	2.6154e-20	3.0405e-19	yes	761	10505	2738	10505	83.9971	-0.561162	0.136925	1.38295e-05	6.80473e-05	yes	5060	10505	6690	10505	83.9971	0.817676	0.194626	1.29585e-05	3.65729e-05	yes	5600	10505	6029	10505	83.9971	1.81723	0.149669
Q8NES3	ENSG00000106003	13	LFNG	protein_coding	ensembl_havana	chr7:2512529-2529177:+	509.902	1.50005	0.052009	1.86143e-185	9.6298e-183	yes	366	4039	55	4039	509.902	1.49389	0.0521302	4.05643e-182	1.98657e-179	yes	659	4039	96	4039	509.902	0.765999	0.0544055	5.93912e-46	3.7875e-44	yes	2903	4039	834	4039	509.902	-0.157328	0.119804	0.183332	0.652895	no	19513	4039	17828	19513	509.902	-0.168863	0.10653
P20719	ENSG00000106004	5	HOXA5	protein_coding	ensembl_havana	chr7:27141052-27143681:-	43.7754	-1.908	0.212668	8.22392e-22	9.47556e-21	yes	178	12025	1510	12025	43.7754	-1.59658	0.198715	1.52258e-17	1.34188e-16	yes	522	12025	3074	12025	43.7754	-0.131077	0.145897	0.340258	0.376169	no	17294	12025	16099	17294	43.7754	0.676967	0.2364	0.00250077	0.00572544	yes	7358	12025	8176	12025	43.7754	0.836285	0.208646
P31267	ENSG00000106006	6	HOXA6	protein_coding	ensembl_havana	chr7:27145396-27150603:-	21.2284	-1.90481	0.34204	6.31578e-11	3.36187e-10	yes	180	13581	3109	13581	21.2284	-1.35741	0.290925	8.76167e-08	2.36041e-07	yes	885	13581	5687	13581	21.2284	-0.0467837	0.202916	0.79532	0.765326	no	22268	13581	19785	22268	21.2284	0.765921	0.330332	0.00972927	0.0153012	yes	6197	13581	8890	13581	21.2284	1.13906	0.28584
P31271	ENSG00000106031	9	HOXA13	protein_coding	ensembl_havana	chr7:27193503-27200091:-	14.1648	-1.78044	0.432935	9.09346e-08	2.84107e-07	yes	227	14406	4157	14406	14.1648	-1.1662	0.347029	3.45434e-05	7.59492e-05	yes	1408	14406	7260	14406	14.1648	-0.034345	0.240988	0.865901	0.575903	no	23380	14406	18452	23380	14.1648	0.100605	0.43944	0.779901	0.711999	no	22294	14406	19567	22294	14.1648	1.29032	0.333821
Q13322	ENSG00000106070	20	GRB10	protein_coding	ensembl_havana	chr7:50590063-50793462:-	1601.04	0.435473	0.0446735	5.28537e-23	1.04508e-21	yes	5413	1149	1439	5413	1601.04	1.55757	0.0431422	4.90237e-287	6.72088e-284	yes	564	1149	34	1149	1601.04	1.55644	0.0431292	1.29446e-286	2.84684e-283	yes	487	1149	27	1149	1601.04	0.829688	0.0632224	1.22841e-39	2.98053e-38	yes	5470	1149	1350	5470	1601.04	0.786239	0.058847
Q9Y239	ENSG00000106100	11	NOD1	protein_coding	ensembl_havana	chr7:30424527-30478784:-	94.6405	-0.922211	0.137792	1.24667e-12	7.93627e-12	yes	1354	10137	2733	10137	94.6405	-0.482694	0.129276	9.08257e-05	0.000443097	yes	7311	10137	7954	10137	94.6405	-0.502679	0.12872	3.97733e-05	0.000177987	yes	6009	10137	7052	10137	94.6405	1.46998	0.160845	4.69799e-21	3.48369e-20	yes	1636	10137	2409	10137	94.6405	0.352528	0.18321
O15197	ENSG00000106123	12	EPHB6	protein_coding	ensembl_havana	chr7:142855061-142871094:+	330.871	0.00796968	0.0688827	0.905398	1	no	28217	5714	19881	28217	330.871	0.726923	0.0671543	5.62317e-28	1.38018e-26	yes	3987	5714	1987	5714	330.871	1.94437	0.0633822	1.2018e-208	1.09836e-205	yes	206	5714	48	5714	330.871	-0.265447	0.146226	0.0641026	0.210924	no	15878	5714	12886	15878	330.871	-0.382265	0.134213
P20815	ENSG00000106258	15	CYP3A5	protein_coding	ensembl_havana	chr7:99648194-99679998:-	75.2772	-1.10972	0.139897	4.87587e-17	4.17066e-16	yes	848	10770	2034	10770	75.2772	-1.8398	0.151749	3.9852e-36	7.17389e-35	yes	328	10770	1468	10770	75.2772	-2.02271	0.154582	2.67906e-41	4.99408e-40	yes	170	10770	958	10770	75.2772	-0.359646	0.201102	0.0632456	0.10296	no	13416	10770	11268	13416	75.2772	-1.97725	0.292588
P23471	ENSG00000106278	12	PTPRZ1	protein_coding	ensembl_havana	chr7:121873089-122062036:+	68.9956	0.220156	0.142923	0.0840769	0.13105	no	11073	10981	11552	11552	68.9956	-0.0517457	0.151569	0.71562	0.932998	no	22252	10981	20268	22252	68.9956	0.0229735	0.15003	0.870468	0.856183	no	24907	10981	20121	24907	68.9956	1.67199	0.211268	7.62639e-17	5.82195e-16	yes	1141	10981	2873	10981	68.9956	2.03276	0.181214
Q9H9J4	ENSG00000106346	11	USP42	protein_coding	ensembl_havana	chr7:6104884-6161564:+	465.414	0.376066	0.0609796	2.63213e-10	2.29714e-09	yes	6529	4410	3375	6529	465.414	0.280343	0.0619202	4.73171e-06	3.20361e-05	yes	12250	4410	6949	12250	465.414	0.042908	0.0632864	0.493071	1	no	22581	4410	20400	22581	465.414	2.23924	0.075992	2.62728e-193	4.58748e-191	yes	530	4410	190	4410	465.414	1.34044	0.082679
P05121	ENSG00000106366	9	SERPINE1	protein_coding	ensembl_havana	chr7:101127104-101139247:+	148.119	3.16729	0.185225	2.79473e-67	1.93994e-65	yes	21	8692	331	8692	148.119	4.42224	0.181201	1.71481e-133	3.6649e-131	yes	4	8692	178	8692	148.119	3.35794	0.185727	1.40499e-75	1.43672e-73	yes	19	8692	371	8692	148.119	3.73248	0.226799	1.20098e-63	5.0924e-62	yes	144	8692	840	8692	148.119	3.08421	0.238036
Q86VQ1	ENSG00000106415	13	GLCCI1	protein_coding	ensembl_havana	chr7:7968796-8094272:+	134.946	0.26596	0.114486	0.0120588	0.0328515	yes	9487	9009	9414	9487	134.946	-0.627077	0.135534	1.11829e-06	6.5621e-06	yes	5114	9009	6483	9009	134.946	-0.398455	0.127778	0.00106804	0.00514255	yes	8123	9009	8848	9009	134.946	1.76537	0.163173	5.7e-29	1.13322e-27	yes	1003	9009	1827	9009	134.946	2.81628	0.127471
Q99969	ENSG00000106538	10	RARRES2	protein_coding	ensembl_havana	chr7:150338317-150341662:-	72.335	0.201904	0.104955	0.0401439	0.0764645	yes	11844	10877	10551	11844	72.335	0.553414	0.106334	7.60845e-08	3.53751e-07	yes	6071	10877	5771	10877	72.335	-0.344891	0.114117	0.0016999	0.00352664	yes	9458	10877	8579	10877	72.335	-1.23799	0.322623	1.85469e-05	5.53469e-05	yes	2507	10877	6146	10877	72.335	-2.16061	0.416947
O95994	ENSG00000106541	12	AGR2	protein_coding	ensembl_havana	chr7:16791811-16833433:-	2394.65	-0.293138	0.0316017	9.86985e-21	1.55248e-19	yes	8609	644	1652	8609	2394.65	-0.455619	0.0319518	2.11308e-46	6.91786e-45	yes	7839	644	1063	7839	2394.65	-0.346492	0.0317728	7.6764e-28	2.81893e-26	yes	9416	644	1675	9416	2394.65	-1.8838	0.0650061	1.45229e-186	2.33188e-184	yes	839	644	204	839	2394.65	-1.99071	0.0594915
P35869	ENSG00000106546	14	AHR	protein_coding	ensembl_havana	chr7:16916359-17346152:+	1894.21	-0.760475	0.128366	3.02216e-10	2.30068e-09	yes	2023	927	3377	3377	1894.21	-0.474006	0.125903	8.24525e-05	0.000481073	yes	7466	927	7989	7989	1894.21	-0.0603991	0.122756	0.607965	1	no	21312	927	20400	21312	1894.21	1.41759	0.130242	1.28361e-28	2.2801e-27	yes	1789	927	1844	1844	1894.21	1.75745	0.128728
Q9UG22	ENSG00000106560	11	GIMAP2	protein_coding	ensembl_havana	chr7:150685697-150693641:+	15.0131	-1.09133	0.361898	3.96286e-05	8.94377e-05	yes	883	14290	5736	14290	15.0131	-1.93594	0.456303	6.15188e-08	1.61749e-07	yes	259	14290	5615	14290	15.0131	-1.86061	0.434815	1.01579e-07	2.42105e-07	yes	259	14290	5149	14290	15.0131	0.635061	0.397219	0.0608774	0.0826891	yes	7980	14290	10915	14290	15.0131	1.67221	0.323654
P49005	ENSG00000106628	10	POLD2	protein_coding	ensembl_havana	chr7:44114681-44124358:-	1177.35	-0.199165	0.0403615	6.21564e-07	3.17855e-06	yes	11975	1700	4717	11975	1177.35	-0.0738932	0.0404816	0.0646947	0.158007	no	20820	1700	13585	20820	1177.35	0.168224	0.0399438	2.33705e-05	0.000155806	yes	15574	1700	7000	15574	1177.35	-0.533307	0.0687836	6.82709e-15	9.817e-14	yes	9725	1700	3229	9725	1177.35	-1.91287	0.0888852
Q9BXM9	ENSG00000106701	12	FSD1L	protein_coding	ensembl_havana	chr9:105447796-105552433:+	33.6837	0.217346	0.201504	0.184077	0.270858	no	11182	12606	13348	13348	33.6837	0.427152	0.216082	0.0252416	0.0329573	yes	8431	12606	10955	12606	33.6837	0.686583	0.218649	0.000286511	0.000714733	yes	3567	12606	7632	12606	33.6837	1.27115	0.32158	1.03508e-05	2.84829e-05	yes	2361	12606	5960	12606	33.6837	1.75184	0.276712
Q9H1U4	ENSG00000106780	9	MEGF9	protein_coding	ensembl_havana	chr9:120600811-120714470:-	228.777	-0.495877	0.0859115	1.68993e-09	1.23408e-08	yes	4499	7109	3611	7109	228.777	-0.432753	0.0853751	2.26716e-07	1.70473e-06	yes	8296	7109	6115	8296	228.777	0.593923	0.0764024	2.32122e-15	1.93314e-14	yes	4633	7109	3082	7109	228.777	0.846464	0.127946	1.77853e-11	1.17055e-10	yes	5283	7109	3827	7109	228.777	1.76026	0.0964057
Q7Z591	ENSG00000106948	16	AKNA	protein_coding	ensembl_havana	chr9:114334156-114394405:-	60.7536	-1.46307	0.155856	2.17634e-23	2.80509e-22	yes	386	11253	1397	11253	60.7536	-1.34467	0.151806	3.36274e-20	3.29444e-19	yes	918	11253	2745	11253	60.7536	-1.07493	0.147446	8.43227e-15	5.28273e-14	yes	1364	11253	3159	11253	60.7536	0.395819	0.204986	0.0445635	0.0741758	yes	12525	11253	10732	12525	60.7536	0.455122	0.183885
Q4ADV7	ENSG00000107036	12	RIC1	protein_coding	ensembl_havana	chr9:5629025-5776557:+	165.145	-0.106545	0.105305	0.281277	0.447867	no	16653	8328	15201	16653	165.145	-0.0467735	0.107847	0.652623	0.837382	no	22646	8328	20083	22646	165.145	0.17471	0.106359	0.0900495	0.241144	no	15325	8328	14349	15325	165.145	0.835934	0.158638	6.60777e-08	3.36162e-07	yes	5396	8328	4951	8328	165.145	1.6681	0.127452
O95786	ENSG00000107201	10	DDX58	protein_coding	ensembl_havana	chr9:32455302-32526208:-	867.578	-0.0528448	0.067463	0.421478	0.539252	no	20637	2436	16204	20637	867.578	-0.0494415	0.0686711	0.462269	0.80489	no	22419	2436	19987	22419	867.578	0.267851	0.0670765	5.25458e-05	0.000342032	yes	11745	2436	7298	11745	867.578	3.49861	0.068767	0	0	yes	176	2436	1	2436	867.578	2.36184	0.0738657
Q8NEA6	ENSG00000107249	23	GLIS3	protein_coding	ensembl_havana	chr9:3824127-4348392:-	794.808	0.143379	0.067997	0.0302532	0.0700414	yes	14584	2666	10419	14584	794.808	-0.170095	0.0700892	0.0135116	0.0417932	yes	16149	2666	11251	16149	794.808	-0.676432	0.0723418	1.74093e-21	3.48001e-20	yes	3655	2666	2248	3655	794.808	0.770273	0.0878033	9.71935e-19	2.51723e-17	yes	6135	2666	2688	6135	794.808	1.63864	0.0757475
Q9BZC7	ENSG00000107331	17	ABCA2	protein_coding	ensembl_havana	chr9:137007234-137028922:-	804.587	-0.260875	0.0661989	5.09811e-05	0.000238426	yes	9640	2630	6084	9640	804.587	-0.413902	0.0670858	4.09802e-10	2.79257e-09	yes	8709	2630	4869	8709	804.587	-0.635893	0.0676756	1.40852e-21	2.96409e-20	yes	4124	2630	2239	4124	804.587	-0.891622	0.0968063	1.4541e-20	1.92443e-19	yes	4836	2630	2475	4836	804.587	-1.49885	0.100601
O76080	ENSG00000107372	13	ZFAND5	protein_coding	ensembl_havana	chr9:72351413-72365235:-	1173.05	-0.447523	0.0453499	1.5136e-23	2.81339e-22	yes	5184	1709	1398	5184	1173.05	-0.492786	0.0457743	2.41915e-27	6.23478e-26	yes	7111	1709	2042	7111	1173.05	-0.312446	0.0450059	2.90258e-12	3.62665e-11	yes	10361	1709	3802	10361	1173.05	0.680758	0.061983	2.95571e-28	1.07193e-26	yes	7306	1709	1884	7306	1173.05	1.48404	0.0506472
P23771	ENSG00000107485	18	GATA3	protein_coding	ensembl_havana	chr10:8045378-8075198:+	176.884	0.314505	0.117982	0.00379395	0.0116416	yes	7993	8082	8358	8358	176.884	0.147714	0.121369	0.202717	0.336025	no	17121	8082	15777	17121	176.884	0.0640159	0.121914	0.584283	1	no	21089	8082	20400	21089	176.884	3.09126	0.133628	2.02219e-121	1.99055e-119	yes	227	8082	369	8082	176.884	2.78001	0.131823
O14832	ENSG00000107537	14	PHYH	protein_coding	ensembl_havana	chr10:13277796-13302412:-	257.892	-0.10034	0.0584117	0.0797594	0.172776	no	17037	6658	12173	17037	257.892	-0.222753	0.0602738	0.000187374	0.00104625	yes	14117	6658	8386	14117	257.892	-0.352633	0.0610122	5.15619e-09	2.79682e-08	yes	9276	6658	4731	9276	257.892	-0.910918	0.142045	6.01772e-11	5.34505e-10	yes	4658	6658	4010	6658	257.892	-1.71397	0.16116
Q6XZF7	ENSG00000107554	17	DNMBP	protein_coding	ensembl_havana	chr10:99875577-100009947:-	834.493	0.217555	0.0636826	0.00046069	0.00138496	yes	11174	2531	6897	11174	834.493	0.329387	0.0641646	2.06536e-07	1.46648e-06	yes	10818	2531	6076	10818	834.493	0.324093	0.0640191	3.02312e-07	2.4679e-06	yes	10028	2531	5700	10028	834.493	1.32918	0.0794086	9.22604e-64	3.61487e-62	yes	2124	2531	836	2531	834.493	1.54922	0.0731296
O60494	ENSG00000107611	16	CUBN	protein_coding	ensembl_havana	chr10:16823966-17129811:-	8.68248	0.437963	0.366859	0.0517515	0.081527	yes	5373	15499	10648	15499	8.68248	0.269619	0.366307	0.306279	0.286905	no	12550	15499	15219	15499	8.68248	0.290518	0.355148	0.237349	0.209989	no	11049	15499	13914	15499	8.68248	1.15192	0.569726	0.00546226	0.00949057	yes	2896	15499	8533	15499	8.68248	1.72135	0.528364
Q9ULE6	ENSG00000107719	9	PALD1	protein_coding	ensembl_havana	chr10:70478767-70568450:+	16.2505	-0.0867077	0.235835	0.626713	0.510775	no	17945	14133	15884	17945	16.2505	0.551286	0.265542	0.0134254	0.0205663	yes	6116	14133	10420	14133	16.2505	1.9426	0.26526	1.90386e-15	1.06304e-14	yes	207	14133	3031	14133	16.2505	-0.0541111	0.493076	0.886753	0.693077	no	31702	14133	18649	31702	16.2505	-0.201422	0.485024
Q9H7M9	ENSG00000107738	20	VSIR	protein_coding	ensembl_havana	chr10:71747556-71773520:-	1143.61	0.152434	0.0354233	1.45318e-05	7.2988e-05	yes	14122	1765	5665	14122	1143.61	-0.0593596	0.0362083	0.0974597	0.327235	no	21729	1765	15674	21729	1143.61	-1.47727	0.0416096	1.64411e-277	2.47503e-274	yes	568	1765	31	1765	1143.61	-1.53254	0.090996	7.07729e-65	5.51342e-63	yes	1458	1765	815	1765	1143.61	0.397222	0.0494708
Q92563	ENSG00000107742	13	SPOCK2	protein_coding	ensembl_havana	chr10:72059034-72089032:-	10536.4	0.00112224	0.0575422	0.984145	1	no	34798	73	19881	34798	10536.4	0.0127485	0.0577209	0.822363	1	no	28096	73	20364	28096	10536.4	-0.595777	0.0585119	7.27e-25	2.25308e-23	yes	4609	73	1916	4609	10536.4	-1.6503	0.0644702	5.58437e-146	6.20062e-144	yes	1178	73	295	1178	10536.4	-1.11766	0.0615076
P62736	ENSG00000107796	13	ACTA2	protein_coding	ensembl_havana	chr10:88935074-88991339:-	30.0418	-0.409856	0.190331	0.00998384	0.0218997	yes	5866	12839	8954	12839	30.0418	-0.935535	0.215718	1.48861e-06	3.64477e-06	yes	2432	12839	6310	12839	30.0418	-1.59761	0.244895	1.26575e-12	6.81139e-12	yes	444	12839	3583	12839	30.0418	0.0381502	0.321183	0.895567	0.797254	no	32776	12839	21027	32776	30.0418	0.91233	0.245239
Q9BWM7	ENSG00000107819	13	SFXN3	protein_coding	ensembl_havana	chr10:101031234-101041244:+	358.298	-0.604064	0.054115	9.41453e-30	2.47117e-28	yes	3282	5395	1084	5395	358.298	-0.925625	0.0563826	1.61635e-61	8.70632e-60	yes	2494	5395	713	5395	358.298	-0.448239	0.053488	2.85058e-17	4.14793e-16	yes	7050	5395	2782	7050	358.298	-1.62083	0.139572	1.39035e-32	3.58584e-31	yes	1239	5395	1644	5395	358.298	-1.61964	0.121463
Q9H2K2	ENSG00000107854	6	TNKS2	protein_coding	ensembl_havana	chr10:91798426-91865475:+	734.079	-0.0733532	0.0546601	0.172191	0.267916	no	18908	2881	13326	18908	734.079	-0.19574	0.0561538	0.000430671	0.00165943	yes	15112	2881	8611	15112	734.079	0.0198497	0.0550922	0.716393	1	no	25689	2881	20400	25689	734.079	1.11082	0.0740645	2.04238e-51	1.35931e-49	yes	3119	2881	1046	3119	734.079	1.46817	0.064935
Q8NE35	ENSG00000107864	15	CPEB3	protein_coding	ensembl_havana	chr10:92046692-92291078:-	112.195	-0.799242	0.215937	1.4636e-05	6.01247e-05	yes	1826	9621	5593	9621	112.195	-0.781602	0.214126	4.46599e-05	0.000225825	yes	3509	9621	7674	9621	112.195	-0.23939	0.189331	0.16101	0.269794	no	12720	9621	14673	14673	112.195	2.30746	0.22289	1.16678e-27	1.35112e-26	yes	490	9621	1894	9621	112.195	2.53841	0.211469
Q9H008	ENSG00000107902	14	LHPP	protein_coding	ensembl_havana	chr10:124461823-124617888:+	80.6733	-0.243996	0.0961764	0.00730562	0.0148452	yes	10240	10598	8562	10598	80.6733	-0.153983	0.097127	0.101654	0.259785	no	16839	10598	14886	16839	80.6733	-0.200567	0.0971602	0.0340661	0.0893253	yes	14169	10598	12037	14169	80.6733	-1.8215	0.353138	3.92828e-09	1.63952e-08	yes	923	10598	4485	10598	80.6733	-2.18279	0.344402
Q9BZE4	ENSG00000107937	19	GTPBP4	protein_coding	ensembl_havana	chr10:988434-1019932:+	2606.2	1.39675	0.0352943	0	0	yes	432	577	1	577	2606.2	1.48151	0.0352706	0	0	yes	677	577	1	677	2606.2	0.453223	0.0363559	6.10151e-36	3.15379e-34	yes	6949	577	1190	6949	2606.2	0.888833	0.0493443	7.03646e-73	6.31897e-71	yes	4865	577	707	4865	2606.2	0.572779	0.0483354
Q9NVV4	ENSG00000107951	14	MTPAP	protein_coding	ensembl_havana	chr10:30309801-30374448:-	314.228	0.197213	0.0671529	0.00254261	0.00887679	yes	12055	5901	8150	12055	314.228	0.497174	0.0667395	4.4447e-14	5.48483e-13	yes	7033	5901	3795	7033	314.228	0.250157	0.0679174	0.00019066	0.00139121	yes	12343	5901	7987	12343	314.228	1.60954	0.0948637	6.01559e-66	2.52304e-64	yes	1263	5901	791	5901	314.228	1.06828	0.0967396
Q9H668	ENSG00000107960	11	STN1	protein_coding	ensembl_havana	chr10:103877569-103918184:-	150.629	-0.580267	0.0767843	6.57407e-15	6.41114e-14	yes	3557	8614	2356	8614	150.629	-1.04568	0.0817463	1.51191e-38	2.92453e-37	yes	1864	8614	1352	8614	150.629	-0.987606	0.0815254	2.96097e-35	9.40316e-34	yes	1664	8614	1210	8614	150.629	-1.71512	0.218357	1.01392e-16	1.25736e-15	yes	1067	8614	2929	8614	150.629	-1.19092	0.158239
P41279	ENSG00000107968	10	MAP3K8	protein_coding	ensembl_havana	chr10:30434021-30461833:+	365.354	-1.18727	0.17363	1.13079e-13	1.15095e-12	yes	688	5331	2553	5331	365.354	-1.20967	0.174217	2.04984e-13	1.99758e-12	yes	1265	5331	3941	5331	365.354	-0.30495	0.144213	0.0247789	0.0840314	yes	10588	5331	11937	11937	365.354	4.72297	0.131731	2.75862e-283	1.0333e-280	yes	79	5331	111	5331	365.354	3.86407	0.13529
Q9ULJ6	ENSG00000108175	17	ZMIZ1	protein_coding	ensembl_havana	chr10:79068966-79316528:+	797.111	-0.675933	0.0853371	2.9951e-16	3.98413e-15	yes	2617	2653	2139	2653	797.111	-0.382247	0.0838118	3.27602e-06	2.07568e-05	yes	9442	2653	6809	9442	797.111	-0.143909	0.0826005	0.0758511	0.238054	no	16656	2653	14318	16656	797.111	0.51779	0.0999407	1.70012e-07	1.07777e-06	yes	10023	2653	5167	10023	797.111	1.48119	0.0886503
Q96IG2	ENSG00000108306	13	FBXL20	protein_coding	ensembl_havana	chr17:39252663-39402523:-	363.395	-1.26716	0.06252	2.22559e-93	3.02786e-91	yes	575	5352	191	5352	363.395	-1.69041	0.0673842	8.88154e-141	2.58328e-138	yes	440	5352	157	5352	363.395	-0.516379	0.0574867	1.12972e-19	2.01379e-18	yes	5770	5352	2461	5770	363.395	-0.643612	0.113847	1.04506e-08	9.15519e-08	yes	7850	5352	4746	7850	363.395	0.532657	0.0764328
P09919	ENSG00000108342	13	CSF3	protein_coding	ensembl_havana	chr17:40015361-40017813:+	29.9798	-0.135884	0.429889	0.448235	0.503483	no	14977	12844	15804	15804	29.9798	-0.0183928	0.47817	0.943508	0.732362	no	27513	12844	19738	27513	29.9798	-0.228359	0.512713	0.316894	0.385642	no	13102	12844	16200	16200	29.9798	3.49952	0.909717	9.12311e-08	3.29431e-07	yes	175	12844	4947	12844	29.9798	6.96729	0.654068
Q68DV7	ENSG00000108375	12	RNF43	protein_coding	ensembl_havana	chr17:58352500-58417595:-	20.935	-1.72896	0.308171	4.7226e-11	2.57287e-10	yes	244	13605	3079	13605	20.935	-2.26301	0.352134	1.35292e-13	5.50637e-13	yes	146	13605	3796	13605	20.935	-0.116165	0.201384	0.517032	0.52524	no	18089	13605	17859	18089	20.935	0.436202	0.332067	0.143339	0.186885	no	11628	13605	12579	13605	20.935	0.57434	0.299528
P07737	ENSG00000108518	8	PFN1	protein_coding	ensembl_havana	chr17:4945652-4949061:-	4197.95	0.0730758	0.0413378	0.074222	0.166633	no	18934	310	12084	18934	4197.95	0.226998	0.0415476	4.0219e-08	3.85283e-07	yes	13959	310	5788	13959	4197.95	0.419909	0.0414636	2.46323e-24	7.43092e-23	yes	7610	310	1971	7610	4197.95	-0.977921	0.0554573	5.12634e-70	4.40427e-68	yes	4074	310	739	4074	4197.95	-1.713	0.0584177
Q02978	ENSG00000108528	14	SLC25A11	protein_coding	ensembl_havana	chr17:4937130-4940053:-	278.033	-0.1428	0.0660218	0.0264763	0.0700219	yes	14615	6373	10417	14615	278.033	0.271072	0.0651775	2.56473e-05	0.000159974	yes	12499	6373	7508	12499	278.033	0.66194	0.0638673	7.82762e-26	1.13307e-24	yes	3799	6373	1805	6373	278.033	-0.852874	0.152553	1.06229e-08	8.15408e-08	yes	5218	6373	4732	6373	278.033	-1.56895	0.168256
P13500	ENSG00000108691	9	CCL2	protein_coding	ensembl_havana	chr17:34255218-34257203:+	505.948	1.69877	0.095086	4.77579e-74	5.14433e-72	yes	258	4064	282	4064	505.948	3.17581	0.0912639	5.61338e-267	7.12042e-264	yes	32	4064	36	4064	505.948	2.36202	0.0929985	3.66941e-145	1.59899e-142	yes	93	4064	122	4064	505.948	3.01791	0.110347	1.08923e-167	1.45126e-165	yes	241	4064	249	4064	505.948	1.85977	0.120881
Q96C10	ENSG00000108771	13	DHX58	protein_coding	ensembl_havana	chr17:42101404-42112714:-	488.078	-0.712903	0.0728706	1.6096e-23	3.47998e-22	yes	2340	4212	1405	4212	488.078	-1.0739	0.0779671	2.87646e-44	1.20237e-42	yes	1746	4212	1136	4212	488.078	-0.836947	0.0752818	7.6896e-30	3.05977e-28	yes	2412	4212	1511	4212	488.078	2.49219	0.0756368	8.58012e-241	1.85797e-238	yes	408	4212	141	4212	488.078	1.95046	0.0766519
P02452	ENSG00000108821	14	COL1A1	protein_coding	ensembl_havana	chr17:50184101-50201632:-	162.779	-0.375552	0.100887	7.46281e-05	0.000298216	yes	6534	8371	6181	8371	162.779	-0.637615	0.106429	6.10749e-10	4.00292e-09	yes	4981	8371	4938	8371	162.779	-0.909786	0.112447	2.96522e-17	4.09714e-16	yes	2030	8371	2781	8371	162.779	1.62713	0.128773	5.13274e-38	9.23439e-37	yes	1224	8371	1400	8371	162.779	1.57943	0.119123
Q9UQL6	ENSG00000108840	15	HDAC5	protein_coding	ensembl_havana	chr17:44076746-44123702:-	441.269	-0.576422	0.0634763	1.74184e-20	2.70382e-19	yes	3591	4620	1674	4620	441.269	-0.925201	0.0658057	7.50316e-46	3.23256e-44	yes	2495	4620	1087	4620	441.269	-1.70396	0.0717461	2.99232e-126	1.06989e-123	yes	362	4620	163	4620	441.269	0.275168	0.0907063	0.00223914	0.0109694	yes	15603	4620	8655	15603	441.269	0.362472	0.0819203
O15438	ENSG00000108846	16	ABCC3	protein_coding	ensembl_havana	chr17:50634777-50692253:+	372.688	-0.312507	0.0493073	1.19453e-10	1.04131e-09	yes	8064	5258	3264	8064	372.688	-0.480491	0.0506517	1.2005e-21	2.24842e-20	yes	7348	5258	2604	7348	372.688	-0.62512	0.0514157	1.37788e-34	3.23102e-33	yes	4247	5258	1248	5258	372.688	-1.81779	0.14821	2.25183e-36	4.68992e-35	yes	928	5258	1466	5258	372.688	-1.89884	0.131518
O15403	ENSG00000108932	12	SLC16A6	protein_coding	ensembl_havana	chr17:68267026-68291267:-	6.90756	-0.118868	0.491603	0.407594	0.444414	no	15907	16040	15178	16040	6.90756	0.416499	0.61035	0.11586	0.141475	no	8655	16040	13325	16040	6.90756	0.466184	0.617908	0.0609894	0.0686034	yes	6697	16040	11590	16040	6.90756	4.44371	1.3384	7.08174e-07	2.30613e-06	yes	98	16040	5314	16040	6.90756	4.38725	1.3374
Q15546	ENSG00000108960	9	MMD	protein_coding	ensembl_havana	chr17:55392622-55421924:-	220.244	0.218872	0.088456	0.00949376	0.0282423	yes	11123	7264	9261	11123	220.244	0.208458	0.0906638	0.0182662	0.069441	yes	14624	7264	12012	14624	220.244	0.651651	0.0877623	2.54941e-14	2.97601e-13	yes	3923	7264	3295	7264	220.244	1.39328	0.130861	1.85574e-27	2.44592e-26	yes	1881	7264	1911	7264	220.244	2.13015	0.105011
O14745	ENSG00000109062	12	SLC9A3R1	protein_coding	ensembl_havana	chr17:74748628-74769353:+	1369.24	0.133414	0.0393557	0.000623567	0.00225707	yes	15108	1422	7179	15108	1369.24	0.117402	0.0397916	0.00292383	0.00948157	yes	18514	1422	9765	18514	1369.24	0.0534502	0.0397631	0.177017	0.586586	no	21765	1422	18562	21765	1369.24	-0.953447	0.0733838	5.34792e-39	1.27584e-37	yes	4289	1422	1373	4289	1369.24	-1.49537	0.0755833
P11055	ENSG00000109063	15	MYH3	protein_coding	ensembl_havana	chr17:10628526-10657309:-	17.5489	0.74709	0.305703	0.00100308	0.0023075	yes	2121	13966	7194	13966	17.5489	0.400048	0.288101	0.0875422	0.0993722	yes	9023	13966	12626	13966	17.5489	-0.0108861	0.277682	0.960652	0.621212	no	28238	13966	18976	28238	17.5489	2.7325	0.387678	2.16968e-15	1.03451e-14	yes	321	13966	3057	13966	17.5489	0.114876	0.490795
Q9BTE0	ENSG00000109065	12	NAT9	protein_coding	ensembl_havana	chr17:74770529-74776367:-	324.04	0.0256497	0.0549672	0.63499	0.880987	no	23391	5793	19554	23391	324.04	-0.037602	0.0559412	0.494383	1	no	23504	5793	20364	23504	324.04	-0.372445	0.057998	8.89095e-11	8.56946e-10	yes	8748	5793	4200	8748	324.04	-1.00466	0.13477	3.10213e-14	3.94987e-13	yes	3859	5793	3330	5793	324.04	-1.5043	0.138219
Q96QT6	ENSG00000109118	14	PHF12	protein_coding	ensembl_havana	chr17:28905250-28951771:-	759.523	-0.524238	0.0594065	2.10179e-19	3.18371e-18	yes	4139	2791	1791	4139	759.523	-0.482393	0.0593945	2.28158e-16	2.40245e-15	yes	7318	2791	3305	7318	759.523	-0.247488	0.0580281	1.66803e-05	0.000112846	yes	12435	2791	6878	12435	759.523	1.35645	0.0716204	6.56651e-81	7.37323e-79	yes	2019	2791	620	2791	759.523	1.47487	0.0660406
A1E959	ENSG00000109205	16	ODAM	protein_coding	ensembl_havana	chr4:70196496-70204576:+	1434.39	-0.206269	0.044319	2.46369e-06	1.25651e-05	yes	11645	1337	5095	11645	1434.39	-0.284733	0.0447282	1.5392e-10	1.49751e-09	yes	12120	1337	4791	12120	1434.39	-1.14001	0.0465714	5.91454e-134	2.47966e-131	yes	1174	1337	143	1337	1434.39	-2.04526	0.0911733	1.18782e-113	2.01889e-111	yes	688	1337	402	1337	1434.39	-0.708567	0.0607462
Q9UKJ5	ENSG00000109220	11	CHIC2	protein_coding	ensembl_havana	chr4:54009789-54064605:-	116.068	0.318176	0.122176	0.00446918	0.00948932	yes	7901	9523	8194	9523	116.068	0.360138	0.123886	0.00239657	0.00934991	yes	10016	9523	9751	10016	116.068	0.236708	0.123746	0.0457912	0.119878	no	12814	9523	12574	12814	116.068	1.57939	0.176333	1.55405e-20	1.1294e-19	yes	1333	9523	2458	9523	116.068	2.20724	0.145614
P19838	ENSG00000109320	13	NFKB1	protein_coding	ensembl_havana	chr4:102501331-102617302:+	664.924	0.438616	0.0596141	5.19429e-14	5.41632e-13	yes	5360	3178	2492	5360	664.924	0.847213	0.058247	8.84104e-49	4.04941e-47	yes	2982	3178	997	3178	664.924	0.495529	0.059531	3.91883e-17	6.61554e-16	yes	6139	3178	2814	6139	664.924	2.76088	0.0682465	0	0	yes	310	3178	1	3178	664.924	1.81047	0.0739138
P53779	ENSG00000109339	24	MAPK10	protein_coding	ensembl_havana	chr4:85990007-86594625:-	11.737	-0.126084	0.213468	0.455869	0.401948	no	15497	14801	14730	15497	11.737	-0.537235	0.262022	0.014962	0.0226958	yes	6362	14801	10523	14801	11.737	-1.57362	0.349305	8.05736e-08	2.77551e-07	yes	468	14801	5190	14801	11.737	-0.472332	0.496862	0.217441	0.274714	no	10869	14801	13697	14801	11.737	-0.0746008	0.397543
Q6ZT07	ENSG00000109436	8	TBC1D9	protein_coding	ensembl_havana	chr4:140620782-140756385:-	211.994	0.0483496	0.0794011	0.528004	0.751913	no	20989	7403	18515	20989	211.994	-0.663489	0.0910723	8.60203e-14	1.02202e-12	yes	4678	7403	3870	7403	211.994	-0.334288	0.0857251	6.81444e-05	0.000358267	yes	9747	7403	7316	9747	211.994	1.13171	0.123013	8.93058e-21	9.17373e-20	yes	3008	7403	2452	7403	211.994	1.75384	0.0990191
P49207	ENSG00000109475	16	RPL34	protein_coding	ensembl_havana	chr4:108620566-108630412:+	691.66	-0.089763	0.0429043	0.0344657	0.0959083	yes	17715	3067	10916	17715	691.66	-0.0108536	0.0428955	0.797922	1	no	28316	3067	20364	28316	691.66	-0.36899	0.0442743	5.21976e-17	9.73334e-16	yes	8829	3067	2851	8829	691.66	-1.509	0.107948	1.35824e-45	8.02686e-44	yes	1521	3067	1178	3067	691.66	-1.65233	0.0987341
Q9UJ72	ENSG00000109511	12	ANXA10	protein_coding	ensembl_havana	chr4:168092537-168187736:+	229.549	-0.174625	0.0742993	0.0151452	0.0429357	yes	13036	7099	9718	13036	229.549	-0.202585	0.0759375	0.00657015	0.028081	yes	14847	7099	10758	14847	229.549	-0.0241099	0.0746491	0.742969	1	no	24788	7099	20400	24788	229.549	-1.58255	0.19635	3.47575e-17	3.8817e-16	yes	1326	7099	2853	7099	229.549	-1.20871	0.152018
Q8N5Z0	ENSG00000109576	14	AADAT	protein_coding	ensembl_havana	chr4:170060222-170091699:-	35.6386	0.358582	0.179151	0.0180944	0.031941	yes	6906	12476	9374	12476	35.6386	1.0242	0.180929	1.23301e-09	4.0331e-09	yes	1966	12476	4940	12476	35.6386	1.58391	0.175149	3.84065e-21	3.26144e-20	yes	461	12476	2242	12476	35.6386	0.276301	0.344091	0.367122	0.39972	no	15571	12476	15062	15571	35.6386	0.05643	0.334675
Q9P246	ENSG00000109689	17	STIM2	protein_coding	ensembl_havana	chr4:26857601-27025381:+	195.156	0.32055	0.0953124	0.00037481	0.00134476	yes	7853	7690	6885	7853	195.156	0.495163	0.0955311	1.02972e-07	5.92771e-07	yes	7064	7690	5879	7690	195.156	0.656604	0.0944706	7.99673e-13	8.39916e-12	yes	3863	7690	3612	7690	195.156	1.94717	0.126198	9.57749e-56	2.54735e-54	yes	776	7690	947	7690	195.156	1.55499	0.124166
Q9Y4G8	ENSG00000109756	9	RAPGEF2	protein_coding	ensembl_havana	chr4:159103013-159360174:+	394.417	0.155491	0.0725969	0.0271365	0.0735988	yes	13958	5042	10491	13958	394.417	-0.48251	0.0792365	5.59084e-10	5.25856e-09	yes	7317	5042	4979	7317	394.417	0.358531	0.0729235	5.95397e-07	4.46104e-06	yes	9119	5042	5855	9119	394.417	1.66295	0.0950664	5.33764e-70	2.40599e-68	yes	1154	5042	736	5042	394.417	1.74951	0.0871344
P57682	ENSG00000109787	13	KLF3	protein_coding	ensembl_havana	chr4:38664197-38701517:+	911.544	-0.327743	0.0567994	3.78262e-09	2.74384e-08	yes	7632	2297	3740	7632	911.544	-0.478776	0.0579406	7.12508e-17	9.54325e-16	yes	7380	2297	3221	7380	911.544	0.170854	0.0553078	0.00183793	0.00888727	yes	15458	2297	9293	15458	911.544	0.8256	0.0754278	3.55471e-28	1.19414e-26	yes	5503	2297	1890	5503	911.544	1.85841	0.0613044
Q96PQ7	ENSG00000109790	16	KLHL5	protein_coding	ensembl_havana	chr4:39045039-39126857:+	693.837	-0.106511	0.0499342	0.0304483	0.0813785	yes	16657	3056	10646	16657	693.837	-0.25021	0.0513868	9.33471e-07	6.8278e-06	yes	13166	3056	6492	13166	693.837	-0.667278	0.0538204	5.66025e-36	2.53723e-34	yes	3731	3056	1186	3731	693.837	0.656913	0.0763847	5.25356e-18	1.31277e-16	yes	7658	3056	2786	7658	693.837	1.47954	0.0599416
O00534	ENSG00000110002	16	VWA5A	protein_coding	ensembl_havana	chr11:124115404-124147721:+	16.0697	-0.35439	0.20827	0.0354514	0.0587161	yes	6982	14145	10128	14145	16.0697	-0.471113	0.217845	0.0142512	0.0197776	yes	7529	14145	10391	14145	16.0697	-0.843049	0.241802	3.80256e-05	6.96819e-05	yes	2376	14145	6697	14145	16.0697	-1.51889	0.78792	0.00156093	0.00294029	yes	1495	14145	7738	14145	16.0697	-2.64331	1.43361
Q9HAT2	ENSG00000110013	13	SIAE	protein_coding	ensembl_havana	chr11:124633113-124695707:-	128.397	-0.317776	0.0978438	0.000571869	0.00148523	yes	7910	9168	6933	9168	128.397	-0.387296	0.0994603	6.21073e-05	0.000259999	yes	9310	9168	7731	9310	128.397	-0.386119	0.0988923	5.87355e-05	0.000205182	yes	8430	9168	7104	9168	128.397	-1.20588	0.219927	7.75383e-09	3.68095e-08	yes	2644	9168	4620	9168	128.397	-1.66392	0.223749
Q96RD7	ENSG00000110218	9	PANX1	protein_coding	ensembl_havana	chr11:94128841-94181968:+	366.53	0.84539	0.0777035	1.26775e-28	3.97217e-27	yes	1632	5316	1141	5316	366.53	1.07452	0.0772976	4.89e-45	2.06337e-43	yes	1745	5316	1115	5316	366.53	0.856292	0.0783298	5.3772e-29	1.00103e-27	yes	2298	5316	1572	5316	366.53	1.88647	0.101284	2.36371e-79	1.58328e-77	yes	837	5316	633	5316	366.53	1.06583	0.107952
Q13651	ENSG00000110324	11	IL10RA	protein_coding	ensembl_havana	chr11:117986370-118003037:+	23.045	-0.107017	0.295688	0.581983	0.609438	no	16629	13387	16954	16954	23.045	0.00480791	0.326471	0.98456	0.716648	no	34579	13387	19651	34579	23.045	-0.0502293	0.319537	0.83012	0.802778	no	22006	13387	19938	22006	23.045	4.01446	0.40168	3.90576e-26	2.74962e-25	yes	118	13387	1986	13387	23.045	3.24689	0.439627
P22681	ENSG00000110395	7	CBL	protein_coding	ensembl_havana	chr11:119206298-119313926:+	491.919	0.0476874	0.0791969	0.532692	0.800548	no	21046	4188	18933	21046	491.919	0.0765053	0.0807993	0.331332	0.782519	no	20671	4188	19921	20671	491.919	0.270801	0.0802382	0.000588809	0.00375905	yes	11648	4188	8626	11648	491.919	0.588747	0.11092	7.8871e-08	4.79996e-07	yes	8733	4188	5017	8733	491.919	1.67165	0.0903004
P43004	ENSG00000110436	13	SLC1A2	protein_coding	ensembl_havana	chr11:35251205-35420063:-	1.95359	0.0552789	0.418893	0.749502	0.70587	no	20429	19408	18071	20429	1.95359	-0.0669362	0.518426	0.786412	0.495449	no	21220	19408	17656	21220	1.95359	-0.250545	0.561213	0.235168	0.207809	no	12321	19408	13888	19408	1.95359	-0.0175228	0.720827	0.960682	0.792088	no	34092	19408	20988	34092	1.95359	1.56254	0.903409
Q8IY34	ENSG00000110446	11	SLC15A3	protein_coding	ensembl_havana	chr11:60937084-60952530:-	84.8892	0.377194	0.189665	0.0171582	0.0324205	yes	6503	10466	9396	10466	84.8892	0.00779709	0.194922	0.964665	1	no	30487	10466	20364	30487	84.8892	-0.433906	0.21554	0.0209572	0.0470623	yes	7350	10466	11051	11051	84.8892	3.86821	0.204254	1.20262e-82	3.68289e-81	yes	130	10466	599	10466	84.8892	3.38523	0.208095
Q9C0C7	ENSG00000110497	14	AMBRA1	protein_coding	ensembl_havana	chr11:46396414-46594125:-	828.438	-0.765366	0.0581084	1.44506e-40	5.15089e-39	yes	2000	2552	729	2552	828.438	-0.451905	0.0565304	7.0926e-16	9.76286e-15	yes	7917	2552	3418	7917	828.438	-0.274785	0.0553211	5.44345e-07	4.42029e-06	yes	11530	2552	5850	11530	828.438	2.12407	0.062737	1.37905e-253	6.84039e-251	yes	618	2552	128	2552	828.438	1.77058	0.0618945
P49589	ENSG00000110619	17	CARS1	protein_coding	ensembl_havana	chr11:3000922-3057613:-	644.485	-0.210784	0.0448928	1.99065e-06	1.15681e-05	yes	11445	3266	5068	11445	644.485	-0.75122	0.0473898	2.6753e-57	1.60023e-55	yes	3774	3266	786	3774	644.485	-1.56157	0.0516221	1.8878e-202	1.66071e-199	yes	481	3266	54	3266	644.485	-1.2229	0.0986688	5.39615e-36	1.20391e-34	yes	2567	3266	1487	3266	644.485	-0.360022	0.0701516
Q96BI1	ENSG00000110628	16	SLC22A18	protein_coding	ensembl_havana	chr11:2899721-2925246:+	180.34	-0.407174	0.07989	1.12282e-07	6.4175e-07	yes	5918	8016	4322	8016	180.34	-0.652275	0.0821946	5.85078e-16	4.51125e-15	yes	4805	8016	3342	8016	180.34	-0.594241	0.0814249	8.84009e-14	1.12638e-12	yes	4628	8016	3415	8016	180.34	-1.57057	0.198725	1.30053e-16	1.12375e-15	yes	1357	8016	2915	8016	180.34	-1.96169	0.196008
P35712	ENSG00000110693	18	SOX6	protein_coding	ensembl_havana	chr11:15966449-16739591:-	103.992	0.274883	0.122316	0.0141696	0.0296885	yes	9192	9854	9302	9854	103.992	-0.85931	0.150836	1.63262e-09	1.24147e-08	yes	2895	9854	5103	9854	103.992	-0.164133	0.130019	0.185672	0.367345	no	15760	9854	15953	15953	103.992	1.85798	0.168293	3.31262e-30	4.1304e-29	yes	873	9854	1759	9854	103.992	1.97857	0.151192
P52948	ENSG00000110713	17	NUP98	protein_coding	ensembl_havana	chr11:3671083-3797792:-	2177.52	0.35884	0.0468884	8.09582e-15	8.82276e-14	yes	6899	764	2376	6899	2177.52	0.365492	0.0469977	5.03245e-15	4.43513e-14	yes	9862	764	3563	9862	2177.52	0.156884	0.0472063	0.000826569	0.0055561	yes	16071	764	8918	16071	2177.52	1.49676	0.0544542	1.76122e-167	4.7753e-165	yes	1553	764	252	1553	2177.52	1.55329	0.051915
Q8NEV8	ENSG00000110723	12	EXPH5	protein_coding	ensembl_havana	chr11:108505435-108593768:-	112.243	-1.2498	0.116556	8.01724e-29	1.40517e-27	yes	602	9618	1112	9618	112.243	-1.52045	0.122385	4.99209e-37	1.12741e-35	yes	615	9618	1432	9618	112.243	-0.605425	0.1062	3.35459e-09	1.79147e-08	yes	4489	9618	4647	9618	112.243	0.592165	0.153544	8.02313e-05	0.00020757	yes	8677	9618	6577	9618	112.243	0.331631	0.148167
Q07108	ENSG00000110848	8	CD69	protein_coding	ensembl_havana	chr12:9752486-9760901:-	124.224	0.316463	0.246833	0.0893003	0.13789	no	7946	9275	11661	11661	124.224	0.613268	0.269159	0.00659493	0.0201728	yes	5295	9275	10406	10406	124.224	1.27426	0.288579	1.99681e-07	9.0739e-07	yes	865	9275	5452	9275	124.224	3.71714	0.294363	2.21976e-39	3.59561e-38	yes	147	9275	1354	9275	124.224	2.3968	0.306761
Q9UKN5	ENSG00000110851	12	PRDM4	protein_coding	ensembl_havana	chr12:107732871-107761272:-	563.679	0.320536	0.054152	1.59846e-09	1.34056e-08	yes	7854	3712	3622	7854	563.679	0.267743	0.05487	8.62169e-07	6.27045e-06	yes	12607	3712	6469	12607	563.679	0.152039	0.0553387	0.00559524	0.0319174	yes	16294	3712	10540	16294	563.679	1.59127	0.0743769	6.79715e-103	4.444e-101	yes	1303	3712	467	3712	563.679	1.30831	0.0720293
Q14242	ENSG00000110876	9	SELPLG	protein_coding	ensembl_havana	chr12:108622277-108633959:-	29.924	3.70719	0.313914	7.55572e-35	1.45181e-33	yes	8	12849	873	12849	29.924	2.64721	0.3343	2.9097e-18	1.58946e-17	yes	79	12849	2958	12849	29.924	1.72846	0.339692	3.67319e-09	1.44526e-08	yes	342	12849	4611	12849	29.924	2.54887	0.467819	8.36307e-11	2.96843e-10	yes	386	12849	3939	12849	29.924	1.79139	0.444954
Q14165	ENSG00000110917	8	MLEC	protein_coding	ensembl_havana	chr12:120687149-120701859:+	4099.44	0.115243	0.0384786	0.00251869	0.008803	yes	16123	324	8141	16123	4099.44	0.259119	0.0386331	1.64012e-11	1.27776e-10	yes	12864	324	4467	12864	4099.44	0.29758	0.0385902	9.65011e-15	1.7616e-13	yes	10841	324	3254	10841	4099.44	-1.26711	0.0559366	2.21061e-114	3.85705e-112	yes	2380	324	399	2380	4099.44	-2.07983	0.0603817
Q7L4I2	ENSG00000111011	18	RSRC2	protein_coding	ensembl_havana	chr12:122503454-122527000:-	789.696	-0.485775	0.0636509	5.1704e-15	5.974e-14	yes	4632	2683	2348	4632	789.696	-0.160674	0.0619581	0.00851279	0.0276065	yes	16542	2683	10730	16542	789.696	0.257027	0.0598675	1.44742e-05	9.98375e-05	yes	12114	2683	6831	12114	789.696	2.07627	0.0707068	8.75423e-192	1.47809e-189	yes	664	2683	194	2683	789.696	2.04084	0.0670627
P48065	ENSG00000111181	12	SLC6A12	protein_coding	ensembl_havana	chr12:190077-214570:-	6.76352	0.802124	0.468901	0.00343214	0.00730887	yes	1813	16083	7992	16083	6.76352	0.0889899	0.384864	0.735892	0.528604	no	19974	16083	18095	19974	6.76352	0.118284	0.36836	0.625445	0.441354	no	17955	16083	16845	17955	6.76352	2.18237	0.658179	4.0551e-06	1.05493e-05	yes	574	16083	5699	16083	6.76352	0.402316	0.60508
Q9UQQ2	ENSG00000111252	11	SH2B3	protein_coding	ensembl_havana	chr12:111405923-111451623:+	485.914	-0.103405	0.0631496	0.093798	0.210611	no	16838	4234	12672	16838	485.914	0.692672	0.0607161	9.20482e-31	2.39001e-29	yes	4335	4234	1812	4335	485.914	0.205298	0.0625095	0.000900215	0.00538215	yes	13988	4234	8892	13988	485.914	1.54701	0.0842963	1.75683e-76	1.65986e-74	yes	1419	4234	672	4234	485.914	1.59544	0.076963
Q9BY84	ENSG00000111266	9	DUSP16	protein_coding	ensembl_havana	chr12:12473282-12562863:-	834.007	-0.39458	0.0570852	1.64731e-12	1.59211e-11	yes	6169	2535	2807	6169	834.007	-1.05859	0.0630353	2.21544e-64	1.4097e-62	yes	1798	2535	678	2535	834.007	-0.725206	0.0600948	2.35737e-34	8.75284e-33	yes	3235	2535	1269	3235	834.007	1.98545	0.0663596	8.62486e-199	3.02541e-196	yes	740	2535	181	2535	834.007	2.55015	0.0578418
P05091	ENSG00000111275	13	ALDH2	protein_coding	ensembl_havana	chr12:111766887-111817532:+	555.9	-0.349121	0.056084	2.0808e-10	1.62323e-09	yes	7111	3753	3331	7111	555.9	-0.449035	0.0566782	1.27388e-15	1.67593e-14	yes	7984	3753	3471	7984	555.9	-0.77978	0.0579903	3.44287e-42	2.00421e-40	yes	2799	3753	946	3753	555.9	-1.71321	0.123396	2.05272e-45	1.18453e-43	yes	1071	3753	1183	3753	555.9	-1.54053	0.103862
P37088	ENSG00000111319	13	SCNN1A	protein_coding	ensembl_havana	chr12:6346843-6377730:-	516.429	-0.40628	0.0630415	3.77213e-11	3.67253e-10	yes	5941	3995	3120	5941	516.429	-1.04949	0.0656754	1.4619e-58	9.71684e-57	yes	1839	3995	769	3995	516.429	-1.74277	0.06919	1.30799e-141	5.23056e-139	yes	328	3995	133	3995	516.429	-1.49102	0.121018	4.8841e-36	2.06318e-34	yes	1569	3995	1503	3995	516.429	-0.39349	0.0851734
Q9Y6K5	ENSG00000111331	13	OAS3	protein_coding	ensembl_havana	chr12:112938444-112973251:+	6265.47	0.209875	0.0877581	0.012258	0.0366291	yes	11493	160	9521	11493	6265.47	-0.0983486	0.0889451	0.254991	0.464251	no	19467	160	17247	19467	6265.47	0.363077	0.0887994	2.87298e-05	0.000240562	yes	8989	160	7160	8989	6265.47	3.50319	0.090719	0	0	yes	174	160	1	174	6265.47	3.311	0.0907992
P29728	ENSG00000111335	13	OAS2	protein_coding	ensembl_havana	chr12:112978395-113011723:+	3774.48	0.0823495	0.132291	0.492844	0.73059	no	18271	361	18301	18301	3774.48	-0.60701	0.144639	8.70452e-06	3.89359e-05	yes	5360	361	7020	7020	3774.48	-0.340611	0.139749	0.0099036	0.0541673	yes	9567	361	11246	11246	3774.48	4.78508	0.143563	2.58477e-245	9.02362e-243	yes	76	361	133	361	3774.48	4.67986	0.143143
P52566	ENSG00000111348	9	ARHGDIB	protein_coding	ensembl_havana	chr12:14942031-14961728:-	224.506	0.0179633	0.0611906	0.764284	0.987208	no	24789	7185	19855	24789	224.506	0.041761	0.0620029	0.492659	1	no	23101	7185	20364	23101	224.506	-0.462532	0.0657049	9.88361e-13	1.04296e-11	yes	6763	7185	3645	7185	224.506	-1.85339	0.212332	3.57349e-20	4.5326e-19	yes	880	7185	2512	7185	224.506	-1.48378	0.160063
Q14232	ENSG00000111361	13	EIF2B1	protein_coding	ensembl_havana	chr12:123620406-123633766:-	411.989	0.094207	0.0482895	0.0479957	0.115464	no	17431	4873	11275	17431	411.989	0.353535	0.048044	1.29097e-13	1.27422e-12	yes	10169	4873	3891	10169	411.989	0.256163	0.0483223	9.51067e-08	7.26934e-07	yes	12141	4873	5387	12141	411.989	-1.12759	0.132221	3.73152e-18	5.67056e-17	yes	3031	4873	2736	4873	411.989	-1.65033	0.136567
Q9H628	ENSG00000111404	6	RERGL	protein_coding	ensembl_havana	chr12:18080869-18320107:-	43.9938	-1.02961	0.143383	2.40094e-14	1.72826e-13	yes	1028	12007	2417	12007	43.9938	-1.48961	0.156838	5.73412e-23	6.43593e-22	yes	666	12007	2396	12007	43.9938	-0.927903	0.144095	5.6619e-12	2.83112e-11	yes	1946	12007	3772	12007	43.9938	-0.816505	0.299275	0.00285239	0.00748233	yes	5614	12007	8361	12007	43.9938	-0.17429	0.217023
Q9H741	ENSG00000111412	6	C12orf49	protein_coding	ensembl_havana	chr12:116710171-116738070:-	2481.83	1.46914	0.037405	0	0	yes	378	619	1	619	2481.83	1.67344	0.0372847	0	0	yes	457	619	1	619	2481.83	1.5702	0.0373486	0	0	yes	473	619	1	619	2481.83	-0.168718	0.0655087	0.00972162	0.0644509	yes	19094	619	10500	19094	2481.83	0.180557	0.0551665
Q9NPD5	ENSG00000111700	13	SLCO1B3	protein_coding	ensembl_havana	chr12:20810702-20916911:+	142.237	-0.212167	0.0909994	0.0142843	0.0370141	yes	11385	8839	9533	11385	142.237	-0.399798	0.0943947	1.39923e-05	6.57151e-05	yes	9031	8839	7206	9031	142.237	-0.962109	0.100897	5.6672e-23	8.63274e-22	yes	1774	8839	2072	8839	142.237	-1.90913	0.261061	2.89215e-15	2.94128e-14	yes	813	8839	3133	8839	142.237	-1.44982	0.192154
Q8NFW8	ENSG00000111726	13	CMAS	protein_coding	ensembl_havana	chr12:22046218-22065674:+	388.113	-0.24453	0.0495198	5.29555e-07	3.19297e-06	yes	10215	5097	4719	10215	388.113	-0.526035	0.05151	7.59946e-25	1.29946e-23	yes	6558	5097	2246	6558	388.113	-0.869002	0.0536136	2.65263e-60	1.9667e-58	yes	2239	5097	546	5097	388.113	-1.66331	0.139808	3.96807e-34	8.00704e-33	yes	1153	5097	1579	5097	388.113	-1.3293	0.109523
Q33E94	ENSG00000111783	12	RFX4	protein_coding	ensembl_havana	chr12:106582907-106762803:+	2.88417	-0.0799901	0.395007	0.664708	0.637701	no	18435	18326	17250	18435	2.88417	-0.362375	0.542994	0.185351	0.142785	no	9953	18326	13342	18326	2.88417	-0.323769	0.517289	0.184901	0.16553	no	10041	18326	13278	18326	2.88417	-0.0243481	0.705073	0.946633	0.802871	no	33721	18326	21061	33721	2.88417	1.51643	0.734536
Q9NVK5	ENSG00000111790	14	FGFR1OP2	protein_coding	ensembl_havana	chr12:26938470-26966650:+	364.645	1.16708	0.0724054	3.19309e-60	2.9121e-58	yes	730	5339	392	5339	364.645	1.31366	0.0720526	1.44571e-75	1.08021e-73	yes	987	5339	514	5339	364.645	0.806729	0.0742761	1.59127e-28	4.30909e-27	yes	2595	5339	1620	5339	364.645	1.3455	0.109762	1.89164e-35	5.27324e-34	yes	2062	5339	1521	5339	364.645	1.53753	0.0968713
P20794	ENSG00000111837	11	MAK	protein_coding	ensembl_havana	chr6:10762723-10838555:-	11.7005	-0.0130688	0.374806	0.944399	0.685647	no	27392	14808	17831	27392	11.7005	-0.498827	0.6432	0.0687031	0.0883856	yes	7001	14808	12407	14808	11.7005	-0.297796	0.504051	0.220332	0.197025	no	10837	14808	13724	14808	11.7005	3.67707	0.761041	1.19364e-09	4.80811e-09	yes	152	14808	4296	14808	11.7005	4.72167	0.624262
Q9P0S9	ENSG00000111843	14	TMEM14C	protein_coding	ensembl_havana	chr6:10722915-10731129:+	167.701	-0.13743	0.0788111	0.0705889	0.152373	no	14888	8264	11881	14888	167.701	-0.211401	0.0813423	0.00795579	0.0197352	yes	14509	8264	10388	14509	167.701	-0.105737	0.0801837	0.17955	0.357858	no	18610	8264	15836	18610	167.701	-0.846192	0.178204	9.59967e-07	6.27356e-06	yes	5288	8264	5558	8264	167.701	-1.49228	0.192843
Q14511	ENSG00000111859	17	NEDD9	protein_coding	ensembl_havana	chr6:11183298-11382348:-	907.968	0.86079	0.0621984	1.27288e-44	4.23631e-43	yes	1565	2311	623	2311	907.968	0.503395	0.0642539	2.19235e-15	2.17863e-14	yes	6933	2311	3502	6933	907.968	0.561113	0.0638291	5.27579e-19	9.6195e-18	yes	5061	2311	2552	5061	907.968	3.74567	0.0654402	0	0	yes	142	2311	1	2311	907.968	2.72784	0.0698756
P28476	ENSG00000111886	11	GABRR2	protein_coding	ensembl_havana	chr6:89254464-89315299:-	6.34785	0.26844	0.299058	0.183047	0.206448	no	9404	16252	12630	16252	6.34785	-0.214639	0.330507	0.392816	0.326041	no	14383	16252	15660	16252	6.34785	-1.6101	0.575851	3.1102e-05	6.09827e-05	yes	436	16252	6649	16252	6.34785	-1.30414	0.992529	0.00640653	0.0108105	yes	2217	16252	8638	16252	6.34785	-0.212276	0.532162
Q8NI08	ENSG00000111912	20	NCOA7	protein_coding	ensembl_havana	chr6:125781161-125932034:+	828.446	-0.0810348	0.0554999	0.137228	0.222204	no	18362	2551	12805	18362	828.446	-0.0745891	0.0564886	0.179115	0.367573	no	20780	2551	16168	20780	828.446	-0.306726	0.0578545	8.68655e-08	7.48929e-07	yes	10534	2551	5397	10534	828.446	2.56468	0.062115	0	0	yes	381	2551	1	2551	828.446	1.95971	0.063521
Q9Y4F9	ENSG00000111913	20	RIPOR2	protein_coding	ensembl_havana	chr6:24804282-25042170:-	31.2026	-1.22227	0.310765	8.3217e-07	2.93139e-06	yes	645	12768	4698	12768	31.2026	-2.11139	0.401684	2.3495e-10	8.08096e-10	yes	203	12768	4698	12768	31.2026	-1.91606	0.366323	1.04034e-09	4.62353e-09	yes	218	12768	4436	12768	31.2026	1.75367	0.303652	1.61472e-10	6.55175e-10	yes	1016	12768	4042	12768	31.2026	2.58165	0.250823
Q9BZM6	ENSG00000111981	5	ULBP1	protein_coding	ensembl_havana	chr6:149963943-149973715:+	33.7153	-0.512374	0.162418	0.000329059	0.000962181	yes	4295	12604	6717	12604	33.7153	-1.30964	0.183279	3.7596e-14	1.46928e-13	yes	993	12604	3660	12604	33.7153	-1.60041	0.192351	2.03787e-18	1.43469e-17	yes	443	12604	2577	12604	33.7153	-1.44457	0.456512	9.53904e-05	0.000256493	yes	1716	12604	6643	12604	33.7153	-0.152983	0.246107
Q8NFP4	ENSG00000112139	16	MDGA1	protein_coding	ensembl_havana	chr6:37630679-37699306:-	70.8229	0.807512	0.161828	4.65908e-08	2.02191e-07	yes	1790	10926	4091	10926	70.8229	1.60259	0.156368	2.06712e-26	2.65346e-25	yes	520	10926	2095	10926	70.8229	0.890665	0.163661	3.06859e-09	1.26159e-08	yes	2127	10926	4590	10926	70.8229	1.73374	0.225218	3.21693e-16	1.99426e-15	yes	1046	10926	2959	10926	70.8229	0.757854	0.244183
Q9UK97	ENSG00000112146	16	FBXO9	protein_coding	ensembl_havana	chr6:53051991-53100873:+	227.84	0.0791364	0.0619155	0.191361	0.366542	no	18481	7123	14383	18481	227.84	0.160535	0.0628899	0.00957146	0.0396991	yes	16550	7123	11179	16550	227.84	0.474199	0.0610766	4.07096e-15	3.46486e-14	yes	6535	7123	3134	7123	227.84	-0.800388	0.159845	2.83846e-07	1.91512e-06	yes	5798	7123	5279	7123	227.84	-1.72841	0.190726
Q01151	ENSG00000112149	10	CD83	protein_coding	ensembl_havana	chr6:14117256-14136918:+	94.313	0.279554	0.142723	0.0279862	0.0508035	yes	9041	10148	9919	10148	94.313	0.836328	0.143686	8.47871e-10	5.50024e-09	yes	3064	10148	4989	10148	94.313	0.96965	0.144064	6.56781e-13	6.05937e-12	yes	1748	10148	3568	10148	94.313	2.59627	0.180605	1.18305e-49	1.87959e-48	yes	366	10148	1071	10148	94.313	2.27807	0.175273
Q9BYV9	ENSG00000112182	15	BACH2	protein_coding	ensembl_havana	chr6:89926528-90296908:-	184.003	-0.50929	0.110302	7.99321e-07	3.64815e-06	yes	4328	7942	4746	7942	184.003	-1.23215	0.126501	1.12159e-23	1.8234e-22	yes	1181	7942	2340	7942	184.003	-0.983088	0.122138	2.97745e-17	4.06322e-16	yes	1684	7942	2780	7942	184.003	2.29271	0.122482	1.03966e-80	6.00165e-79	yes	494	7942	617	7942	184.003	2.32043	0.113183
Q9BX46	ENSG00000112183	15	RBM24	protein_coding	ensembl_havana	chr6:17281361-17293871:+	24.8097	0.594281	0.225566	0.00120499	0.00273508	yes	3394	13237	7291	13237	24.8097	0.561936	0.223682	0.00425375	0.00720482	yes	5944	13237	9540	13237	24.8097	0.0124619	0.219065	0.947903	0.921526	no	28063	13237	20278	28063	24.8097	0.994198	0.352731	0.00137425	0.00291457	yes	3937	13237	7733	13237	24.8097	1.45006	0.302884
O00716	ENSG00000112242	15	E2F3	protein_coding	ensembl_havana	chr6:20401879-20493714:+	1032.14	0.607144	0.0470735	6.99165e-39	2.38111e-37	yes	3251	1989	763	3251	1032.14	0.869039	0.0466038	1.74785e-78	1.71677e-76	yes	2833	1989	478	2833	1032.14	0.823253	0.0467296	1.46249e-70	1.5826e-68	yes	2492	1989	430	2492	1032.14	1.73393	0.0620283	1.39565e-173	1.93709e-171	yes	1045	1989	236	1989	1032.14	1.6333	0.0584939
P80108	ENSG00000112293	15	GPLD1	protein_coding	ensembl_havana	chr6:24424565-24495205:-	24.7237	-0.208685	0.16994	0.151402	0.230551	no	11544	13243	12898	13243	24.7237	-0.175327	0.176537	0.278884	0.294435	no	15933	13243	15305	15933	24.7237	0.0319193	0.170862	0.83926	0.769044	no	23650	13243	19799	23650	24.7237	-1.54287	0.695226	0.000825402	0.00195992	yes	1430	13243	7523	13243	24.7237	-1.31519	0.462178
O95497	ENSG00000112299	8	VNN1	protein_coding	ensembl_havana	chr6:132680849-132714055:-	65.773	-1.05642	0.1266	2.22613e-18	2.12758e-17	yes	957	11089	1884	11089	65.773	-1.71123	0.142632	3.83018e-35	6.81999e-34	yes	427	11089	1522	11089	65.773	-0.993583	0.128037	2.92338e-16	1.89837e-15	yes	1635	11089	2906	11089	65.773	-0.324444	0.217015	0.118135	0.164389	no	14329	11089	12227	14329	65.773	-0.271034	0.191822
O95677	ENSG00000112319	19	EYA4	protein_coding	ensembl_havana	chr6:133240598-133532128:+	357.473	-0.212788	0.0709843	0.00199279	0.00711911	yes	11364	5402	7964	11364	357.473	0.00848125	0.0698916	0.901445	1	no	30361	5402	20364	30361	357.473	0.248707	0.0687661	0.000247473	0.00176965	yes	12389	5402	8150	12389	357.473	1.54275	0.094756	7.53085e-61	2.74541e-59	yes	1431	5402	874	5402	357.473	1.71808	0.0842888
A7XYQ1	ENSG00000112320	12	SOBP	protein_coding	ensembl_havana	chr6:107490106-107661306:+	14.9144	-0.179661	0.258844	0.33825	0.316412	no	12790	14305	13839	14305	14.9144	0.473957	0.276362	0.0380447	0.0480026	yes	7468	14305	11428	14305	14.9144	0.510513	0.272204	0.0203053	0.0325265	yes	5867	14305	10565	14305	14.9144	-0.00923109	0.518388	0.98094	0.73518	no	34533	14305	19781	34533	14.9144	2.04947	0.35826
O00635	ENSG00000112343	11	TRIM38	protein_coding	ensembl_havana	chr6:25962802-25991231:+	694.652	-0.814254	0.0604862	2.6202e-42	1.13672e-40	yes	1768	3048	679	3048	694.652	-0.948054	0.0622234	2.13141e-53	1.13572e-51	yes	2353	3048	857	3048	694.652	-0.259427	0.0572632	4.82629e-06	4.08707e-05	yes	12026	3048	6503	12026	694.652	1.99204	0.0660157	3.83404e-202	1.52522e-199	yes	733	3048	175	3048	694.652	1.32651	0.068266
Q9UBI9	ENSG00000112406	5	HECA	protein_coding	ensembl_havana	chr6:139135080-139180802:+	126.765	-1.25791	0.117593	1.00838e-28	2.05944e-27	yes	589	9211	1125	9211	126.765	-1.59974	0.124193	1.06372e-39	2.6065e-38	yes	521	9211	1299	9211	126.765	-1.04326	0.115858	6.1862e-21	6.71274e-20	yes	1465	9211	2287	9211	126.765	0.0218873	0.172257	0.896103	0.756517	no	33889	9211	19943	33889	126.765	1.06429	0.127548
O75167	ENSG00000112419	14	PHACTR2	protein_coding	ensembl_havana	chr6:143536845-143831185:+	180.214	0.303515	0.10924	0.00283487	0.00807517	yes	8332	8018	8066	8332	180.214	0.062829	0.111543	0.557949	0.931698	no	21482	8018	20267	21482	180.214	0.0709301	0.111617	0.510729	0.953021	no	20664	8018	20331	20664	180.214	1.41644	0.151278	7.20284e-22	1.08661e-20	yes	1792	8018	2361	8018	180.214	2.17474	0.125915
Q96PU8	ENSG00000112531	17	QKI	protein_coding	ensembl_havana	chr6:163414000-163578592:+	602.822	0.0603253	0.0680337	0.362616	0.625022	no	19994	3482	17090	19994	602.822	-0.107111	0.0701612	0.118851	0.352618	no	19012	3482	16005	19012	602.822	0.00112572	0.0694591	0.986898	1	no	34825	3482	20400	34825	602.822	1.11391	0.0890382	1.74137e-36	3.95153e-35	yes	3097	3482	1462	3482	602.822	1.54974	0.0789694
Q9Y233	ENSG00000112541	16	PDE10A	protein_coding	ensembl_havana	chr6:165327287-165988078:-	419.152	-0.0342759	0.0776103	0.647717	0.864415	no	22292	4803	19471	22292	419.152	-0.253132	0.0811149	0.00146502	0.00702583	yes	13071	4803	9522	13071	419.152	0.197921	0.0782813	0.0101212	0.0526145	yes	14299	4803	11211	14299	419.152	1.78291	0.0949877	2.5042e-80	1.33568e-78	yes	971	4803	622	4803	419.152	1.2905	0.0954006
O43598	ENSG00000112667	13	DNPH1	protein_coding	ensembl_havana	chr6:43225629-43229481:-	162.218	-0.213855	0.0750558	0.00319154	0.00994422	yes	11321	8381	8230	11321	162.218	-0.235189	0.0765672	0.00177155	0.00498974	yes	13697	8381	9285	13697	162.218	-0.337085	0.077103	8.70324e-06	5.70766e-05	yes	9657	8381	6635	9657	162.218	-1.52932	0.213331	4.2795e-14	3.24963e-13	yes	1470	8381	3317	8381	162.218	-2.81202	0.299084
Q96IP4	ENSG00000112773	16	TENT5A	protein_coding	ensembl_havana	chr6:81491439-81752774:-	517.174	-0.413016	0.0855595	4.37423e-07	2.75385e-06	yes	5814	3989	4678	5814	517.174	-0.418034	0.0862203	7.32165e-07	5.4188e-06	yes	8620	3989	6416	8620	517.174	0.00654356	0.0808316	0.93432	1	no	30546	3989	20400	30546	517.174	3.60173	0.0804138	0	0	yes	160	3989	1	3989	517.174	2.76959	0.0844283
Q99075	ENSG00000113070	8	HBEGF	protein_coding	ensembl_havana	chr5:140332843-140346603:-	242.136	3.11868	0.127309	3.60975e-134	1.04601e-131	yes	25	6904	91	6904	242.136	3.3142	0.127074	1.70122e-151	5.5943e-149	yes	25	6904	141	6904	242.136	2.13766	0.132522	5.9335e-61	2.94729e-59	yes	142	6904	537	6904	242.136	3.65451	0.153834	1.37252e-127	1.28244e-125	yes	156	6904	341	6904	242.136	3.03514	0.15904
Q96DC7	ENSG00000113119	12	TMCO6	protein_coding	ensembl_havana	chr5:140639427-140645408:+	77.3207	-1.49203	0.142152	2.84427e-28	5.95139e-27	yes	371	10701	1153	10701	77.3207	-1.16043	0.135987	8.93e-19	8.08995e-18	yes	1427	10701	2917	10701	77.3207	-0.722596	0.129712	3.78063e-09	1.43884e-08	yes	3254	10701	4609	10701	77.3207	-0.742999	0.229772	0.000661915	0.00193204	yes	6484	10701	7514	10701	77.3207	-0.777643	0.208453
Q9HAZ1	ENSG00000113240	13	CLK4	protein_coding	ensembl_havana	chr5:178602664-178630615:-	167.095	0.0433917	0.11552	0.685789	0.868838	no	21414	8274	19498	21414	167.095	-0.338526	0.128152	0.00564276	0.0177408	yes	10570	8274	10294	10570	167.095	-0.134808	0.123133	0.253463	0.58286	no	17103	8274	18524	18524	167.095	2.64372	0.139082	2.20163e-83	1.32238e-81	yes	348	8274	593	8274	167.095	2.4315	0.13442
Q96D42	ENSG00000113249	13	HAVCR1	protein_coding	ensembl_havana	chr5:157029413-157059119:-	36.0341	0.498869	0.149591	0.000184889	0.000479885	yes	4459	12449	6376	12449	36.0341	0.701436	0.148681	5.49824e-07	1.40075e-06	yes	4225	12449	6064	12449	36.0341	-0.0124263	0.151074	0.930139	0.840475	no	28065	12449	20078	28065	36.0341	-1.84248	0.851908	0.000335313	0.000777506	yes	896	12449	7072	12449	36.0341	-1.44153	0.461696
O14827	ENSG00000113319	13	RASGRF2	protein_coding	ensembl_havana	chr5:80960363-81230162:+	462.551	-0.0337247	0.0698942	0.619858	0.863882	no	22364	4433	19466	22364	462.551	0.769839	0.0679608	1.75386e-30	4.51818e-29	yes	3618	4433	1825	4433	462.551	1.38411	0.0659088	2.12777e-99	4.41389e-97	yes	684	4433	229	4433	462.551	1.75181	0.0902827	1.55793e-85	1.84322e-83	yes	1018	4433	577	4433	462.551	1.3615	0.0892449
P55285	ENSG00000113361	13	CDH6	protein_coding	ensembl_havana	chr5:31193686-31329146:+	280.893	-0.15417	0.0786969	0.0421865	0.104838	no	14022	6335	11086	14022	280.893	0.698874	0.0752765	3.85682e-21	6.79528e-20	yes	4248	6335	2657	6335	280.893	1.68969	0.0712858	9.46502e-126	1.4988e-123	yes	375	6335	165	6335	280.893	0.703118	0.128761	2.88819e-08	2.1106e-07	yes	7010	6335	4874	7010	280.893	0.99201	0.10914
Q96B67	ENSG00000113369	9	ARRDC3	protein_coding	ensembl_havana	chr5:91368631-91383317:-	1858.12	-2.09448	0.171613	1.65894e-36	5.17756e-35	yes	142	945	830	945	1858.12	-0.841475	0.156479	1.06983e-08	9.07663e-08	yes	3020	945	5494	5494	1858.12	-0.148007	0.144372	0.277076	0.822387	no	16481	945	20006	20006	1858.12	4.99949	0.147875	3.92415e-252	1.93138e-249	yes	66	945	129	945	1858.12	4.81709	0.147394
P17342	ENSG00000113389	16	NPR3	protein_coding	ensembl_havana	chr5:32689070-32791724:+	6.23662	0.157446	0.368707	0.426124	0.460372	no	13856	16307	15318	16307	6.23662	-0.169831	0.454331	0.52779	0.505664	no	16157	16307	17794	17794	6.23662	0.414732	0.441265	0.114836	0.113052	no	7737	16307	12466	16307	6.23662	2.19654	0.786243	2.2418e-05	5.11725e-05	yes	563	16307	6125	16307	6.23662	2.35498	0.743695
Q9UIQ6	ENSG00000113441	16	LNPEP	protein_coding	ensembl_havana	chr5:96935394-97037513:+	1492.38	0.0667531	0.049684	0.172974	0.3229	no	19466	1276	13920	19466	1492.38	0.139927	0.050255	0.00488005	0.0217279	yes	17465	1276	10469	17465	1492.38	0.708676	0.0492852	1.16963e-47	8.83615e-46	yes	3364	1276	786	3364	1492.38	1.51475	0.0592578	2.58487e-145	2.86042e-143	yes	1504	1276	296	1504	1492.38	1.23003	0.0581482
Q08499	ENSG00000113448	19	PDE4D	protein_coding	ensembl_havana	chr5:58969038-60522120:-	181.617	-0.394571	0.113937	0.000184671	0.00068329	yes	6170	7995	6542	7995	181.617	-1.34841	0.137545	4.57171e-24	6.70658e-23	yes	907	7995	2307	7995	181.617	-0.0873194	0.108502	0.405781	0.776357	no	19648	7995	19829	19829	181.617	2.37821	0.128198	1.95908e-79	1.12593e-77	yes	456	7995	632	7995	181.617	2.47893	0.117775
P16471	ENSG00000113494	17	PRLR	protein_coding	ensembl_havana	chr5:35048756-35230487:-	1.83052	-0.110685	0.49405	0.427008	0.470928	no	16409	19634	15429	19634	1.83052	0.0337836	0.563047	0.877759	0.536382	no	24002	19634	18202	24002	1.83052	0.327432	0.580128	0.143146	0.108022	no	9945	19634	12381	19634	1.83052	1.51645	1.18884	0.00318371	0.00577035	yes	1499	19634	8180	19634	1.83052	0.665152	0.847337
P05230	ENSG00000113578	18	FGF1	protein_coding	ensembl_havana	chr5:142592178-142698070:-	1.81697	0.97551	1.03961	0.00128067	0.00289023	yes	1162	19656	7333	19656	1.81697	1.52698	1.15802	0.000330717	0.000476314	yes	605	19656	7984	19656	1.81697	0.795536	0.847086	0.00518107	0.00697876	yes	2675	19656	9111	19656	1.81697	1.54691	1.38804	0.00292448	0.00633532	yes	1420	19656	8246	19656	1.81697	0.815634	0.966334
P04150	ENSG00000113580	15	NR3C1	protein_coding	ensembl_havana	chr5:143277931-143435512:-	1459.43	0.528129	0.0466885	2.16028e-30	5.30436e-29	yes	4088	1306	1047	4088	1459.43	0.453658	0.0470717	3.00512e-22	5.54972e-21	yes	7883	1306	2524	7883	1459.43	0.218659	0.0477236	4.01173e-06	3.68682e-05	yes	13474	1306	6470	13474	1459.43	2.62949	0.052938	0	0	yes	353	1306	1	1306	1459.43	2.37788	0.0517815
P42702	ENSG00000113594	10	LIFR	protein_coding	ensembl_havana	chr5:38474668-38608354:-	175.805	-0.198863	0.0933717	0.0249015	0.0604606	yes	11989	8102	10174	11989	175.805	-0.517582	0.101134	1.35947e-07	7.74166e-07	yes	6699	8102	5943	8102	175.805	-0.0836999	0.0939872	0.361547	0.790868	no	19852	8102	19892	19892	175.805	1.70778	0.124486	2.07866e-44	6.26573e-43	yes	1078	8102	1205	8102	175.805	1.61967	0.115708
P36406	ENSG00000113595	15	TRIM23	protein_coding	ensembl_havana	chr5:65589690-65625975:-	145.838	-0.111652	0.0931018	0.207578	0.338948	no	16351	8746	14071	16351	145.838	-0.325691	0.0993686	0.000749252	0.00222639	yes	10920	8746	8800	10920	145.838	-0.23569	0.0975174	0.0130576	0.050875	yes	12844	8746	11166	12844	145.838	0.92281	0.148952	2.38189e-10	2.06928e-09	yes	4543	8746	4181	8746	145.838	1.52566	0.119472
O95486	ENSG00000113615	13	SEC24A	protein_coding	ensembl_havana	chr5:134648785-134727909:+	911.235	0.789421	0.0494247	2.16439e-58	1.27029e-56	yes	1870	2299	411	2299	911.235	0.351048	0.0507933	3.35014e-12	2.73423e-11	yes	10236	2299	4264	10236	911.235	-0.290664	0.0533466	3.96249e-08	3.53033e-07	yes	11045	2299	5238	11045	911.235	1.60264	0.0654265	7.16987e-134	1.48903e-131	yes	1276	2299	329	2299	911.235	1.60034	0.0609364
Q17RY0	ENSG00000113742	14	CPEB4	protein_coding	ensembl_havana	chr5:173888349-173961980:+	443.103	1.57171	0.0683072	9.17838e-120	2.12322e-117	yes	327	4600	123	4600	443.103	1.52979	0.0684002	2.2819e-112	4.16121e-110	yes	597	4600	258	4600	443.103	0.999586	0.0704821	3.71156e-47	1.92496e-45	yes	1610	4600	794	4600	443.103	1.22863	0.106273	1.21733e-31	2.20845e-30	yes	2542	4600	1683	4600	443.103	1.32199	0.0954541
Q6ZN44	ENSG00000113763	12	UNC5A	protein_coding	ensembl_havana	chr5:176810519-176880898:+	520.395	-0.451626	0.0478417	9.68093e-22	1.90336e-20	yes	5113	3972	1545	5113	520.395	-1.10857	0.0508072	1.13811e-106	1.94402e-104	yes	1606	3972	278	3972	520.395	-1.63706	0.0537742	4.78866e-205	4.97567e-202	yes	405	3972	53	3972	520.395	-1.5943	0.111174	5.43136e-48	1.61896e-46	yes	1293	3972	1113	3972	520.395	-1.39399	0.0923446
P41182	ENSG00000113916	18	BCL6	protein_coding	ensembl_havana	chr3:187721377-187745725:-	758.441	-2.45701	0.0792555	1.46545e-212	7.85536e-210	yes	84	2797	45	2797	758.441	-1.86432	0.0730652	5.90219e-146	2.07079e-143	yes	306	2797	150	2797	758.441	-0.918045	0.0648409	7.58003e-47	4.4202e-45	yes	2003	2797	808	2797	758.441	1.45499	0.0732918	8.71647e-89	5.21959e-87	yes	1680	2797	547	2797	758.441	2.13229	0.0639337
Q93099	ENSG00000113924	12	HGD	protein_coding	ensembl_havana	chr3:120628172-120682269:-	92.7927	-0.268524	0.0962116	0.00314924	0.00711911	yes	9398	10193	7964	10193	92.7927	-0.331979	0.0985557	0.000535074	0.00198297	yes	10759	10193	8733	10759	92.7927	-0.46182	0.0997526	1.83315e-06	7.50984e-06	yes	6783	10193	6002	10193	92.7927	-2.44462	0.413958	7.22273e-12	3.56446e-11	yes	425	10193	3717	10193	92.7927	-1.48612	0.236296
Q9Y5I7	ENSG00000113946	3	CLDN16	protein_coding	ensembl_havana	chr3:190322541-190412143:+	51.7435	-0.355165	0.121832	0.00147067	0.00350612	yes	6966	11631	7447	11631	51.7435	-0.5567	0.126961	4.45173e-06	1.74128e-05	yes	6019	11631	6756	11631	51.7435	-1.23453	0.142512	1.08439e-19	8.49103e-19	yes	961	11631	2410	11631	51.7435	-1.59068	0.381848	1.20713e-06	4.06593e-06	yes	1307	11631	5446	11631	51.7435	-1.1886	0.273532
Q9Y2J4	ENSG00000114019	14	AMOTL2	protein_coding	ensembl_havana	chr3:134355874-134375479:-	3080.9	0.318908	0.0508945	1.845e-10	1.44667e-09	yes	7890	460	3314	7890	3080.9	-0.249917	0.0524096	1.54536e-06	8.21945e-06	yes	13176	460	6543	13176	3080.9	-0.485761	0.0531428	2.96661e-20	7.33449e-19	yes	6303	460	2405	6303	3080.9	3.58211	0.0516129	0	0	yes	162	460	1	460	3080.9	2.2434	0.0541586
O15527	ENSG00000114026	21	OGG1	protein_coding	ensembl_havana	chr3:9749944-9788219:+	83.3216	-0.423189	0.107061	2.33333e-05	9.31713e-05	yes	5625	10526	5754	10526	83.3216	-0.361457	0.106274	0.000445276	0.00167336	yes	9973	10526	8612	10526	83.3216	0.288151	0.098553	0.00265126	0.00719349	yes	11133	10526	9131	11133	83.3216	-0.17323	0.20373	0.376809	0.435754	no	18943	10526	15447	18943	83.3216	-1.61363	0.294171
P09455	ENSG00000114115	10	RBP1	protein_coding	ensembl_havana	chr3:139517434-139539829:-	111.069	0.444598	0.139749	0.000403062	0.00134481	yes	5235	9659	6886	9659	111.069	1.36138	0.13405	1.27851e-25	1.87709e-24	yes	876	9659	2168	9659	111.069	2.30164	0.129643	2.91059e-73	2.48213e-71	yes	105	9659	386	9659	111.069	1.09091	0.217672	1.40209e-07	4.98429e-07	yes	3244	9659	5025	9659	111.069	1.62464	0.180339
Q8IZH2	ENSG00000114127	10	XRN1	protein_coding	ensembl_havana	chr3:142306607-142448062:-	868.116	-0.342692	0.0598007	4.45547e-09	2.48403e-08	yes	7263	2434	3719	7263	868.116	-0.837477	0.0634695	1.36548e-40	4.65683e-39	yes	3057	2434	1265	3057	868.116	-0.371205	0.06025	4.77492e-10	4.99289e-09	yes	8774	2434	4450	8774	868.116	2.32998	0.0649478	2.09057e-284	6.28234e-282	yes	474	2434	109	2434	868.116	1.53106	0.0678059
Q6UY01	ENSG00000114248	10	LRRC31	protein_coding	ensembl_havana	chr3:169839172-169869935:-	33.5132	0.068115	0.168461	0.637784	0.700495	no	19358	12617	18019	19358	33.5132	-0.890488	0.227563	1.07414e-05	2.41877e-05	yes	2698	12617	6861	12617	33.5132	-0.665944	0.214474	0.000357979	0.000830513	yes	3751	12617	7706	12617	33.5132	0.843396	0.291592	0.00163869	0.00370774	yes	5314	12617	7895	12617	33.5132	1.51989	0.238505
Q16877	ENSG00000114268	12	PFKFB4	protein_coding	ensembl_havana	chr3:48517684-48562015:-	103.88	0.368183	0.115423	0.000556102	0.0015579	yes	6696	9859	6957	9859	103.88	0.847212	0.113861	1.40334e-14	1.48703e-13	yes	2983	9859	3662	9859	103.88	0.73521	0.114452	1.85445e-11	1.16025e-10	yes	3161	9859	3930	9859	103.88	1.4749	0.169542	2.4295e-19	1.69198e-18	yes	1622	9859	2565	9859	103.88	0.529468	0.188712
Q02388	ENSG00000114270	17	COL7A1	protein_coding	ensembl_havana	chr3:48564073-48595267:-	234.608	0.980251	0.122503	5.67257e-17	7.20973e-16	yes	1145	7020	2059	7020	234.608	2.24021	0.116071	3.59698e-86	4.02588e-84	yes	158	7020	408	7020	234.608	2.91661	0.113096	1.45259e-149	3.32894e-147	yes	36	7020	112	7020	234.608	3.53253	0.13466	1.3321e-154	1.74048e-152	yes	169	7020	278	7020	234.608	1.59163	0.168269
Q14469	ENSG00000114315	4	HES1	protein_coding	ensembl_havana	chr3:194136148-194138732:+	1600.14	0.116958	0.0530402	0.024985	0.063188	yes	16018	1150	10242	16018	1600.14	0.552305	0.0526379	3.73132e-26	8.14637e-25	yes	6090	1150	2135	6090	1600.14	-0.0848395	0.0545095	0.116632	0.418132	no	19785	1150	16569	19785	1600.14	2.61287	0.0585025	0	0	yes	357	1150	1	1150	1600.14	2.9944	0.0545432
Q12794	ENSG00000114378	17	HYAL1	protein_coding	ensembl_havana	chr3:50299890-50312381:-	155.603	-0.581215	0.0855333	1.71658e-12	1.51388e-11	yes	3540	8507	2801	8507	155.603	-1.20726	0.0926201	4.71199e-40	9.63474e-39	yes	1272	8507	1279	8507	155.603	-1.89442	0.102877	1.29088e-77	1.58032e-75	yes	235	8507	348	8507	155.603	-0.52472	0.159507	0.000753459	0.00320141	yes	9898	8507	7808	9898	155.603	0.0611141	0.123359
Q8WTW4	ENSG00000114388	14	NPRL2	protein_coding	ensembl_havana	chr3:50347330-50350826:-	137.843	-0.0134548	0.0832849	0.866594	1	no	27351	8942	19881	27351	137.843	0.171082	0.0847413	0.0384798	0.102679	no	16106	8942	12683	16106	137.843	0.0903722	0.0848199	0.277174	0.576773	no	19463	8942	18466	19463	137.843	-0.608522	0.189614	0.000895998	0.00409165	yes	8401	8942	7954	8942	137.843	-1.55755	0.228685
Q13191	ENSG00000114423	23	CBLB	protein_coding	ensembl_havana	chr3:105655461-105869552:-	523.576	-0.714554	0.0878309	4.80657e-17	6.09266e-16	yes	2332	3955	2050	3955	523.576	-0.478304	0.0863018	1.48856e-08	1.27017e-07	yes	7391	3955	5565	7391	523.576	-0.194705	0.084032	0.0181337	0.0736579	yes	14420	3955	11695	14420	523.576	1.41417	0.0994577	6.74693e-47	1.96692e-45	yes	1803	3955	1138	3955	523.576	1.84315	0.0908354
Q9HAV0	ENSG00000114450	10	GNB4	protein_coding	ensembl_havana	chr3:179396088-179451476:-	687.231	0.30944	0.0579304	4.7766e-08	3.36132e-07	yes	8145	3086	4186	8145	687.231	0.911783	0.0564133	1.0742e-59	7.4197e-58	yes	2586	3086	740	3086	687.231	1.39618	0.0550472	2.16723e-143	9.47214e-141	yes	657	3086	126	3086	687.231	2.20435	0.0702646	1.83102e-218	7.77257e-216	yes	555	3086	164	3086	687.231	0.714777	0.085455
Q9Y2L6	ENSG00000114541	15	FRMD4B	protein_coding	ensembl_havana	chr3:69168782-69542583:-	608.763	-1.85194	0.0707565	1.439e-153	6.33496e-151	yes	191	3448	69	3448	608.763	-1.12297	0.0633824	2.222e-71	1.75549e-69	yes	1549	3448	577	3448	608.763	-0.143411	0.0557483	0.00947359	0.0457765	yes	16681	3448	11007	16681	608.763	1.80873	0.0680071	1.25419e-157	3.25793e-155	yes	943	3448	268	3448	608.763	1.50855	0.0663447
Q969K4	ENSG00000114626	18	ABTB1	protein_coding	ensembl_havana	chr3:127672935-127680926:+	223.569	-0.572534	0.0735917	1.18511e-15	1.35686e-14	yes	3630	7212	2240	7212	223.569	-1.04946	0.0774081	5.90349e-43	2.27339e-41	yes	1840	7212	1194	7212	223.569	-2.50282	0.0956237	5.11885e-154	1.75845e-151	yes	73	7212	105	7212	223.569	-1.28256	0.161468	2.98692e-16	3.55691e-15	yes	2310	7212	2991	7212	223.569	-0.227858	0.108182
O75841	ENSG00000114638	8	UPK1B	protein_coding	ensembl_havana	chr3:119173517-119205143:+	469.139	-0.152829	0.042839	0.000309922	0.00118067	yes	14103	4380	6821	14103	469.139	-0.348661	0.0442486	2.30679e-15	3.07144e-14	yes	10292	4380	3531	10292	469.139	-0.827851	0.0468443	5.36049e-71	6.74001e-69	yes	2465	4380	423	4380	469.139	-1.47417	0.119743	5.90052e-36	1.20993e-34	yes	1624	4380	1489	4380	469.139	-1.79335	0.115351
O95196	ENSG00000114646	10	CSPG5	protein_coding	ensembl_havana	chr3:47562238-47580792:-	51.401	0.58199	0.164374	6.18647e-05	0.000244836	yes	3529	11652	6096	11652	51.401	0.914782	0.161942	1.81379e-09	9.69715e-09	yes	2570	11652	5069	11652	51.401	1.3862	0.157999	4.45578e-20	3.54786e-19	yes	678	11652	2370	11652	51.401	1.56703	0.241127	3.84443e-12	1.92529e-11	yes	1371	11652	3662	11652	51.401	-0.0425308	0.312257
O94889	ENSG00000114648	12	KLHL18	protein_coding	ensembl_havana	chr3:47282917-47346816:+	385.88	1.01842	0.0690897	1.47533e-50	1.00848e-48	yes	1054	5114	523	5114	385.88	1.36048	0.0682098	7.42697e-90	9.05759e-88	yes	879	5114	384	5114	385.88	0.757265	0.0705263	8.38198e-28	1.48304e-26	yes	2981	5114	1654	5114	385.88	1.45593	0.100828	2.36058e-48	8.84203e-47	yes	1678	5114	1110	5114	385.88	0.874364	0.103689
Q13705	ENSG00000114739	14	ACVR2B	protein_coding	ensembl_havana	chr3:38453890-38493142:+	97.699	-1.73712	0.123307	1.00362e-47	4.05972e-46	yes	240	10045	568	10045	97.699	-1.28997	0.113839	4.58196e-31	9.81463e-30	yes	1039	10045	1776	10045	97.699	-0.704109	0.103122	1.4462e-12	9.8514e-12	yes	3404	10045	3637	10045	97.699	-0.0104903	0.180081	0.952136	0.963531	no	34445	10045	21673	34445	97.699	0.679411	0.136089
Q6TFL4	ENSG00000114796	16	KLHL24	protein_coding	ensembl_havana	chr3:183635610-183684519:+	460.45	-1.78357	0.0808108	1.41076e-110	2.65785e-108	yes	224	4446	144	4446	460.45	-2.58817	0.0888232	1.28277e-189	6.85329e-187	yes	87	4446	88	4446	460.45	-1.38985	0.078616	1.96015e-71	2.59483e-69	yes	671	4446	416	4446	460.45	-1.15081	0.126972	2.9742e-20	3.94057e-19	yes	2902	4446	2504	4446	460.45	0.949039	0.0822574
Q4KWH8	ENSG00000114805	17	PLCH1	protein_coding	ensembl_havana	chr3:155375580-155745067:-	294.924	-0.893498	0.0961194	1.04402e-21	1.77068e-20	yes	1450	6139	1543	6139	294.924	-2.17566	0.121506	8.79517e-75	7.81567e-73	yes	175	6139	527	6139	294.924	-0.539552	0.0921833	1.83669e-09	1.52913e-08	yes	5392	6139	4620	6139	294.924	1.7193	0.108466	3.47562e-58	1.38577e-56	yes	1061	6139	911	6139	294.924	2.15533	0.0956701
Q9H334	ENSG00000114861	22	FOXP1	protein_coding	ensembl_havana	chr3:70952817-71583989:-	260.933	-1.34114	0.0928469	1.61468e-49	7.34555e-48	yes	488	6616	543	6616	260.933	-1.01139	0.0885382	2.85669e-31	7.48334e-30	yes	2029	6616	1770	6616	260.933	-0.16663	0.0773901	0.0285969	0.0650275	yes	15643	6616	11489	15643	260.933	1.1764	0.110569	4.296e-27	7.86701e-26	yes	2777	6616	1945	6616	260.933	1.91497	0.0882472
P01583	ENSG00000115008	6	IL1A	protein_coding	ensembl_havana	chr2:112773925-112784493:-	181.782	2.63669	0.219087	6.40465e-35	1.77175e-33	yes	59	7993	875	7993	181.782	2.83178	0.220975	4.3175e-40	1.08826e-38	yes	63	7993	1284	7993	181.782	2.49716	0.224651	1.14084e-31	3.47662e-30	yes	75	7993	1398	7993	181.782	5.42038	0.226481	5.62163e-128	5.29933e-126	yes	44	7993	338	7993	181.782	5.42145	0.22171
P78556	ENSG00000115009	13	CCL20	protein_coding	ensembl_havana	chr2:227805739-227817564:+	62.2426	0.711839	0.231901	0.000193028	0.000523511	yes	2348	11205	6415	11205	62.2426	0.990126	0.230021	1.45079e-06	6.0306e-06	yes	2122	11205	6455	11205	62.2426	0.0245036	0.22452	0.899504	0.802922	no	24755	11205	19939	24755	62.2426	3.41631	0.261951	7.11787e-42	1.23048e-40	yes	187	11205	1268	11205	62.2426	3.76885	0.239596
Q658P3	ENSG00000115107	20	STEAP3	protein_coding	ensembl_havana	chr2:119223831-119265652:+	422.224	0.0391588	0.0622759	0.52035	0.943295	no	21785	4783	19721	21785	422.224	0.610217	0.0612646	7.41825e-24	1.22222e-22	yes	5322	4783	2331	5322	422.224	1.57096	0.0585077	2.97107e-160	1.22727e-157	yes	470	4783	98	4783	422.224	0.378483	0.107229	0.000360691	0.00149104	yes	12940	4783	7386	12940	422.224	-0.389419	0.117453
Q99726	ENSG00000115194	11	SLC30A3	protein_coding	ensembl_havana	chr2:27253684-27275817:-	5.00088	-0.173626	0.370216	0.383579	0.428925	no	13085	16867	15000	16867	5.00088	-0.503282	0.510965	0.0877876	0.0798449	yes	6936	16867	12230	16867	5.00088	-0.33008	0.444686	0.195925	0.178437	no	9856	16867	13475	16867	5.00088	1.28591	0.643185	0.003362	0.00699933	yes	2298	16867	8312	16867	5.00088	1.46373	0.595747
P39210	ENSG00000115204	15	MPV17	protein_coding	ensembl_havana	chr2:27309492-27325680:-	216.789	-0.270167	0.0637742	1.37966e-05	6.7381e-05	yes	9345	7321	5641	9345	216.789	-0.333223	0.0650334	2.15625e-07	1.65316e-06	yes	10729	7321	6108	10729	216.789	-0.353333	0.0650233	3.78491e-08	2.63913e-07	yes	9259	7321	5173	9259	216.789	-1.32279	0.171667	1.70195e-15	1.74872e-14	yes	2146	7321	3101	7321	216.789	-1.8119	0.175498
Q96HR9	ENSG00000115255	11	REEP6	protein_coding	ensembl_havana	chr19:1491166-1497927:+	130.371	-0.280687	0.0842221	0.000495816	0.00139988	yes	9006	9119	6903	9119	130.371	-0.554204	0.0881861	1.29169e-10	8.86721e-10	yes	6060	9119	4711	9119	130.371	-0.770608	0.0907627	2.33304e-18	2.22343e-17	yes	2868	9119	2604	9119	130.371	-1.59868	0.23905	9.43008e-13	4.97657e-12	yes	1286	9119	3547	9119	130.371	-1.46887	0.196624
Q6UW60	ENSG00000115257	15	PCSK4	protein_coding	ensembl_havana	chr19:1481428-1490752:-	8.44234	-0.589452	0.279213	0.00481	0.00846092	yes	3458	15561	8098	15561	8.44234	-1.05029	0.312521	5.18281e-05	0.000113958	yes	1833	15561	7400	15561	8.44234	-1.94553	0.385681	2.43071e-09	6.48972e-09	yes	204	15561	4494	15561	8.44234	-0.655577	0.537789	0.098322	0.125091	no	7690	15561	11653	15561	8.44234	-1.21976	0.69678
Q9BYX4	ENSG00000115267	8	IFIH1	protein_coding	ensembl_havana	chr2:162267074-162318684:-	2022.69	0.0338464	0.108665	0.739372	1	no	22350	845	19881	22350	2022.69	-0.439178	0.11563	7.99018e-05	0.000549775	yes	8161	845	8059	8161	2022.69	-0.193253	0.113047	0.0764575	0.301242	no	14482	845	15071	15071	2022.69	4.1736	0.1149	3.28542e-291	2.09795e-288	yes	107	845	107	845	2022.69	3.41429	0.116045
O75251	ENSG00000115286	20	NDUFS7	protein_coding	ensembl_havana	chr19:1383527-1395589:+	173.729	-0.198392	0.0861624	0.0160845	0.0411224	yes	12010	8138	9662	12010	173.729	-0.0478203	0.0863299	0.569211	0.751934	no	22554	8138	19797	22554	173.729	-0.145447	0.0871743	0.0884189	0.23751	no	16584	8138	14302	16584	173.729	-1.47948	0.21731	6.8466e-13	6.38039e-12	yes	1609	8138	3560	8138	173.729	-1.66636	0.200599
P58215	ENSG00000115318	12	LOXL3	protein_coding	ensembl_havana	chr2:74532258-74555690:-	39.1128	0.188364	0.201994	0.249983	0.348871	no	12414	12259	14180	14180	39.1128	1.19188	0.219152	2.77474e-09	8.86079e-09	yes	1319	12259	5060	12259	39.1128	1.62828	0.21493	7.31698e-16	4.4119e-15	yes	415	12259	2965	12259	39.1128	2.07949	0.300553	2.65905e-14	1.41364e-13	yes	660	12259	3255	12259	39.1128	1.41929	0.297199
P42224	ENSG00000115415	20	STAT1	protein_coding	ensembl_havana	chr2:190908460-191020960:-	5781.32	0.158328	0.0656359	0.0133343	0.0360613	yes	13805	180	9506	13805	5781.32	-0.0129881	0.0659193	0.840849	1	no	28072	180	20364	28072	5781.32	0.168772	0.0662436	0.00991647	0.0525372	yes	15544	180	11208	15544	5781.32	2.69843	0.0678979	0	0	yes	330	180	1	330	5781.32	2.41747	0.0677051
Q9BWT3	ENSG00000115421	13	PAPOLG	protein_coding	ensembl_havana	chr2:60756253-60802086:+	265.27	0.244746	0.0734498	0.000570071	0.00210715	yes	10201	6561	7134	10201	265.27	0.0918081	0.0757102	0.21431	0.537333	no	19843	6561	18213	19843	265.27	-0.191517	0.0781782	0.0127179	0.0445515	yes	14558	6561	10980	14558	265.27	1.31016	0.11013	1.75234e-33	3.89602e-32	yes	2186	6561	1602	6561	265.27	1.65123	0.093801
O43529	ENSG00000115526	11	CHST10	protein_coding	ensembl_havana	chr2:100391860-100417668:-	156.114	1.01517	0.0984795	2.63227e-26	5.13009e-25	yes	1066	8498	1242	8498	156.114	1.61248	0.0957598	2.29799e-65	1.11839e-63	yes	515	8498	665	8498	156.114	1.47062	0.0964538	5.77403e-54	3.82566e-52	yes	577	8498	643	8498	156.114	0.574483	0.182625	0.00116662	0.00462498	yes	8978	8498	8037	8978	156.114	0.314934	0.175655
Q13478	ENSG00000115604	10	IL18R1	protein_coding	ensembl_havana	chr2:102311529-102398775:+	26.1892	-0.0829218	0.211147	0.62126	0.684851	no	18227	13116	17816	18227	26.1892	0.0530763	0.226766	0.78866	0.636468	no	22166	13116	19144	22166	26.1892	0.360937	0.223106	0.0613033	0.0959429	yes	9051	13116	12165	13116	26.1892	1.5328	0.338739	3.06135e-07	1.02646e-06	yes	1456	13116	5161	13116	26.1892	1.85754	0.295273
Q9BV36	ENSG00000115648	14	MLPH	protein_coding	ensembl_havana	chr2:237485428-237555322:+	164.095	-0.927932	0.074109	3.71924e-37	1.00078e-35	yes	1334	8353	805	8353	164.095	-1.06823	0.076622	2.81053e-45	6.7063e-44	yes	1769	8353	1096	8353	164.095	-0.950779	0.0756308	1.18394e-37	3.37255e-36	yes	1839	8353	1108	8353	164.095	-1.62481	0.207912	2.07331e-16	2.22799e-15	yes	1227	8353	2965	8353	164.095	-0.312715	0.119693
Q15435	ENSG00000115685	15	PPP1R7	protein_coding	ensembl_havana	chr2:241149576-241183652:+	393.114	0.111905	0.0541011	0.0353761	0.0926688	yes	16334	5060	10861	16334	393.114	0.164695	0.0548261	0.00238792	0.0110503	yes	16384	5060	9868	16384	393.114	-0.0391089	0.055437	0.476845	0.713539	no	22891	5060	19557	22891	393.114	-1.03057	0.12873	3.85455e-16	4.26261e-15	yes	3672	5060	3000	5060	393.114	-1.93207	0.150068
P11926	ENSG00000115758	13	ODC1	protein_coding	ensembl_havana	chr2:10439968-10448327:-	1865.35	0.70115	0.0480017	3.26265e-49	1.54793e-47	yes	2429	941	546	2429	1865.35	1.48921	0.0470651	3.11983e-221	2.8833e-218	yes	667	941	60	941	1865.35	1.90493	0.0466711	0	0	yes	227	941	1	941	1865.35	1.43767	0.0603498	1.7429e-126	3.54783e-124	yes	1734	941	342	1734	1865.35	1.31156	0.0577818
O75746	ENSG00000115840	14	SLC25A12	protein_coding	ensembl_havana	chr2:171783405-171999859:-	225.819	-0.38504	0.0920043	1.03179e-05	4.63075e-05	yes	6341	7162	5503	7162	225.819	-0.0841857	0.0884724	0.327421	0.76496	no	20230	7162	19846	20230	225.819	0.757205	0.0831295	1.0262e-20	1.13877e-19	yes	2983	7162	2313	7162	225.819	1.64261	0.117653	9.57098e-46	2.06573e-44	yes	1197	7162	1167	7162	225.819	1.70333	0.106579
Q07687	ENSG00000115844	11	DLX2	protein_coding	ensembl_havana	chr2:172099438-172102900:-	6.07391	0.851832	0.86057	0.00350103	0.00633079	yes	1605	16375	7877	16375	6.07391	0.375728	0.596231	0.149359	0.15687	no	9609	16375	13575	16375	6.07391	0.334876	0.566252	0.147598	0.147733	no	9728	16375	13025	16375	6.07391	1.31389	1.06442	0.00625608	0.0107439	yes	2168	16375	8633	16375	6.07391	5.09362	1.15497
Q16629	ENSG00000115875	19	SRSF7	protein_coding	ensembl_havana	chr2:38743599-38751494:-	965.723	0.716008	0.0833333	1.00718e-18	1.12699e-17	yes	2319	2147	1853	2319	965.723	1.31884	0.0827588	1.75259e-58	9.81943e-57	yes	971	2147	770	2147	965.723	0.269528	0.0828681	0.000913079	0.00488609	yes	11688	2147	8805	11688	965.723	1.45433	0.0936102	1.6222e-55	1.16305e-53	yes	1682	2147	953	2147	965.723	0.323859	0.100116
P18827	ENSG00000115884	11	SDC1	protein_coding	ensembl_havana	chr2:20200797-20225433:-	1633.57	-0.336936	0.0668946	2.16071e-07	1.25105e-06	yes	7402	1121	4474	7402	1633.57	-0.498424	0.0673461	6.38778e-14	5.33717e-13	yes	7006	1121	3790	7006	1633.57	0.246113	0.0662945	0.000171079	0.00132198	yes	12476	1121	7960	12476	1633.57	-0.950121	0.0854848	4.24696e-29	1.46865e-27	yes	4324	1121	1836	4324	1633.57	-1.49527	0.0871329
Q9NRX1	ENSG00000115946	8	PNO1	protein_coding	ensembl_havana	chr2:68157888-68176238:+	395.036	1.26338	0.0602815	1.46944e-99	3.12696e-97	yes	582	5034	168	5034	395.036	1.67198	0.0592654	5.86388e-177	2.77652e-174	yes	460	5034	103	5034	395.036	0.829375	0.062208	1.17001e-41	5.02406e-40	yes	2459	5034	959	5034	395.036	0.428711	0.117467	0.000218501	0.00100834	yes	11794	5034	7189	11794	395.036	-0.132163	0.121969
P61587	ENSG00000115963	13	RND3	protein_coding	ensembl_havana	chr2:150468195-150539011:-	1983.88	0.51166	0.0368991	2.01976e-44	8.26818e-43	yes	4302	872	628	4302	1983.88	0.63939	0.0368145	4.26444e-68	2.15285e-66	yes	4960	872	622	4960	1983.88	0.214483	0.0376195	1.04206e-08	1.23699e-07	yes	13634	872	5009	13634	1983.88	1.93797	0.0448421	0	0	yes	785	872	1	872	1983.88	1.43901	0.0452363
Q6YHU6	ENSG00000115970	18	THADA	protein_coding	ensembl_havana	chr2:43230836-43596046:-	465.141	-0.206724	0.0656498	0.00122545	0.00438714	yes	11620	4412	7578	11620	465.141	0.16462	0.0647487	0.00982089	0.0411704	yes	16389	4412	11223	16389	465.141	0.334371	0.0637697	1.12771e-07	1.09111e-06	yes	9746	4412	5497	9746	465.141	1.80395	0.0802498	1.13345e-113	9.37733e-112	yes	949	4412	401	4412	465.141	0.497518	0.0944429
Q9NWW7	ENSG00000115998	7	C2orf42	protein_coding	ensembl_havana	chr2:70149880-70248615:-	143.63	0.160888	0.104907	0.102188	0.197788	no	13677	8800	12506	13677	143.63	-0.191564	0.113091	0.0779275	0.1495	no	15277	8800	13432	15277	143.63	-0.286908	0.113963	0.00899305	0.0358735	yes	11163	8800	10680	11163	143.63	2.01588	0.138695	5.17103e-50	1.53981e-48	yes	712	8800	1070	8800	143.63	1.58669	0.137133
Q99856	ENSG00000116017	11	ARID3A	protein_coding	ensembl_havana	chr19:925781-975939:+	22.6198	-0.515986	0.281999	0.0126939	0.0247491	yes	4250	13434	9105	13434	22.6198	-0.904529	0.317975	0.000468906	0.000910783	yes	2622	13434	8319	13434	22.6198	-0.851359	0.321384	0.000606322	0.00135871	yes	2327	13434	7978	13434	22.6198	1.25918	0.355697	5.32616e-05	0.000143051	yes	2422	13434	6443	13434	22.6198	1.79767	0.312564
Q16236	ENSG00000116044	16	NFE2L2	protein_coding	ensembl_havana	chr2:177227595-177392697:-	1803.32	0.796379	0.0453751	6.26665e-70	5.23601e-68	yes	1840	982	311	1840	1803.32	0.158245	0.0463717	0.000581854	0.00229685	yes	16632	982	8816	16632	1803.32	-0.0878108	0.046757	0.0588602	0.243505	no	19620	982	14372	19620	1803.32	0.914662	0.058922	1.04343e-54	7.45793e-53	yes	4617	982	974	4617	1803.32	1.58997	0.0513658
P54764	ENSG00000116106	12	EPHA4	protein_coding	ensembl_havana	chr2:221418027-221574202:-	83.3373	0.416785	0.229963	0.0211944	0.0384548	yes	5735	10524	9589	10524	83.3373	1.18465	0.233732	2.0578e-08	1.19823e-07	yes	1339	10524	5554	10524	83.3373	2.2306	0.223069	3.87804e-26	7.13964e-25	yes	116	10524	1788	10524	83.3373	4.16825	0.246593	1.80581e-66	5.08417e-65	yes	109	10524	779	10524	83.3373	4.26299	0.234002
O00512	ENSG00000116128	11	BCL9	protein_coding	ensembl_havana	chr1:147541501-147626216:+	352.55	-0.702698	0.0817646	1.01739e-18	1.93674e-17	yes	2418	5454	1878	5454	352.55	-0.494269	0.0800842	3.21512e-10	3.094e-09	yes	7082	5454	4889	7082	352.55	0.26723	0.0738366	0.000237762	0.00121789	yes	11764	5454	7902	11764	352.55	1.55675	0.0981071	5.58099e-58	1.94554e-56	yes	1393	5454	914	5454	352.55	1.81757	0.0872286
O00391	ENSG00000116260	17	QSOX1	protein_coding	ensembl_havana	chr1:180154869-180204030:+	7962.45	-0.144637	0.0513389	0.00421391	0.01296	yes	14519	113	8449	14519	7962.45	-0.20304	0.0517443	7.63297e-05	0.00044714	yes	14829	113	7957	14829	7962.45	-0.343159	0.05174	2.33255e-11	3.40184e-10	yes	9493	113	4077	9493	7962.45	-1.69474	0.060121	2.26831e-176	6.83605e-174	yes	1096	113	231	1096	7962.45	-1.86281	0.0587871
Q9UJM3	ENSG00000116285	13	ERRFI1	protein_coding	ensembl_havana	chr1:8004404-8026309:-	2006.53	0.967874	0.0513782	2.03987e-80	2.19418e-78	yes	1191	853	239	1191	2006.53	0.954717	0.0515521	1.48721e-77	1.0541e-75	yes	2314	853	491	2314	2006.53	0.76462	0.0517962	3.03218e-50	2.52524e-48	yes	2918	853	713	2918	2006.53	1.95752	0.0593792	2.1623e-240	9.66808e-238	yes	768	853	142	853	2006.53	2.18341	0.0559602
Q9BV79	ENSG00000116353	16	MECR	protein_coding	ensembl_havana	chr1:29192657-29230942:-	285.623	-0.215075	0.0623681	0.000412392	0.00147042	yes	11277	6270	6928	11277	285.623	-0.0461372	0.0620655	0.448852	1	no	22696	6270	20364	22696	285.623	-0.149591	0.0627539	0.0159663	0.0386911	yes	16403	6270	10782	16403	285.623	-1.57732	0.172138	2.37124e-21	3.57236e-20	yes	1338	6270	2411	6270	285.623	-1.42786	0.142446
Q9BQA1	ENSG00000116455	14	WDR77	protein_coding	ensembl_havana	chr1:111439890-111449256:-	292.599	0.709527	0.0735734	6.34913e-23	1.16104e-21	yes	2366	6174	1442	6174	292.599	1.36388	0.0713829	9.98224e-83	1.03139e-80	yes	872	6174	442	6174	292.599	1.56002	0.0707708	3.89955e-109	5.11996e-107	yes	484	6174	199	6174	292.599	-0.22597	0.157944	0.143191	0.320819	no	17087	6174	14221	17087	292.599	-0.677585	0.160101
Q6ZMZ0	ENSG00000116514	16	RNF19B	protein_coding	ensembl_havana	chr1:32936445-32964685:-	656.873	-0.845013	0.0573512	3.577e-50	1.84841e-48	yes	1634	3207	525	3207	656.873	-0.571268	0.0559426	6.57685e-25	1.37524e-23	yes	5807	3207	2250	5807	656.873	-0.0704725	0.0526251	0.177249	0.526867	no	20687	3207	17884	20687	656.873	1.90044	0.0641394	6.86576e-195	1.12102e-192	yes	821	3207	187	3207	656.873	1.20462	0.0671012
Q14814	ENSG00000116604	18	MEF2D	protein_coding	ensembl_havana	chr1:156463727-156500779:-	770.413	-0.240573	0.0568034	1.54708e-05	6.6226e-05	yes	10338	2753	5635	10338	770.413	-0.63705	0.0600692	8.35649e-27	1.88928e-25	yes	4987	2753	2081	4987	770.413	-0.0722044	0.056558	0.19781	0.519165	no	20577	2753	17781	20577	770.413	1.57392	0.0705709	1.71066e-111	1.35674e-109	yes	1348	2753	413	2753	770.413	1.95109	0.0625971
P19623	ENSG00000116649	10	SRM	protein_coding	ensembl_havana	chr1:11054584-11060020:-	851.427	0.976496	0.0480747	5.36721e-93	7.54449e-91	yes	1158	2481	193	2481	851.427	1.80502	0.0466957	0	0	yes	352	2481	1	2481	851.427	1.70568	0.0468063	2.62795e-292	5.20163e-289	yes	361	2481	24	2481	851.427	-0.0164791	0.0967149	0.86356	1	no	34159	2481	21743	34159	851.427	-0.566475	0.100141
Q9H246	ENSG00000116667	14	C1orf21	protein_coding	ensembl_havana	chr1:184387029-184629019:+	121.743	-0.474888	0.0857047	7.1055e-09	3.39458e-08	yes	4785	9342	3769	9342	121.743	-1.47606	0.0990158	9.20104e-52	3.84646e-50	yes	684	9342	910	9342	121.743	-1.23492	0.095818	1.29714e-39	3.10798e-38	yes	960	9342	1034	9342	121.743	-1.06355	0.201266	3.5791e-08	1.32921e-07	yes	3425	9342	4810	9342	121.743	-0.377675	0.144649
P19878	ENSG00000116701	15	NCF2	protein_coding	ensembl_havana	chr1:183555562-183590876:-	74.2331	0.917796	0.168394	2.63813e-09	1.29491e-08	yes	1368	10807	3617	10807	74.2331	1.74809	0.162186	3.6567e-29	5.21686e-28	yes	400	10807	1885	10807	74.2331	2.207	0.159243	3.07784e-46	7.48315e-45	yes	124	10807	814	10807	74.2331	1.11377	0.270138	8.64507e-06	3.16856e-05	yes	3098	10807	5984	10807	74.2331	1.94756	0.214179
P24522	ENSG00000116717	13	GADD45A	protein_coding	ensembl_havana	chr1:67685201-67688334:+	460.465	1.84942	0.0750573	1.25705e-136	4.25622e-134	yes	193	4445	87	4445	460.465	1.72362	0.0753829	1.08796e-117	2.39696e-115	yes	414	4445	232	4445	460.465	0.734214	0.0788441	1.77616e-21	4.17998e-20	yes	3172	4445	2259	4445	460.465	2.08651	0.0992377	2.09266e-100	1.44336e-98	yes	654	4445	481	4445	460.465	1.47389	0.101665
Q9BSE5	ENSG00000116771	6	AGMAT	protein_coding	ensembl_havana	chr1:15571699-15585051:-	59.4549	0.251993	0.134206	0.0374085	0.0653831	yes	9951	11305	10302	11305	59.4549	0.959073	0.134659	1.06016e-13	7.42722e-13	yes	2295	11305	3830	11305	59.4549	1.5682	0.129741	3.71791e-35	5.52374e-34	yes	474	11305	1202	11305	59.4549	-0.0465407	0.288525	0.861345	0.73949	no	32071	11305	19818	32071	59.4549	-1.24603	0.401358
Q08257	ENSG00000116791	14	CRYZ	protein_coding	ensembl_havana	chr1:74705482-74733408:-	1584.97	-0.133793	0.0317482	2.24053e-05	0.000100467	yes	15090	1165	5777	15090	1584.97	-0.2402	0.0321819	7.14834e-14	5.89765e-13	yes	13527	1165	3806	13527	1584.97	-0.475089	0.0326236	2.42288e-48	1.89802e-46	yes	6514	1165	758	6514	1584.97	-1.47288	0.0700019	2.13481e-99	2.04375e-97	yes	1627	1165	485	1627	1584.97	-1.81901	0.0682249
Q13105	ENSG00000116809	11	ZBTB17	protein_coding	ensembl_havana	chr1:15941869-15976132:-	463.32	0.181852	0.069101	0.00676435	0.0198524	yes	12709	4428	8854	12709	463.32	0.0786148	0.0709779	0.257494	0.633412	no	20552	4428	19126	20552	463.32	-0.279484	0.0738711	0.000122	0.000841595	yes	11379	4428	7710	11379	463.32	2.36045	0.082976	1.34546e-180	4.15607e-178	yes	465	4428	221	4428	463.32	2.16162	0.0798462
O00482	ENSG00000116833	14	NR5A2	protein_coding	ensembl_havana	chr1:200027614-200177420:+	214.392	-0.350271	0.104381	0.000336403	0.00134551	yes	7087	7369	6888	7369	214.392	-1.403	0.11919	2.07351e-33	5.89826e-32	yes	797	7369	1630	7369	214.392	-0.662266	0.108934	2.54034e-10	2.11813e-09	yes	3795	7369	4326	7369	214.392	1.15618	0.132651	6.66136e-19	9.13392e-18	yes	2871	7369	2649	7369	214.392	1.51074	0.118345
O75037	ENSG00000116852	14	KIF21B	protein_coding	ensembl_havana	chr1:200969390-201023700:-	88.4157	-1.12286	0.108148	6.47725e-27	1.23504e-25	yes	814	10353	1205	10353	88.4157	-2.03316	0.129835	4.6507e-58	2.32259e-56	yes	228	10353	777	10353	88.4157	-2.2582	0.135876	1.09206e-64	5.55557e-63	yes	112	10353	487	10353	88.4157	-0.722036	0.213959	0.000418372	0.00106383	yes	6745	10353	7213	10353	88.4157	0.531769	0.136499
Q8WVF1	ENSG00000116885	18	OSCP1	protein_coding	ensembl_havana	chr1:36415827-36450451:-	38.4339	0.13825	0.19247	0.383238	0.447639	no	14850	12295	15198	15198	38.4339	0.158797	0.207255	0.389851	0.3689	no	16614	12295	16191	16614	38.4339	0.418654	0.205011	0.0207972	0.0353919	yes	7640	12295	10661	12295	38.4339	2.72658	0.259243	9.10252e-29	6.99257e-28	yes	322	12295	1820	12295	38.4339	0.868515	0.311575
P12524	ENSG00000116990	11	MYCL	protein_coding	ensembl_havana	chr1:39895426-39902256:-	22.3215	-1.77011	0.326624	1.38719e-10	7.65553e-10	yes	235	13475	3217	13475	22.3215	-2.34708	0.378805	5.59527e-13	2.16914e-12	yes	127	13475	3952	13475	22.3215	-0.191748	0.2112	0.301768	0.371111	no	14549	13475	16031	16031	22.3215	-0.490635	0.452368	0.180442	0.198135	no	10502	13475	12731	13475	22.3215	1.61809	0.264932
Q9P2F8	ENSG00000116991	10	SIPA1L2	protein_coding	ensembl_havana	chr1:232397965-232561558:-	21.9259	0.823292	0.466855	0.00283414	0.00598246	yes	1722	13511	7840	13511	21.9259	1.26631	0.473911	0.000188807	0.000344249	yes	1101	13511	7845	13511	21.9259	0.586921	0.419673	0.0313178	0.050206	yes	4705	13511	11152	13511	21.9259	4.27009	0.522775	1.06786e-18	5.68328e-18	yes	104	13511	2627	13511	21.9259	4.50029	0.485772
Q13129	ENSG00000117000	9	RLF	protein_coding	ensembl_havana	chr1:40161387-40240921:+	791.377	0.634131	0.0750172	3.96494e-18	5.55037e-17	yes	3009	2675	1938	3009	791.377	0.17474	0.0760131	0.0189861	0.0542876	yes	15957	2675	11602	15957	791.377	-0.0890308	0.0766989	0.23815	0.595342	no	19552	2675	18668	19552	791.377	2.14717	0.0855702	2.67422e-141	2.80754e-139	yes	600	2675	312	2675	791.377	2.3553	0.0806646
O15229	ENSG00000117009	12	KMO	protein_coding	ensembl_havana	chr1:241532134-241595642:+	5.89206	-0.114285	0.470201	0.462229	0.439143	no	16182	16451	15108	16451	5.89206	-0.153438	0.566462	0.504343	0.489536	no	16862	16451	17563	17563	5.89206	0.0186287	0.493341	0.930235	0.593029	no	25795	16451	18646	25795	5.89206	4.93345	1.00764	2.79934e-09	1.09622e-08	yes	71	16451	4419	16451	5.89206	1.26647	0.884964
Q9UJD0	ENSG00000117016	10	RIMS3	protein_coding	ensembl_havana	chr1:40620680-40665682:-	27.9799	-0.514115	0.195709	0.00174529	0.00389933	yes	4273	12986	7508	12986	27.9799	-1.53914	0.237471	1.67227e-12	5.87994e-12	yes	586	12986	4068	12986	27.9799	-0.668176	0.200886	0.000166072	0.00040362	yes	3718	12986	7356	12986	27.9799	0.15927	0.304206	0.567093	0.590407	no	19440	12986	17157	19440	27.9799	0.0972495	0.283758
P41162	ENSG00000117036	12	ETV3	protein_coding	ensembl_havana	chr1:157121191-157138474:-	562.539	0.926531	0.067287	2.56244e-44	1.05524e-42	yes	1338	3714	631	3714	562.539	0.793885	0.0680737	3.35301e-32	9.33833e-31	yes	3406	3714	1705	3714	562.539	0.382179	0.0690712	2.01581e-08	2.09236e-07	yes	8522	3714	5124	8522	562.539	1.7473	0.0877914	8.51248e-90	1.09137e-87	yes	1023	3714	543	3714	562.539	1.82003	0.0810841
Q9UGL1	ENSG00000117139	18	KDM5B	protein_coding	ensembl_havana	chr1:202724495-202808487:-	1683.95	-0.282131	0.0487674	4.22624e-09	3.19731e-08	yes	8968	1081	3760	8968	1683.95	-0.200972	0.0488811	3.45907e-05	0.000211151	yes	14912	1081	7636	14912	1683.95	-0.131872	0.0486327	0.00634905	0.0353789	yes	17252	1081	10660	17252	1683.95	1.39228	0.0566425	2.1895e-134	4.66135e-132	yes	1889	1081	327	1889	1683.95	1.48994	0.0535035
P32455	ENSG00000117228	10	GBP1	protein_coding	ensembl_havana	chr1:89052319-89065230:-	878.019	0.453496	0.0657212	1.34293e-12	1.25707e-11	yes	5082	2397	2776	5082	878.019	0.0518886	0.0674939	0.432627	0.999574	no	22242	2397	20363	22242	878.019	-0.0324458	0.0681916	0.629898	1	no	23600	2397	20400	23600	878.019	3.57242	0.0677387	0	0	yes	163	2397	1	2397	878.019	2.22487	0.0745704
P35914	ENSG00000117305	15	HMGCL	protein_coding	ensembl_havana	chr1:23801885-23838620:-	494.914	-0.362278	0.0607889	1.024e-09	8.22126e-09	yes	6816	4166	3544	6816	494.914	-0.613576	0.0620242	1.44671e-23	3.13465e-22	yes	5289	4166	2359	5289	494.914	-0.775827	0.0627282	4.26906e-36	1.92418e-34	yes	2830	4166	1180	4166	494.914	-1.40068	0.119938	1.65433e-32	6.34268e-31	yes	1861	4166	1656	4166	494.914	-1.47759	0.108997
P11166	ENSG00000117394	23	SLC2A1	protein_coding	ensembl_havana	chr1:42925375-42958868:-	5109.66	1.61876	0.0400165	0	0	yes	299	219	1	299	5109.66	2.25287	0.039818	0	0	yes	152	219	1	219	5109.66	1.73791	0.0399433	0	0	yes	332	219	1	332	5109.66	0.371599	0.0524755	1.25404e-12	2.16417e-11	yes	13106	219	3679	13106	5109.66	-0.0113671	0.0521194
P14550	ENSG00000117448	13	AKR1A1	protein_coding	ensembl_havana	chr1:45550543-45570049:+	625.714	-0.247608	0.0424343	3.58158e-09	2.72554e-08	yes	10103	3370	3739	10103	625.714	-0.247746	0.0428459	6.18343e-09	5.85178e-08	yes	13248	3370	5401	13248	625.714	-0.442315	0.0435415	1.67572e-24	4.57792e-23	yes	7157	3370	1946	7157	625.714	-1.24299	0.101156	1.88876e-35	8.60536e-34	yes	2485	3370	1528	3370	625.714	-1.50956	0.0962317
O60635	ENSG00000117472	10	TSPAN1	protein_coding	ensembl_havana	chr1:46175073-46185962:+	775.283	-0.332628	0.0508575	2.86989e-11	2.5295e-10	yes	7503	2731	3078	7503	775.283	-0.475524	0.0515491	1.44545e-20	1.85278e-19	yes	7446	2731	2715	7446	775.283	-0.0862883	0.0503934	0.0846757	0.261153	no	19708	2731	14570	19708	775.283	-0.989014	0.0909261	5.40084e-28	9.40493e-27	yes	3979	2731	1881	3979	775.283	-1.73986	0.0991263
Q5TID7	ENSG00000117477	12	CCDC181	protein_coding	ensembl_havana	chr1:169394870-169460669:-	15.3894	0.86503	0.337369	0.000415197	0.00103118	yes	1546	14239	6754	14239	15.3894	1.19082	0.332234	1.43109e-05	2.98006e-05	yes	1322	14239	6925	14239	15.3894	1.36671	0.340631	9.71293e-07	2.86726e-06	yes	710	14239	5733	14239	15.3894	0.469604	0.513726	0.226075	0.291334	no	10931	14239	13862	14239	15.3894	2.19924	0.417874
P13726	ENSG00000117525	14	F3	protein_coding	ensembl_havana	chr1:94529173-94541759:-	7724.08	2.02982	0.0668672	1.06343e-204	5.75697e-202	yes	153	116	48	153	7724.08	2.20668	0.0668923	8.19692e-242	5.2973e-239	yes	168	116	49	168	7724.08	0.99152	0.0671745	8.51887e-51	7.22897e-49	yes	1641	116	700	1641	7724.08	1.19752	0.0698709	1.59435e-66	6.69531e-65	yes	2685	116	780	2685	7724.08	0.207876	0.0713728
Q9UKA9	ENSG00000117569	18	PTBP2	protein_coding	ensembl_havana	chr1:96721665-96823738:+	446.952	0.660828	0.0688485	1.08558e-22	2.01444e-21	yes	2754	4563	1462	4563	446.952	0.759007	0.0687786	4.90687e-29	9.89235e-28	yes	3710	4563	1905	4563	446.952	0.503998	0.0695834	1.94647e-13	3.23744e-12	yes	5988	4563	3504	5988	446.952	2.23113	0.0859071	3.64438e-151	5.31661e-149	yes	537	4563	285	4563	446.952	1.59415	0.0885376
P16949	ENSG00000117632	23	STMN1	protein_coding	ensembl_havana	chr1:25884181-25906991:-	1474.43	-0.204505	0.0461621	7.16085e-06	3.44457e-05	yes	11714	1290	5402	11714	1474.43	-0.278583	0.046582	1.78011e-09	1.21469e-08	yes	12295	1290	5100	12295	1474.43	-0.631523	0.0472155	2.16927e-41	1.36852e-39	yes	4164	1290	975	4164	1474.43	-1.03071	0.0721447	8.8101e-47	2.52475e-45	yes	3671	1290	1143	3671	1474.43	-1.48351	0.0725415
Q92786	ENSG00000117707	16	PROX1	protein_coding	ensembl_havana	chr1:213983181-214041510:+	4.35973	-0.125999	0.433542	0.474031	0.472365	no	15503	17228	15447	17228	4.35973	-0.0860682	0.498587	0.736292	0.475804	no	20129	17228	17363	20129	4.35973	-0.0112887	0.45901	0.960448	0.621179	no	28198	17228	18974	28198	4.35973	1.61114	0.902462	0.00142167	0.0025888	yes	1261	17228	7678	17228	4.35973	3.11903	1.00912
O14497	ENSG00000117713	20	ARID1A	protein_coding	ensembl_havana	chr1:26693236-26782104:+	2164.5	0.184151	0.0580786	0.00121162	0.00412834	yes	12602	771	7545	12602	2164.5	-0.183317	0.0593126	0.00176353	0.00850335	yes	15617	771	9666	15617	2164.5	-0.176603	0.0591213	0.00256111	0.0156742	yes	15235	771	9796	15235	2164.5	1.88122	0.0635501	1.69472e-194	6.12665e-192	yes	843	771	189	843	2164.5	1.93096	0.0617029
O95881	ENSG00000117862	13	TXNDC12	protein_coding	ensembl_havana	chr1:52020131-52055191:-	61.5068	0.0152306	0.112397	0.884419	0.905603	no	25395	11231	19627	25395	61.5068	-0.00231352	0.116884	0.983536	1	no	34736	11231	20364	34736	61.5068	-0.216513	0.120089	0.0604536	0.0940331	yes	13545	11231	12132	13545	61.5068	-1.53502	0.391017	4.13018e-06	1.31624e-05	yes	1449	11231	5756	11231	61.5068	-0.979229	0.264401
O15446	ENSG00000117877	10	CD3EAP	protein_coding	ensembl_havana	chr19:45406209-45410766:+	525.082	2.27539	0.064582	9.72941e-274	7.99855e-271	yes	109	3940	33	3940	525.082	2.87645	0.0637332	0	0	yes	57	3940	1	3940	525.082	1.79536	0.0659057	4.24434e-165	2.26544e-162	yes	300	3940	89	3940	525.082	0.685914	0.125113	2.6223e-08	1.65665e-07	yes	7242	3940	4833	7242	525.082	-0.929259	0.177487
Q9HC84	ENSG00000117983	17	MUC5B	protein_coding	ensembl_havana	chr11:1223066-1262172:+	18.7605	-0.0384023	0.162609	0.785399	0.715258	no	21854	13823	18168	21854	18.7605	-0.227476	0.180373	0.167571	0.173812	no	13946	13823	13818	13946	18.7605	-2.03785	0.269744	2.29591e-16	1.3515e-15	yes	167	13823	2875	13823	18.7605	-1.39932	0.668935	0.00183052	0.00327192	yes	1864	13823	7822	13823	18.7605	-1.1748	0.455122
P07339	ENSG00000117984	14	CTSD	protein_coding	ensembl_havana	chr11:1752755-1764573:-	3389.51	-0.165307	0.052331	0.00132175	0.00447335	yes	13450	410	7595	13450	3389.51	-0.157081	0.0527962	0.00263732	0.00940859	yes	16678	410	9755	16678	3389.51	-0.292059	0.0527427	2.3903e-08	2.73689e-07	yes	11009	410	5186	11009	3389.51	-1.64339	0.0702788	2.23755e-122	2.03025e-120	yes	1194	410	361	1194	3389.51	-1.48049	0.0646848
Q8WVM7	ENSG00000118007	13	STAG1	protein_coding	ensembl_havana	chr3:136336236-136752403:-	495.731	0.543291	0.0752572	9.37676e-14	9.59656e-13	yes	3940	4157	2539	4157	495.731	0.789576	0.0746522	6.53126e-27	1.47946e-25	yes	3447	4157	2077	4157	495.731	0.742738	0.0747255	3.77614e-24	9.06891e-23	yes	3099	4157	1978	4157	495.731	1.63048	0.0944278	3.16131e-68	1.38363e-66	yes	1216	4157	758	4157	495.731	1.14796	0.0948288
Q9UPR5	ENSG00000118160	14	SLC8A2	protein_coding	ensembl_havana	chr19:47428017-47471893:-	4.94443	1.33095	0.768488	0.000399124	0.000993922	yes	498	16892	6736	16892	4.94443	0.854424	0.590808	0.0106314	0.0110794	yes	2934	16892	9871	16892	4.94443	-0.0799291	0.45509	0.729472	0.448569	no	20079	16892	16931	20079	4.94443	1.78047	0.880956	0.000546915	0.00133212	yes	978	16892	7334	16892	4.94443	1.41204	0.752268
P62851	ENSG00000118181	11	RPS25	protein_coding	ensembl_havana	chr11:119015712-119018691:-	1334.04	-0.0655518	0.05747	0.245077	0.421915	no	19555	1478	14933	19555	1334.04	-0.0311905	0.0577661	0.582927	1	no	24319	1478	20364	24319	1334.04	-0.41502	0.0586424	8.71115e-13	1.41956e-11	yes	7730	1478	3679	7730	1334.04	-1.33815	0.0886679	2.37476e-52	7.61862e-51	yes	2089	1478	1021	2089	1334.04	-1.73543	0.0880923
P16220	ENSG00000118260	15	CREB1	protein_coding	ensembl_havana	chr2:207529737-207605988:+	667.988	-0.105359	0.0588192	0.0676169	0.154164	no	16740	3165	11899	16740	667.988	0.0153153	0.058819	0.791181	1	no	27854	3165	20364	27854	667.988	0.189753	0.0584632	0.00105122	0.00640737	yes	14640	3165	9035	14640	667.988	1.55173	0.0745958	2.25958e-97	3.12113e-95	yes	1407	3165	504	3165	667.988	1.50042	0.0700836
O75840	ENSG00000118263	15	KLF7	protein_coding	ensembl_havana	chr2:207074137-207167267:-	641.539	0.710335	0.0688684	7.42729e-26	1.76674e-24	yes	2358	3277	1277	3277	641.539	0.0290898	0.0704403	0.673266	1	no	24588	3277	20364	24588	641.539	0.186515	0.0701483	0.00703318	0.0362123	yes	14788	3277	10694	14788	641.539	1.37836	0.089654	2.70847e-54	1.74582e-52	yes	1935	3277	985	3277	641.539	2.11447	0.0769713
P21580	ENSG00000118503	15	TNFAIP3	protein_coding	ensembl_havana	chr6:137867214-137883312:+	896.515	0.420749	0.127924	0.000307932	0.00095082	yes	5664	2343	6715	6715	896.515	0.756108	0.126699	4.59094e-10	3.11439e-09	yes	3727	2343	4891	4891	896.515	0.0675474	0.130499	0.587359	1	no	20886	2343	20400	20886	896.515	6.07838	0.115425	0	0	yes	27	2343	1	2343	896.515	5.31258	0.116578
P10242	ENSG00000118513	19	MYB	protein_coding	ensembl_havana	chr6:135181308-135219173:+	11.3667	-1.57369	0.373582	7.64263e-08	2.39792e-07	yes	326	14873	4126	14873	11.3667	-1.7202	0.373363	2.70274e-08	7.89999e-08	yes	419	14873	5461	14873	11.3667	-0.461706	0.254664	0.028535	0.0330898	yes	6785	14873	10583	14873	11.3667	0.126347	0.411613	0.715452	0.602586	no	20875	14873	17306	20875	11.3667	0.0709182	0.389409
O00141	ENSG00000118515	11	SGK1	protein_coding	ensembl_havana	chr6:134169246-134318112:-	78.5497	0.541032	0.181568	0.00052348	0.00151569	yes	3952	10665	6941	10665	78.5497	0.224166	0.180328	0.173755	0.305731	no	14067	10665	15402	15402	78.5497	0.505151	0.17794	0.00178164	0.00388637	yes	5967	10665	8651	10665	78.5497	2.40567	0.23293	1.19111e-27	1.15666e-26	yes	443	10665	1889	10665	78.5497	3.38312	0.192639
P29279	ENSG00000118523	6	CCN2	protein_coding	ensembl_havana	chr6:131948176-131951372:-	6885.68	2.59377	0.0468399	0	0	yes	68	132	1	132	6885.68	2.66413	0.0468918	0	0	yes	78	132	1	132	6885.68	2.09794	0.0470498	0	0	yes	149	132	1	149	6885.68	2.26722	0.0513533	0	0	yes	511	132	1	511	6885.68	2.50166	0.0496393
Q8TBY8	ENSG00000118557	16	PMFBP1	protein_coding	ensembl_havana	chr16:72112157-72176878:-	9.41839	-0.206061	0.279655	0.289121	0.300988	no	11652	15332	13683	15332	9.41839	-0.610594	0.351261	0.0221352	0.0292064	yes	5319	15332	10805	15332	9.41839	-1.83186	0.506248	1.33938e-06	3.03835e-06	yes	279	15332	5747	15332	9.41839	0.502252	0.435209	0.161281	0.215616	no	10294	15332	12944	15332	9.41839	-0.76707	0.602859
P49788	ENSG00000118849	10	RARRES1	protein_coding	ensembl_havana	chr3:158696892-158732489:-	9189.47	-0.187302	0.0603346	0.00150554	0.00503243	yes	12457	90	7691	12457	9189.47	-0.252318	0.0608308	2.77099e-05	0.000201884	yes	13104	90	7611	13104	9189.47	-0.883987	0.0615124	4.37545e-48	3.39302e-46	yes	2156	90	766	2156	9189.47	-3.23914	0.0760298	0	0	yes	203	90	1	203	9189.47	-2.46457	0.0680391
Q9Y4X4	ENSG00000118922	17	KLF12	protein_coding	havana	chr13:73686089-73995056:-	76.9744	-0.197838	0.11649	0.0662063	0.107021	no	12026	10717	11139	12026	76.9744	-1.62969	0.159343	2.27135e-26	2.93399e-25	yes	495	10717	2098	10717	76.9744	-0.529694	0.127205	1.19424e-05	3.49401e-05	yes	5564	10717	6450	10717	76.9744	0.344365	0.211381	0.0893351	0.140477	no	13829	10717	11904	13829	76.9744	1.44915	0.150397
P30279	ENSG00000118971	8	CCND2	protein_coding	ensembl_havana	chr12:4273762-4305353:+	12.2081	0.429791	0.267773	0.0300324	0.0403054	yes	5506	14718	9646	14718	12.2081	1.57022	0.281174	3.41987e-10	1.03627e-09	yes	548	14718	4732	14718	12.2081	0.834992	0.288574	0.000308868	0.000722956	yes	2428	14718	7638	14718	12.2081	-0.369826	0.597247	0.35326	0.404411	no	13149	14718	15116	15116	12.2081	-1.00719	0.82998
O00472	ENSG00000118985	16	ELL2	protein_coding	ensembl_havana	chr5:95885098-95961851:-	677.414	0.255696	0.0599894	1.29828e-05	6.56017e-05	yes	9809	3128	5631	9809	677.414	0.394088	0.0601579	3.60792e-11	3.99681e-10	yes	9155	3128	4614	9155	677.414	0.758245	0.0588981	7.75261e-39	3.85355e-37	yes	2971	3128	1070	3128	677.414	2.05791	0.0743801	1.03199e-170	1.40894e-168	yes	680	3128	243	3128	677.414	2.07944	0.0692216
Q8WXX0	ENSG00000118997	14	DNAH7	protein_coding	ensembl_havana	chr2:195737703-196068837:-	27.5184	0.0444061	0.310626	0.819296	0.775766	no	21327	13019	18750	21327	27.5184	0.17266	0.361752	0.507214	0.456554	no	16042	13019	17164	17164	27.5184	0.77601	0.429921	0.00664044	0.0131216	yes	2828	13019	9635	13019	27.5184	3.83366	0.504305	4.27469e-17	2.47815e-16	yes	132	13019	2829	13019	27.5184	1.41474	0.500868
Q13886	ENSG00000119138	4	KLF9	protein_coding	ensembl_havana	chr9:70384597-70414624:-	59.9627	-2.36717	0.180674	5.26367e-41	1.28621e-39	yes	99	11285	712	11285	59.9627	-2.64014	0.197974	1.883e-43	4.27126e-42	yes	80	11285	1165	11285	59.9627	-1.60241	0.159449	2.43402e-25	2.50175e-24	yes	440	11285	1836	11285	59.9627	-0.549484	0.25807	0.0231907	0.0427196	yes	9427	11285	9958	11285	59.9627	0.971881	0.164703
Q9UDY2	ENSG00000119139	20	TJP2	protein_coding	ensembl_havana	chr9:69121264-69274615:+	12.3364	-1.3338	0.347229	7.56818e-07	2.71613e-06	yes	491	14691	4674	14691	12.3364	-1.53201	0.347659	1.47151e-07	4.04978e-07	yes	595	14691	5799	14691	12.3364	-1.54574	0.351798	1.38685e-07	4.16384e-07	yes	496	14691	5263	14691	12.3364	0.142912	0.403385	0.676265	0.586026	no	20171	14691	17108	20171	12.3364	0.402434	0.356282
Q7Z7A1	ENSG00000119397	16	CNTRL	protein_coding	ensembl_havana	chr9:121074863-121177610:+	105.965	-0.852176	0.097021	1.30277e-19	1.69975e-18	yes	1603	9816	1760	9816	105.965	-1.67267	0.112041	2.82911e-52	1.19984e-50	yes	458	9816	897	9816	105.965	-1.28511	0.105153	6.21402e-36	1.3048e-34	yes	846	9816	1171	9816	105.965	-0.134191	0.166339	0.40791	0.472114	no	20541	9816	15849	20541	105.965	-0.276577	0.154783
Q92570	ENSG00000119508	18	NR4A3	protein_coding	ensembl_havana	chr9:99821855-99866891:+	32.516	2.68807	0.651407	8.86402e-08	4.14816e-07	yes	53	12685	4229	12685	32.516	2.21003	0.700092	2.19205e-06	5.24424e-06	yes	166	12685	6404	12685	32.516	0.272687	0.445912	0.274473	0.319884	no	11595	12685	15340	15340	32.516	6.41938	0.621413	1.31297e-26	1.25266e-25	yes	19	12685	1962	12685	32.516	5.16802	0.636854
P61916	ENSG00000119655	11	NPC2	protein_coding	ensembl_havana	chr14:74476192-74494177:-	482.625	-0.215571	0.0584379	0.000164901	0.000656903	yes	11259	4262	6523	11259	482.625	-0.139973	0.0589582	0.0159867	0.0639485	yes	17463	4262	11871	17463	482.625	-0.14826	0.058731	0.0108218	0.0574478	yes	16473	4262	11326	16473	482.625	-1.15203	0.119206	1.00884e-22	2.77161e-21	yes	2895	4262	2311	4262	482.625	-1.76231	0.125789
Q14767	ENSG00000119681	12	LTBP2	protein_coding	ensembl_havana	chr14:74498183-74612378:-	113.685	1.15404	0.114506	1.2358e-25	1.7208e-24	yes	756	9588	1275	9588	113.685	1.54931	0.112026	3.91484e-45	1.14248e-43	yes	574	9588	1109	9588	113.685	1.19301	0.115272	9.9663e-27	1.42225e-25	yes	1056	9588	1723	9588	113.685	1.23136	0.184718	4.63637e-12	2.30795e-11	yes	2534	9588	3685	9588	113.685	0.308299	0.207114
Q9UPI3	ENSG00000119686	10	FLVCR2	protein_coding	ensembl_havana	chr14:75578620-75663214:+	13.3896	0.632435	0.32514	0.00556459	0.00884211	yes	3023	14514	8147	14514	13.3896	0.682195	0.325513	0.0079471	0.0115041	yes	4463	14514	9901	14514	13.3896	1.79457	0.330136	5.1121e-10	1.46645e-09	yes	301	14514	4278	14514	13.3896	0.812055	0.496066	0.0350861	0.0484313	yes	5666	14514	10128	14514	13.3896	1.42302	0.438449
Q6NUP7	ENSG00000119698	12	PPP4R4	protein_coding	ensembl_havana	chr14:94146128-94279734:+	15.5957	-0.0311865	0.328618	0.872548	0.787767	no	22665	14209	18849	22665	15.5957	0.0485755	0.380663	0.853317	0.638626	no	22504	14209	19159	22504	15.5957	0.138537	0.366088	0.568048	0.420106	no	16921	14209	16594	16921	15.5957	2.21885	0.62436	1.5098e-06	4.76505e-06	yes	545	14209	5483	14209	15.5957	2.64156	0.610311
Q9GZT3	ENSG00000119705	10	SLIRP	protein_coding	ensembl_havana	chr14:77708071-77761104:+	185.106	0.110686	0.0760439	0.132333	0.24927	no	16408	7917	13114	16408	185.106	0.486179	0.0761241	8.28737e-11	4.61139e-10	yes	7242	7917	4631	7917	185.106	0.712758	0.0752197	4.28251e-22	7.46295e-21	yes	3339	7917	2177	7917	185.106	-0.912508	0.194827	1.14386e-06	5.23266e-06	yes	4640	7917	5506	7917	185.106	-1.55948	0.212075
Q9H7Z3	ENSG00000119720	18	NRDE2	protein_coding	ensembl_havana	chr14:90267860-90331969:-	194.404	0.313608	0.0875774	0.000172172	0.000609716	yes	8023	7710	6487	8023	194.404	-0.126356	0.0925254	0.159199	0.272888	no	18069	7710	15032	18069	194.404	0.113565	0.0897617	0.195827	0.489038	no	18215	7710	17424	18215	194.404	1.53983	0.124222	1.55358e-36	3.39509e-35	yes	1440	7710	1458	7710	194.404	1.42948	0.115982
O95800	ENSG00000119737	6	GPR75	protein_coding	ensembl_havana	chr2:53852912-53859967:-	14.3806	1.78732	0.368208	2.8081e-09	1.28517e-08	yes	221	14372	3616	14372	14.3806	1.06913	0.348772	0.000130044	0.000267775	yes	1767	14372	7752	14372	14.3806	1.21423	0.362533	1.72473e-05	4.1838e-05	yes	1017	14372	6514	14372	14.3806	1.04407	0.503268	0.00740783	0.0125463	yes	3566	14372	8752	14372	14.3806	1.60736	0.448278
Q6NUQ4	ENSG00000119777	20	TMEM214	protein_coding	ensembl_havana	chr2:27032910-27041694:+	720.5	0.0709166	0.046528	0.122771	0.244292	no	19109	2943	13059	19109	720.5	0.136095	0.04704	0.00347944	0.0160744	yes	17635	2943	10184	17635	720.5	0.0328544	0.0471307	0.483111	1	no	23565	2943	20400	23565	720.5	-1.22487	0.103923	8.72875e-33	3.69179e-31	yes	2560	2943	1646	2943	720.5	-1.56832	0.101338
Q9ULI0	ENSG00000119778	15	ATAD2B	protein_coding	ensembl_havana	chr2:23748664-23927123:-	149.824	0.196702	0.102063	0.0404672	0.0951616	yes	12075	8633	10906	12075	149.824	0.0914548	0.10546	0.368349	0.648734	no	19864	8633	19215	19864	149.824	0.207739	0.104346	0.0401358	0.135845	no	13886	8633	12856	13886	149.824	1.61267	0.142962	6.66349e-31	1.39824e-29	yes	1258	8633	1731	8633	149.824	1.40218	0.136105
O14879	ENSG00000119917	14	IFIT3	protein_coding	ensembl_havana	chr10:89327997-89340971:+	2207.26	-0.0431492	0.0868443	0.604143	0.847028	no	21432	747	19350	21432	2207.26	-0.522808	0.0935787	1.00336e-08	5.88028e-08	yes	6601	747	5403	6601	2207.26	-0.466731	0.0925018	2.24049e-07	2.36275e-06	yes	6685	747	5685	6685	2207.26	5.29499	0.0847408	0	0	yes	53	747	1	747	2207.26	4.08507	0.0864002
P09913	ENSG00000119922	10	IFIT2	protein_coding	ensembl_havana	chr10:89283694-89309271:+	2989.11	-0.237594	0.12301	0.0349705	0.0845283	yes	10436	484	10717	10717	2989.11	-0.520895	0.128747	2.2392e-05	9.56509e-05	yes	6640	484	7351	7351	2989.11	-0.423322	0.126462	0.000447525	0.00322784	yes	7544	484	8527	8527	2989.11	5.39707	0.125492	0	0	yes	45	484	1	484	2989.11	4.11632	0.126503
Q14344	ENSG00000120063	10	GNA13	protein_coding	ensembl_havana	chr17:65009289-65056740:-	463.94	0.151762	0.06056	0.0104343	0.0303695	yes	14153	4422	9321	14153	463.94	0.32619	0.0608001	5.92357e-08	4.82143e-07	yes	10908	4422	5834	10908	463.94	0.183218	0.0613673	0.00255478	0.0126393	yes	14931	4422	9602	14931	463.94	1.39505	0.0855799	1.01061e-60	7.9768e-59	yes	1877	4422	882	4422	463.94	1.51415	0.0767704
Q7Z3B3	ENSG00000120071	14	KANSL1	protein_coding	ensembl_havana	chr17:46029916-46225389:-	1760.16	-0.1245	0.0461766	0.00633014	0.0194487	yes	15587	1018	8829	15587	1760.16	-0.339664	0.0473932	5.48427e-13	4.27323e-12	yes	10537	1018	4030	10537	1760.16	-0.18823	0.0468337	5.26656e-05	0.000437406	yes	14702	1018	7406	14702	1760.16	1.87443	0.0528651	2.8298e-277	1.6813e-274	yes	851	1018	115	1018	1760.16	1.9716	0.0499749
P09067	ENSG00000120075	5	HOXB5	protein_coding	ensembl_havana	chr17:48591257-48593961:-	128.461	-1.57768	0.102202	2.26547e-56	1.01737e-54	yes	321	9164	434	9164	128.461	-1.12176	0.0968307	3.47408e-32	6.64121e-31	yes	1552	9164	1693	9164	128.461	-0.910221	0.0950955	5.16073e-23	6.20804e-22	yes	2029	9164	2063	9164	128.461	-1.45888	0.218712	1.9182e-12	1.16249e-11	yes	1667	9164	3619	9164	128.461	-0.497638	0.144582
P28562	ENSG00000120129	6	DUSP1	protein_coding	ensembl_havana	chr5:172768096-172771195:-	1452.6	2.90666	0.0826893	3.95305e-272	3.0118e-269	yes	38	1316	34	1316	1452.6	2.32024	0.0850492	4.05619e-167	1.6881e-164	yes	132	1316	112	1316	1452.6	1.26503	0.0902463	3.14832e-46	2.26085e-44	yes	882	1316	828	1316	1452.6	5.55663	0.0852423	0	0	yes	39	1316	1	1316	1452.6	5.74818	0.0832537
Q02763	ENSG00000120156	21	TEK	protein_coding	ensembl_havana	chr9:27109141-27230174:+	2.7539	0.122911	0.49586	0.38676	0.403722	no	15680	18459	14746	18459	2.7539	-0.0405875	0.58779	0.839003	0.490489	no	23204	18459	17581	23204	2.7539	-0.0359818	0.548672	0.836199	0.597359	no	23224	18459	18700	23224	2.7539	3.42436	1.82502	4.99566e-05	0.00013476	yes	185	18459	6415	18459	2.7539	4.76785	1.61025
Q14641	ENSG00000120211	4	INSL4	protein_coding	ensembl_havana	chr9:5231419-5235304:+	12.3251	1.63067	0.556163	9.32024e-06	2.92884e-05	yes	290	14693	5338	14693	12.3251	2.38329	0.517244	4.39299e-09	1.37011e-08	yes	120	14693	5118	14693	12.3251	2.45292	0.50055	1.20705e-09	4.85589e-09	yes	80	14693	4444	14693	12.3251	2.21443	0.695005	5.86561e-06	1.79509e-05	yes	548	14693	5837	14693	12.3251	2.31758	0.642213
Q9NZQ7	ENSG00000120217	14	CD274	protein_coding	ensembl_havana	chr9:5450503-5470566:+	165.806	2.05229	0.263909	2.87253e-17	3.63621e-16	yes	148	8308	2026	8308	165.806	2.63616	0.256455	1.08016e-27	1.75231e-26	yes	81	8308	1995	8308	165.806	1.83635	0.260815	2.14003e-14	2.06875e-13	yes	276	8308	3265	8308	165.806	6.38434	0.24818	2.23627e-147	2.54076e-145	yes	20	8308	292	8308	165.806	4.86691	0.259289
Q9H1C7	ENSG00000120306	11	CYSTM1	protein_coding	ensembl_havana	chr5:140175156-140282052:+	2003.99	-0.188739	0.0389062	9.76308e-07	5.23508e-06	yes	12394	854	4831	12394	2003.99	-0.1934	0.0391456	6.94992e-07	3.49444e-06	yes	15197	854	6298	15197	2003.99	-0.399028	0.0393763	2.43793e-24	7.41928e-23	yes	8109	854	1970	8109	2003.99	-1.65968	0.0708804	9.9273e-123	9.05774e-121	yes	1160	854	359	1160	2003.99	-1.90042	0.0675389
Q8N0S6	ENSG00000120334	15	CENPL	protein_coding	ensembl_havana	chr1:173799550-173824720:-	120.373	0.250225	0.110528	0.0149349	0.0360902	yes	10017	9387	9508	10017	120.373	-0.113806	0.117385	0.311372	0.548495	no	18693	9387	18359	18693	120.373	0.2458	0.112587	0.0236596	0.0523455	yes	12491	9387	11198	12491	120.373	1.74155	0.15599	1.37866e-30	1.35601e-29	yes	1033	9387	1730	9387	120.373	1.70415	0.143285
Q5T7V8	ENSG00000120370	12	GORAB	protein_coding	ensembl_havana	chr1:170532129-170553446:+	149.548	-0.0118104	0.119606	0.914879	1	no	27586	8646	19881	27586	149.548	0.176693	0.123841	0.134851	0.237943	no	15881	8646	14604	15881	149.548	0.288421	0.12216	0.0137543	0.0477564	yes	11127	8646	11067	11127	149.548	2.51692	0.146044	2.74881e-69	1.22408e-67	yes	402	8646	745	8646	149.548	1.96642	0.147048
Q9BWD1	ENSG00000120437	9	ACAT2	protein_coding	ensembl_havana	chr6:159762045-159779112:+	791.078	-0.0139256	0.0448986	0.753724	0.986533	no	27283	2678	19853	27283	791.078	-0.0318896	0.0452404	0.475082	1	no	24245	2678	20364	24245	791.078	-0.223939	0.0459024	9.23942e-07	6.94172e-06	yes	13282	2678	5981	13282	791.078	-1.14461	0.0932109	2.83406e-35	1.28454e-33	yes	2934	2678	1535	2934	791.078	-2.47297	0.122463
Q0GE19	ENSG00000120519	15	SLC10A7	protein_coding	ensembl_havana	chr4:146253975-146521964:-	118.515	-0.0542313	0.108526	0.593522	0.740287	no	20518	9444	18420	20518	118.515	-0.00172489	0.111765	0.987199	1	no	34789	9444	20364	34789	118.515	0.513083	0.107805	8.07071e-07	4.53517e-06	yes	5819	9444	5858	9444	118.515	1.24299	0.166517	1.44073e-14	8.22284e-14	yes	2486	9444	3214	9444	118.515	1.69677	0.139011
Q96GX5	ENSG00000120539	15	MASTL	protein_coding	ensembl_havana	chr10:27154824-27187953:+	368.116	-0.333047	0.0708403	1.19958e-06	8.60805e-06	yes	7492	5296	4982	7492	368.116	-0.690105	0.075738	1.97911e-20	3.38964e-19	yes	4363	5296	2747	5296	368.116	-0.116235	0.0694712	0.0900002	0.255459	no	18087	5296	14508	18087	368.116	2.11238	0.0832128	1.82499e-144	2.58795e-142	yes	629	5296	299	5296	368.116	1.38026	0.087529
Q9H2F5	ENSG00000120616	16	EPC1	protein_coding	ensembl_havana	chr10:32267751-32378798:-	597.733	0.831103	0.0638523	9.38603e-40	3.70128e-38	yes	1693	3505	747	3505	597.733	0.539106	0.0657983	1.05596e-16	1.52536e-15	yes	6329	3505	3257	6329	597.733	-0.0323168	0.0693966	0.637044	1	no	23610	3505	20400	23610	597.733	3.05032	0.0731932	0	0	yes	234	3505	1	3505	597.733	2.49808	0.0743917
P32519	ENSG00000120690	16	ELF1	protein_coding	ensembl_havana	chr13:40931924-41061440:-	1052.5	0.0414207	0.070845	0.547477	0.81542	no	21580	1939	19103	21580	1052.5	-0.116168	0.0727124	0.102416	0.242838	no	18578	1939	14677	18578	1052.5	0.0798232	0.0719634	0.260577	0.618266	no	20081	1939	18939	20081	1052.5	1.518	0.0814051	8.32144e-79	6.04657e-77	yes	1496	1939	639	1939	1052.5	1.4978	0.078603
Q15582	ENSG00000120708	17	TGFBI	protein_coding	ensembl_havana	chr5:136028988-136063818:+	1331.59	0.0880383	0.0422889	0.0354233	0.0856898	yes	17846	1482	10742	17846	1331.59	0.986147	0.0407443	1.96949e-130	3.56979e-128	yes	2140	1482	192	2140	1331.59	1.93061	0.0394142	0	0	yes	213	1482	1	1482	1331.59	0.765147	0.0638644	2.53224e-33	1.08752e-31	yes	6208	1482	1621	6208	1331.59	0.379723	0.06319
P18146	ENSG00000120738	8	EGR1	protein_coding	ensembl_havana	chr5:138465479-138469303:+	1294.89	3.19916	0.141958	3.31236e-114	6.28264e-112	yes	19	1533	137	1533	1294.89	2.30657	0.144676	2.02246e-60	9.20496e-59	yes	135	1533	729	1533	1294.89	0.0243113	0.140536	0.854982	1	no	24772	1533	20400	24772	1294.89	4.68682	0.144592	2.68221e-232	5.85714e-230	yes	81	1533	150	1533	1294.89	2.62053	0.151684
P25208	ENSG00000120837	8	NFYB	protein_coding	ensembl_havana	chr12:104117086-104138241:-	318.457	0.0576957	0.0733499	0.417361	0.650285	no	20214	5851	17408	20214	318.457	-0.0913327	0.0761364	0.219201	0.557762	no	19876	5851	18490	19876	318.457	-0.264134	0.0773693	0.000516872	0.00250613	yes	11871	5851	8349	11871	318.457	0.982544	0.109029	7.44522e-20	9.71301e-19	yes	4036	5851	2543	5851	318.457	1.56585	0.0902623
Q13115	ENSG00000120875	9	DUSP4	protein_coding	ensembl_havana	chr8:29333064-29350684:-	1305.3	0.954873	0.0453401	1.09871e-99	1.36413e-97	yes	1234	1519	167	1519	1305.3	0.666351	0.0460822	5.79199e-48	2.457e-46	yes	4641	1519	1017	4641	1305.3	0.169485	0.0471423	0.000297806	0.00165274	yes	15506	1519	8097	15506	1305.3	1.206	0.0627338	4.77719e-83	5.44013e-81	yes	2643	1519	600	2643	1305.3	1.82962	0.0533676
P48454	ENSG00000120910	14	PPP3CC	protein_coding	ensembl_havana	chr8:22440819-22541142:+	120.293	0.231904	0.109902	0.0234548	0.0538576	yes	10647	9388	10006	10647	120.293	0.209574	0.113137	0.0539972	0.132613	no	14579	9388	13178	14579	120.293	0.490075	0.1106	4.22418e-06	1.68173e-05	yes	6221	9388	6223	9388	120.293	1.68107	0.1547	4.95058e-29	4.88317e-28	yes	1124	9388	1811	9388	120.293	1.12671	0.15689
P16860	ENSG00000120937	9	NPPB	protein_coding	ensembl_havana	chr1:11857464-11858945:-	4.77746	0.486656	0.43642	0.0394609	0.0618882	yes	4622	16975	10210	16975	4.77746	1.84033	0.581681	5.2963e-06	8.6828e-06	yes	326	16975	6560	16975	4.77746	0.427721	0.428805	0.104193	0.0900012	yes	7458	16975	12053	16975	4.77746	-0.0897355	0.692006	0.808796	0.667583	no	27976	16975	17962	27976	4.77746	0.312668	0.645845
Q8IWB6	ENSG00000121101	15	TEX14	protein_coding	ensembl_havana	chr17:58556678-58692055:-	2.16501	0.188597	0.486697	0.261057	0.313222	no	12398	19114	13793	19114	2.16501	0.397141	0.614337	0.125192	0.112116	no	9093	19114	12840	19114	2.16501	0.263354	0.553405	0.227776	0.217019	no	11898	19114	14021	19114	2.16501	2.04154	1.34946	0.000671801	0.00161603	yes	693	19114	7426	19114	2.16501	0.401399	0.800019
O95237	ENSG00000121207	12	LRAT	protein_coding	ensembl_havana	chr4:154626945-154753120:+	369.905	0.614612	0.0730124	5.60483e-18	1.05852e-16	yes	3178	5283	1969	5283	369.905	1.29055	0.0711624	8.87061e-75	6.50148e-73	yes	1038	5283	524	5283	369.905	1.56651	0.0705127	8.44143e-111	1.79184e-108	yes	476	5283	194	5283	369.905	-1.14667	0.185535	1.46284e-10	1.18224e-09	yes	2920	5283	4105	5283	369.905	-0.952789	0.153406
Q9C030	ENSG00000121236	21	TRIM6	protein_coding	ensembl_havana	chr11:5596109-5612958:+	6.23754	0.20001	0.417935	0.302701	0.359909	no	11937	16306	14314	16306	6.23754	-0.0893004	0.495746	0.72787	0.621653	no	19956	16306	19051	19956	6.23754	1.24085	0.709301	0.000935017	0.00143345	yes	944	16306	8005	16306	6.23754	1.27625	0.829822	0.00631014	0.0102622	yes	2344	16306	8597	16306	6.23754	3.93978	0.889514
Q8NDF8	ENSG00000121274	13	TENT4B	protein_coding	ensembl_havana	chr16:50152911-50235310:+	644.508	0.337715	0.0664307	1.68351e-07	1.03122e-06	yes	7382	3265	4428	7382	644.508	0.192172	0.0674099	0.0038054	0.0187947	yes	15246	3265	10349	15246	644.508	0.233705	0.0670007	0.000412419	0.00235817	yes	12915	3265	8308	12915	644.508	1.75497	0.0824204	2.82541e-102	4.06918e-100	yes	1014	3265	474	3265	644.508	1.99014	0.0752346
Q86YB7	ENSG00000121310	17	ECHDC2	protein_coding	ensembl_havana	chr1:52895910-52927212:-	129.788	-0.209243	0.0799686	0.00653467	0.013846	yes	11514	9131	8498	11514	129.788	-0.318769	0.0825841	8.32054e-05	0.000343435	yes	11112	9131	7841	11112	129.788	-0.457648	0.0837751	2.40839e-08	1.19393e-07	yes	6866	9131	5006	9131	129.788	-1.36534	0.225166	1.42525e-10	7.70688e-10	yes	1983	9131	4056	9131	129.788	-1.85869	0.231428
Q9BZR8	ENSG00000121380	12	BCL2L14	protein_coding	ensembl_havana	chr12:12049844-12211084:+	58.9337	-2.45321	0.203357	3.26107e-35	7.57666e-34	yes	86	11327	865	11327	58.9337	-3.15485	0.244462	5.28355e-40	1.10574e-38	yes	35	11327	1285	11327	58.9337	-2.90483	0.233207	1.39359e-38	2.47863e-37	yes	37	11327	1061	11327	58.9337	0.932659	0.196773	8.31083e-07	2.89806e-06	yes	4470	11327	5368	11327	58.9337	0.700725	0.189891
Q969G2	ENSG00000121454	6	LHX4	protein_coding	ensembl_havana	chr1:180230264-180278984:+	7.63111	1.63976	0.371137	2.65466e-08	1.13461e-07	yes	283	15802	3982	15802	7.63111	0.258262	0.310199	0.288839	0.316807	no	12883	15802	15542	15802	7.63111	-0.627581	0.39923	0.0200808	0.0241851	yes	4216	15802	10221	15802	7.63111	-0.999698	0.860546	0.0221821	0.033953	yes	3899	15802	9686	15802	7.63111	-0.0300903	0.543471
Q96QD5	ENSG00000121690	11	DEPDC7	protein_coding	ensembl_havana	chr11:33015876-33033582:+	38.9892	-0.0396179	0.169353	0.785037	0.752234	no	21743	12261	18526	21743	38.9892	0.243844	0.179243	0.136964	0.146299	no	13398	12261	13391	13398	38.9892	0.251827	0.176827	0.119275	0.17201	no	12281	12261	13370	13370	38.9892	1.45056	0.267249	4.25965e-09	1.33862e-08	yes	1694	12261	4449	12261	38.9892	1.34627	0.247473
O60241	ENSG00000121753	12	ADGRB2	protein_coding	ensembl_havana	chr1:31727117-31764893:-	43.3398	-0.587706	0.146343	9.03866e-06	4.00189e-05	yes	3475	12043	5449	12043	43.3398	-0.836363	0.153096	6.75218e-09	3.31952e-08	yes	3063	12043	5294	12043	43.3398	-1.70773	0.179481	3.78056e-23	3.65512e-22	yes	358	12043	2047	12043	43.3398	-0.0536564	0.254154	0.822456	0.847829	no	31724	12043	21276	31724	43.3398	0.0149095	0.225192
O00421	ENSG00000121797	10	CCRL2	protein_coding	ensembl_havana	chr3:46407166-46412997:+	12.1046	1.9373	0.370102	4.11181e-10	1.60041e-09	yes	169	14735	3326	14735	12.1046	2.0897	0.361669	1.24573e-11	4.1338e-11	yes	213	14735	4320	14735	12.1046	0.933115	0.364169	0.00055401	0.00118788	yes	1921	14735	7893	14735	12.1046	0.437433	0.540784	0.266754	0.286404	no	11601	14735	13806	14735	12.1046	0.205256	0.545705
P50591	ENSG00000121858	11	TNFSF10	protein_coding	ensembl_havana	chr3:172505508-172523475:-	1748.7	-1.00021	0.0676558	8.60477e-51	4.27875e-49	yes	1094	1024	517	1094	1748.7	-1.95758	0.0729873	4.57893e-161	1.21848e-158	yes	252	1024	119	1024	1748.7	-1.4721	0.0700033	1.26572e-99	3.31092e-97	yes	574	1024	227	1024	1748.7	2.6315	0.0671786	0	0	yes	352	1024	1	1024	1748.7	1.73118	0.0687047
Q8N614	ENSG00000121895	8	TMEM156	protein_coding	ensembl_havana	chr4:38966744-39032922:-	150.006	0.32255	0.100949	0.000672239	0.00226503	yes	7799	8629	7184	8629	150.006	0.123926	0.103789	0.21583	0.432032	no	18190	8629	16907	18190	150.006	0.32584	0.101644	0.000959539	0.00418614	yes	9983	8629	8696	9983	150.006	0.497651	0.185729	0.00563922	0.0222328	yes	10380	8629	9213	10380	150.006	2.34396	0.117095
P17040	ENSG00000121903	14	ZSCAN20	protein_coding	ensembl_havana	chr1:33472645-33496507:+	171.146	0.156587	0.0964758	0.0866634	0.172384	no	13909	8193	12169	13909	171.146	0.47023	0.0975092	7.2029e-07	2.96783e-06	yes	7539	8193	6254	8193	171.146	0.218987	0.0985374	0.0223999	0.0618787	yes	13466	8193	11425	13466	171.146	2.12063	0.124415	1.85982e-67	8.76179e-66	yes	622	8193	771	8193	171.146	0.871275	0.144595
P61073	ENSG00000121966	7	CXCR4	protein_coding	ensembl_havana	chr2:136114349-136118149:-	649.847	2.52819	0.0610376	0	0	yes	74	3243	1	3243	649.847	3.12793	0.0602665	0	0	yes	36	3243	1	3243	649.847	2.47692	0.0614012	0	0	yes	77	3243	1	3243	649.847	0.819455	0.121066	6.58835e-12	1.19786e-10	yes	5577	3243	3829	5577	649.847	0.320094	0.123345
P27037	ENSG00000121989	15	ACVR2A	protein_coding	ensembl_havana	chr2:147844517-147930826:+	190.013	0.339352	0.095965	0.000181666	0.000673097	yes	7347	7811	6533	7811	190.013	0.40112	0.096577	2.00023e-05	7.11919e-05	yes	8993	7811	7240	8993	190.013	-0.0452455	0.0998979	0.641571	0.993305	no	22389	7811	20386	22389	190.013	2.08972	0.123457	1.54707e-66	7.05543e-65	yes	651	7811	781	7811	190.013	1.54101	0.12493
Q7Z6E9	ENSG00000122257	20	RBBP6	protein_coding	ensembl_havana	chr16:24537693-24572863:+	934.269	0.62791	0.0554813	1.54738e-30	4.02101e-29	yes	3066	2232	1044	3066	934.269	-0.468952	0.0592089	1.22493e-15	1.84985e-14	yes	7568	2232	3484	7568	934.269	-0.280447	0.0581085	1.10274e-06	8.21363e-06	yes	11352	2232	6033	11352	934.269	1.81123	0.0666415	1.91268e-164	2.42832e-162	yes	940	2232	258	2232	934.269	1.33251	0.0669159
P43088	ENSG00000122420	10	PTGFR	protein_coding	ensembl_havana	chr1:78303884-78540701:+	30.7856	-1.11281	0.298523	3.10432e-06	1.20915e-05	yes	838	12788	5081	12788	30.7856	-0.348628	0.229705	0.0810532	0.0930054	yes	10295	12788	12496	12788	30.7856	2.15407	0.201928	5.08873e-29	6.33833e-28	yes	138	12788	1548	12788	30.7856	1.08025	0.330321	0.00025263	0.000673825	yes	3307	12788	7017	12788	30.7856	1.10378	0.302536
P08476	ENSG00000122641	11	INHBA	protein_coding	ensembl_havana	chr7:41667168-41705834:-	1016.41	1.64332	0.0706403	2.32173e-122	5.11275e-120	yes	280	2027	118	2027	1016.41	2.09511	0.0695841	4.09589e-202	2.50266e-199	yes	210	2027	77	2027	1016.41	1.91173	0.0698515	7.90348e-167	4.1913e-164	yes	220	2027	88	2027	1016.41	4.09497	0.0746619	0	0	yes	113	2027	1	2027	1016.41	3.11446	0.0785967
Q9H0P0	ENSG00000122643	22	NT5C3A	protein_coding	ensembl_havana	chr7:33014114-33062797:-	1337.26	-0.359951	0.0704637	1.32955e-07	7.89209e-07	yes	6868	1471	4364	6868	1337.26	-0.357921	0.0707134	2.83908e-07	1.62051e-06	yes	10074	1471	6097	10074	1337.26	-0.215418	0.0698596	0.00177399	0.0111976	yes	13594	1471	9498	13594	1337.26	2.78441	0.0723468	0	0	yes	301	1471	1	1471	1337.26	2.41461	0.0720507
Q9H1U9	ENSG00000122696	14	SLC25A51	protein_coding	havana	chr9:37879400-37904353:-	25.841	0.367264	0.218511	0.034884	0.0578676	yes	6708	13143	10112	13143	25.841	0.247564	0.221999	0.203508	0.204777	no	13260	13143	14214	14214	25.841	0.0620381	0.219834	0.745572	0.694631	no	21219	13143	19473	21219	25.841	1.65685	0.326255	1.18343e-08	4.53162e-08	yes	1167	13143	4665	13143	25.841	1.25304	0.312926
P21399	ENSG00000122729	19	ACO1	protein_coding	ensembl_havana	chr9:32384603-32454769:+	352.236	-0.351727	0.058241	6.60616e-10	4.91868e-09	yes	7053	5458	3490	7053	352.236	-0.457296	0.0591182	5.5146e-15	5.90765e-14	yes	7806	5458	3585	7806	352.236	-0.469132	0.0590328	9.62506e-16	1.8254e-14	yes	6641	5458	3073	6641	352.236	-2.2471	0.177445	3.15599e-39	7.67615e-38	yes	522	5458	1364	5458	352.236	-2.32932	0.15776
Q9HCM3	ENSG00000122778	10	KIAA1549	protein_coding	ensembl_havana	chr7:138831381-138981389:-	188.844	-0.0283535	0.092544	0.747847	0.920758	no	23038	7845	19660	23038	188.844	0.358974	0.0930607	7.71529e-05	0.00037247	yes	10039	7845	7880	10039	188.844	0.742868	0.0914262	5.98721e-17	8.11801e-16	yes	3097	7845	2834	7845	188.844	0.897394	0.146053	3.47165e-10	2.92737e-09	yes	4788	7845	4224	7845	188.844	1.56204	0.117324
O15164	ENSG00000122779	18	TRIM24	protein_coding	ensembl_havana	chr7:138460259-138589996:+	489.951	0.271932	0.0707342	7.26041e-05	0.000304688	yes	9291	4201	6192	9291	489.951	0.623616	0.0704857	2.78239e-19	4.54378e-18	yes	5161	4201	2881	5161	489.951	0.329242	0.0711014	2.62652e-06	2.2149e-05	yes	9885	4201	6307	9885	489.951	1.77775	0.0889205	1.23118e-90	7.01327e-89	yes	986	4201	536	4201	489.951	1.46283	0.0869961
Q7LGC8	ENSG00000122863	6	CHST3	protein_coding	ensembl_havana	chr10:71964395-72013558:+	1214.46	0.956864	0.0528717	1.94185e-74	1.88821e-72	yes	1224	1649	279	1649	1214.46	1.73467	0.051948	1.75939e-246	1.21616e-243	yes	408	1649	48	1649	1214.46	1.2491	0.0526312	4.3168e-126	1.22837e-123	yes	914	1649	164	1649	1214.46	0.704658	0.0778347	8.56649e-20	1.55191e-18	yes	6982	1649	2563	6982	1214.46	1.34098	0.0649871
P11161	ENSG00000122877	16	EGR2	protein_coding	ensembl_havana	chr10:62811996-62919900:-	98.3323	4.25254	0.296827	2.53338e-50	9.47698e-49	yes	6	10018	521	10018	98.3323	3.43528	0.295814	7.24384e-33	1.39319e-31	yes	21	10018	1655	10018	98.3323	1.62652	0.322812	5.93834e-09	3.0947e-08	yes	419	10018	4754	10018	98.3323	5.69094	0.309704	8.84389e-77	2.95682e-75	yes	36	10018	656	10018	98.3323	4.3612	0.326835
P16260	ENSG00000122912	15	SLC25A16	protein_coding	ensembl_havana	chr10:68477998-68527523:-	121.357	0.0297963	0.0887136	0.725529	0.759788	no	22842	9353	18611	22842	121.357	0.398015	0.0893857	5.23468e-06	2.88148e-05	yes	9072	9353	6911	9353	121.357	0.252269	0.0897486	0.00403817	0.0137308	yes	12268	9353	9681	12268	121.357	-0.274245	0.189489	0.134531	0.182721	no	15634	9353	12528	15634	121.357	-1.53716	0.254376
O14578	ENSG00000122966	16	CIT	protein_coding	ensembl_havana	chr12:119685791-119877320:-	307.106	-0.752333	0.0549647	1.40048e-43	7.93883e-42	yes	2083	5981	656	5981	307.106	-1.46514	0.0614178	3.0083e-127	7.11521e-125	yes	702	5981	198	5981	307.106	-1.38691	0.0606862	4.43885e-117	9.66079e-115	yes	675	5981	186	5981	307.106	-0.47506	0.104826	4.68529e-06	2.51955e-05	yes	10816	5981	5925	10816	307.106	-0.772051	0.101109
P16219	ENSG00000122971	9	ACADS	protein_coding	ensembl_havana	chr12:120725774-120740008:+	173.274	-0.424346	0.0890807	5.69253e-07	2.79471e-06	yes	5603	8150	4680	8150	173.274	-0.532925	0.0900669	1.37927e-09	8.82365e-09	yes	6428	8150	5059	8150	173.274	-0.573259	0.090078	6.49835e-11	6.78574e-10	yes	4892	8150	4166	8150	173.274	-1.4368	0.199874	5.44892e-14	5.38816e-13	yes	1738	8150	3355	8150	173.274	-1.7029	0.189974
Q71F56	ENSG00000123066	8	MED13L	protein_coding	ensembl_havana	chr12:115953872-116277719:-	975.985	0.520156	0.0820801	4.56959e-11	3.5363e-10	yes	4195	2120	3117	4195	975.985	0.335527	0.0815919	2.78658e-05	0.000124521	yes	10645	2120	7425	10645	975.985	0.0689075	0.0816068	0.389836	0.907067	no	20797	2120	20250	20797	975.985	1.30209	0.0930467	2.49871e-45	1.33991e-43	yes	2228	2120	1184	2228	975.985	1.56683	0.0882405
Q14714	ENSG00000123096	11	SSPN	protein_coding	ensembl_havana	chr12:26121991-26299290:+	75.4896	-0.244115	0.0945109	0.00640529	0.0135942	yes	10234	10756	8484	10756	75.4896	-0.494202	0.0998554	3.5234e-07	1.55195e-06	yes	7084	10756	6091	10756	75.4896	-1.26077	0.112863	1.41092e-30	1.84769e-29	yes	891	10756	1440	10756	75.4896	-3.04479	0.560788	4.86396e-11	2.32738e-10	yes	235	10756	3912	10756	75.4896	-1.4741	0.243094
Q96CV9	ENSG00000123240	17	OPTN	protein_coding	ensembl_havana	chr10:13099449-13138308:+	1161.63	-0.28105	0.0565079	3.83843e-07	1.7484e-06	yes	9000	1734	4552	9000	1161.63	-0.748144	0.0587487	7.52348e-38	2.33508e-36	yes	3793	1734	1390	3793	1161.63	-0.951065	0.0597358	1.7334e-58	1.43287e-56	yes	1836	1734	570	1836	1161.63	1.52467	0.0645776	1.86974e-124	1.73989e-122	yes	1484	1734	352	1734	1161.63	1.25269	0.0634172
P22736	ENSG00000123358	20	NR4A1	protein_coding	ensembl_havana	chr12:52022832-52059507:+	253.642	0.191585	0.0831003	0.0162821	0.0440358	yes	12275	6726	9750	12275	253.642	-0.206627	0.0888653	0.0170969	0.0655045	yes	14706	6726	11918	14706	253.642	-0.541913	0.0930991	2.20523e-09	1.23505e-08	yes	5354	6726	4583	6726	253.642	2.03753	0.106677	1.63419e-83	9.8487e-82	yes	696	6726	591	6726	253.642	1.74846	0.103411
Q16621	ENSG00000123405	14	NFE2	protein_coding	ensembl_havana	chr12:54292111-54301015:-	18.1336	-2.47089	0.319343	1.22493e-16	7.69402e-16	yes	82	13893	2061	13893	18.1336	-2.4959	0.343386	3.33815e-16	1.51358e-15	yes	101	13893	3256	13893	18.1336	-1.38519	0.2616	2.24329e-09	7.83539e-09	yes	681	13893	4524	13893	18.1336	-0.622262	0.435879	0.0830743	0.126967	no	8160	13893	11688	13893	18.1336	0.830435	0.269605
P68363	ENSG00000123416	15	TUBA1B	protein_coding	ensembl_havana	chr12:49127782-49131397:-	3341.88	0.0392418	0.0401974	0.324491	0.525264	no	21771	418	16052	21771	3341.88	0.208562	0.0403793	2.11412e-07	1.10348e-06	yes	14621	418	6016	14621	3341.88	0.497771	0.0402279	1.67111e-35	8.22801e-34	yes	6093	418	1206	6093	3341.88	-0.485648	0.0534603	8.36467e-20	2.25445e-18	yes	10601	418	2583	10601	3341.88	-1.75535	0.0624539
P17707	ENSG00000123505	18	AMD1	protein_coding	ensembl_havana	chr6:110874770-110898879:+	1393.35	1.17604	0.0514915	2.98584e-117	6.18771e-115	yes	711	1397	125	1397	1393.35	1.62417	0.051078	1.24326e-223	1.18862e-220	yes	501	1397	58	1397	1393.35	1.25954	0.0515074	1.23348e-133	5.08637e-131	yes	895	1397	144	1397	1393.35	0.248172	0.0781062	0.0013978	0.00561098	yes	16405	1397	8160	16405	1393.35	0.0693547	0.0743209
Q9NP90	ENSG00000123570	4	RAB9B	protein_coding	ensembl_havana	chrX:103822327-103832257:-	13.1742	0.449848	0.289626	0.0297742	0.0399797	yes	5135	14554	9641	14554	13.1742	1.11413	0.31081	1.86048e-05	4.21181e-05	yes	1577	14554	7051	14554	13.1742	1.7877	0.305117	4.92387e-11	1.96044e-10	yes	309	14554	4007	14554	13.1742	0.90695	0.465086	0.0150738	0.027644	yes	4687	14554	9436	14554	13.1742	-0.41787	0.615659
Q13287	ENSG00000123609	11	NMI	protein_coding	ensembl_havana	chr2:151270470-151289894:-	350.682	-0.290873	0.0799749	0.000153043	0.000825115	yes	8671	5476	6631	8671	350.682	-0.236978	0.0805091	0.00268751	0.0126161	yes	13633	5476	9976	13633	350.682	0.0446482	0.0783512	0.562263	1	no	22425	5476	20400	22425	350.682	1.62154	0.09771	2.9654e-63	1.11948e-61	yes	1235	5476	844	5476	350.682	1.03709	0.0997912
P98066	ENSG00000123610	5	TNFAIP6	protein_coding	ensembl_havana	chr2:151357592-151380046:+	121.531	0.798284	0.151161	1.05043e-08	4.7692e-08	yes	1832	9346	3832	9346	121.531	1.90896	0.143092	4.51147e-43	1.2302e-41	yes	278	9346	1186	9346	121.531	3.26261	0.13612	1.64113e-129	2.67943e-127	yes	23	9346	152	9346	121.531	2.28883	0.200706	1.20117e-32	1.61822e-31	yes	497	9346	1628	9346	121.531	1.41795	0.212415
Q9UIF8	ENSG00000123636	18	BAZ2B	protein_coding	ensembl_havana	chr2:159318979-159616569:-	453.589	-0.397559	0.0647218	2.76116e-10	2.47269e-09	yes	6114	4504	3392	6114	453.589	-1.18737	0.0724405	1.41918e-61	9.35154e-60	yes	1333	4504	714	4504	453.589	-0.326891	0.0644439	2.8512e-07	2.74549e-06	yes	9960	4504	5719	9960	453.589	1.15966	0.0864298	1.12043e-41	6.0001e-40	yes	2853	4504	1300	4504	453.589	1.61712	0.0736778
P27469	ENSG00000123689	6	G0S2	protein_coding	ensembl_havana	chr1:209675412-209676390:+	138.977	-0.531853	0.143157	3.8322e-05	0.000165235	yes	4055	8923	5948	8923	138.977	0.95505	0.125075	2.2735e-15	2.46477e-14	yes	2312	8923	3509	8923	138.977	0.560587	0.125878	2.85057e-06	1.97794e-05	yes	5072	8923	6271	8923	138.977	0.466659	0.22192	0.0275681	0.0836546	yes	10992	8923	10933	10992	138.977	2.95789	0.136964
Q14582	ENSG00000123933	17	MXD4	protein_coding	ensembl_havana	chr4:2247432-2262109:-	186.077	-0.492145	0.0714218	1.21048e-12	1.12438e-11	yes	4536	7900	2761	7900	186.077	-0.853277	0.0749718	7.15883e-31	1.2958e-29	yes	2943	7900	1788	7900	186.077	-0.628714	0.072732	1.39476e-18	1.69903e-17	yes	4201	7900	2591	7900	186.077	-1.82779	0.213963	2.03255e-19	2.84828e-18	yes	914	7900	2592	7900	186.077	-0.860155	0.135199
P05111	ENSG00000123999	5	INHA	protein_coding	ensembl_havana	chr2:219569162-219575711:+	4.17958	-0.749659	0.416651	0.00392282	0.00825871	yes	2108	17339	8084	17339	4.17958	-2.13441	0.675435	2.51075e-06	4.38848e-06	yes	193	17339	6364	17339	4.17958	-0.87638	0.433789	0.00275059	0.00390107	yes	2197	17339	8652	17339	4.17958	-0.562809	0.686822	0.161594	0.194987	no	9179	17339	12689	17339	4.17958	-0.499687	0.588385
P03973	ENSG00000124107	5	SLPI	protein_coding	ensembl_havana	chr20:45252239-45254564:-	391.272	-0.191153	0.0634927	0.00203497	0.009251	yes	12290	5073	8180	12290	391.272	-0.186681	0.0644051	0.00329169	0.0152145	yes	15488	5073	10132	15488	391.272	-0.240866	0.0643956	0.000154368	0.000812087	yes	12670	5073	7695	12670	391.272	-1.52761	0.1472	1.8443e-26	2.83256e-25	yes	1473	5073	1988	5073	391.272	-1.31363	0.121818
Q8TCU6	ENSG00000124126	14	PREX1	protein_coding	ensembl_havana	chr20:48624252-48827999:-	21.846	-0.0376383	0.219237	0.82614	0.749405	no	21935	13518	18492	21935	21.846	-0.833374	0.318792	0.00119449	0.00210332	yes	3083	13518	8773	13518	21.846	-0.239519	0.250233	0.250333	0.297703	no	12716	13518	15032	15032	21.846	2.15788	0.338078	7.85907e-13	3.13763e-12	yes	591	13518	3502	13518	21.846	1.53191	0.328381
Q5TG30	ENSG00000124143	10	ARHGAP40	protein_coding	ensembl_havana	chr20:38601934-38651035:+	45.2674	-1.81313	0.15267	3.80993e-35	7.91252e-34	yes	209	11937	867	11937	45.2674	-1.87201	0.156139	1.68776e-35	2.92852e-34	yes	303	11937	1500	11937	45.2674	-1.14342	0.137581	2.28818e-18	1.55389e-17	yes	1168	11937	2583	11937	45.2674	-0.617621	0.253504	0.00952252	0.019208	yes	8251	11937	9094	11937	45.2674	-0.95476	0.251124
Q9HCD5	ENSG00000124160	12	NCOA5	protein_coding	ensembl_havana	chr20:46060991-46089962:-	704.253	2.13799	0.052121	0	0	yes	132	3010	1	3010	704.253	1.79978	0.0529734	3.50774e-255	3.83797e-252	yes	358	3010	43	3010	704.253	0.951325	0.0555862	4.42571e-67	4.55066e-65	yes	1831	3010	462	3010	704.253	1.75732	0.0784358	7.51768e-113	6.06514e-111	yes	1012	3010	406	3010	704.253	0.737296	0.0889538
Q9BYG5	ENSG00000124171	9	PARD6B	protein_coding	ensembl_havana	chr20:50731580-50756795:+	832.875	-0.363191	0.080855	2.83867e-06	1.49711e-05	yes	6799	2540	5144	6799	832.875	-0.639331	0.0825689	2.84415e-15	3.77042e-14	yes	4961	2540	3549	4961	832.875	-1.22833	0.0859602	6.29519e-48	3.81909e-46	yes	974	2540	767	2540	832.875	1.85541	0.0873573	5.60861e-102	7.49675e-100	yes	878	2540	475	2540	832.875	1.41358	0.0871171
Q8TD26	ENSG00000124177	15	CHD6	protein_coding	ensembl_havana	chr20:41402083-41618384:-	999.997	-0.447319	0.0553268	1.65101e-16	2.12581e-15	yes	5188	2061	2107	5188	999.997	-0.784384	0.0571148	1.11559e-43	5.01802e-42	yes	3488	2061	1170	3488	999.997	0.0743747	0.0535955	0.161933	0.44679	no	20414	2061	16913	20414	999.997	1.05185	0.0683894	7.00328e-54	4.90984e-52	yes	3509	2061	993	3509	999.997	1.4932	0.0607878
Q13247	ENSG00000124193	16	SRSF6	protein_coding	ensembl_havana	chr20:43457893-43466046:+	959.887	1.23994	0.062032	7.39434e-91	9.8335e-89	yes	617	2167	204	2167	959.887	1.62224	0.0615786	1.0714e-154	2.65287e-152	yes	504	2167	134	2167	959.887	0.48632	0.0629178	5.1237e-15	7.62524e-14	yes	6291	2167	3192	6291	959.887	0.594885	0.0865101	4.35928e-12	7.99894e-11	yes	8624	2167	3794	8624	959.887	0.00363364	0.0891931
Q9P2E3	ENSG00000124201	15	ZNFX1	protein_coding	ensembl_havana	chr20:49237946-49278426:-	5257.34	-0.0144344	0.0490027	0.765238	1	no	27124	206	19881	27124	5257.34	0.0137329	0.0491234	0.776845	1	no	28010	206	20364	28010	5257.34	-0.00330492	0.0494502	0.94636	1	no	34659	206	20400	34659	5257.34	3.18478	0.0500814	0	0	yes	215	206	1	215	5257.34	2.39292	0.0506844
Q16647	ENSG00000124212	6	PTGIS	protein_coding	ensembl_havana	chr20:49503874-49568137:-	7.49805	-0.524074	0.297279	0.0139069	0.025523	yes	4142	15848	9140	15848	7.49805	-0.937524	0.33394	0.000464691	0.000950002	yes	2425	15848	8339	15848	7.49805	-2.50289	0.484477	2.8031e-10	8.03079e-10	yes	72	15848	4188	15848	7.49805	-2.20896	1.324	0.000371407	0.000778406	yes	552	15848	7074	15848	7.49805	-0.7097	0.504847
O95863	ENSG00000124216	4	SNAI1	protein_coding	ensembl_havana	chr20:49982980-49988886:+	23.962	0.487115	0.284248	0.0184249	0.0380748	yes	4615	13315	9577	13315	23.962	0.933349	0.299079	0.000176295	0.00034425	yes	2446	13315	7846	13315	23.962	0.257618	0.272084	0.239366	0.304941	no	12093	13315	15135	15135	23.962	1.82221	0.425555	2.84979e-07	9.10343e-07	yes	921	13315	5134	13315	23.962	3.03225	0.356248
Q9H427	ENSG00000124249	7	KCNK15	protein_coding	ensembl_havana	chr20:44745865-44752313:+	34.0884	-0.212492	0.153053	0.114075	0.158018	no	11377	12583	11947	12583	34.0884	-0.0214177	0.154175	0.881943	0.697254	no	25613	12583	19542	25613	34.0884	0.0403086	0.153296	0.778849	0.721412	no	22787	12583	19587	22787	34.0884	-4.38667	1.41783	1.38843e-06	4.74177e-06	yes	100	12583	5481	12583	34.0884	-0.726851	0.31608
P35558	ENSG00000124253	11	PCK1	protein_coding	ensembl_havana	chr20:57561080-57568121:+	14.325	-0.18681	0.487913	0.262513	0.314604	no	12483	14379	13809	14379	14.325	-0.389428	0.642404	0.112854	0.12728	no	9253	14379	13090	14379	14.325	-0.223742	0.54298	0.295187	0.324501	no	13293	14379	15395	15395	14.325	5.74086	0.775028	2.39425e-15	1.38952e-14	yes	33	14379	3078	14379	14.325	4.75394	0.820437
Q9H171	ENSG00000124256	15	ZBP1	protein_coding	ensembl_havana	chr20:57603846-57620576:-	108.585	0.0614203	0.225823	0.724394	0.699784	no	19898	9744	18009	19898	108.585	-0.469251	0.29658	0.0497567	0.123485	no	7559	9744	13031	13031	108.585	-0.337756	0.27417	0.125115	0.278523	no	9642	9744	14787	14787	108.585	5.65246	0.242725	2.66419e-121	1.59215e-119	yes	37	9744	367	9744	108.585	4.41078	0.254413
Q9ULR5	ENSG00000124374	9	PAIP2B	protein_coding	ensembl_havana	chr2:71182738-71227103:-	89.7242	-0.649793	0.0954831	1.33269e-12	8.7546e-12	yes	2856	10304	2741	10304	89.7242	-1.31638	0.105158	2.84385e-37	7.64027e-36	yes	981	10304	1416	10304	89.7242	-1.20186	0.104088	1.83688e-32	3.36055e-31	yes	1034	10304	1344	10304	89.7242	-1.19753	0.228454	3.00134e-08	1.12187e-07	yes	2684	10304	4779	10304	89.7242	-1.50979	0.221172
O00566	ENSG00000124383	9	MPHOSPH10	protein_coding	ensembl_havana	chr2:71130632-71150101:+	697.673	1.77118	0.0731852	4.96779e-132	1.44235e-129	yes	233	3038	98	3038	697.673	1.41562	0.0734778	4.0391e-84	4.44001e-82	yes	771	3038	428	3038	697.673	0.902236	0.0746926	6.84015e-35	3.29271e-33	yes	2061	3038	1249	3038	697.673	0.698451	0.103509	9.28767e-12	7.48817e-11	yes	7080	3038	3787	7080	697.673	0.396738	0.101228
Q9Y2Q0	ENSG00000124406	16	ATP8A1	protein_coding	ensembl_havana	chr4:42408373-42657105:-	5.83657	-0.49386	0.34773	0.0287776	0.0488639	yes	4522	16467	9879	16467	5.83657	-0.382171	0.33195	0.132599	0.16498	no	9446	16467	13702	16467	5.83657	-1.45791	0.527428	5.42807e-05	9.47892e-05	yes	588	16467	6807	16467	5.83657	-0.515211	0.677178	0.197435	0.213669	no	10059	16467	12919	16467	5.83657	0.245259	0.471383
Q02386	ENSG00000124459	12	ZNF45	protein_coding	ensembl_havana	chr19:43912624-43935282:-	269.042	0.595085	0.0745263	2.15614e-16	2.79668e-15	yes	3381	6505	2124	6505	269.042	0.511796	0.0751817	4.49136e-12	4.72794e-11	yes	6800	6505	4338	6800	269.042	0.136266	0.0772163	0.07283	0.148943	no	17035	6505	13043	17035	269.042	1.859	0.100981	1.47464e-77	7.25079e-76	yes	872	6505	648	6505	269.042	0.812841	0.114315
O95274	ENSG00000124466	9	LYPD3	protein_coding	ensembl_havana	chr19:43460787-43465608:-	87.3683	-0.230869	0.115222	0.030338	0.0673022	yes	10687	10381	10356	10687	87.3683	0.247627	0.112057	0.0217701	0.0599024	yes	13255	10381	11760	13255	87.3683	1.47596	0.104336	6.45683e-47	2.00964e-45	yes	570	10381	796	10381	87.3683	0.269554	0.214416	0.189364	0.251894	no	15763	10381	13429	15763	87.3683	-0.328419	0.228026
Q93008	ENSG00000124486	13	USP9X	protein_coding	ensembl_havana	chrX:41085445-41236579:+	3020.46	-0.276934	0.0550605	2.91968e-07	1.81965e-06	yes	9110	477	4565	9110	3020.46	-0.695416	0.0560746	6.14879e-36	1.3037e-34	yes	4293	477	1481	4293	3020.46	-0.449459	0.0554843	2.93483e-16	5.83035e-15	yes	7029	477	2989	7029	3020.46	1.48567	0.0585903	5.478e-143	1.23122e-140	yes	1589	477	304	1589	3020.46	0.885986	0.0590684
Q96PN7	ENSG00000124496	12	TRERF1	protein_coding	ensembl_havana	chr6:42224931-42452051:-	41.1753	-0.450386	0.191952	0.00506646	0.0143356	yes	5123	12137	8525	12137	41.1753	-0.744706	0.208276	6.77921e-05	0.000238816	yes	3825	12137	7693	12137	41.1753	0.111931	0.170186	0.475351	0.526298	no	18307	12137	17875	18307	41.1753	1.81721	0.239497	5.28129e-16	3.86619e-15	yes	929	12137	2996	12137	41.1753	1.23922	0.239549
P16402	ENSG00000124575	7	H1-3	protein_coding	ensembl_havana	chr6:26234212-26234987:-	6.19166	-0.184134	0.488993	0.265641	0.31741	no	12604	16329	13850	16329	6.19166	-0.163212	0.538262	0.507469	0.475661	no	16453	16329	17359	17359	6.19166	-0.000958455	0.473028	0.996559	0.670869	no	34840	16329	19366	34840	6.19166	2.16401	1.05919	0.000186872	0.000385298	yes	584	16329	6781	16329	6.19166	4.52698	0.892439
P06899	ENSG00000124635	9	H2BC11	protein_coding	ensembl_havana	chr6:27125897-27132795:-	30.7323	0.147425	0.243489	0.417321	0.457657	no	14383	12792	15296	15296	30.7323	0.14066	0.268345	0.527645	0.443515	no	17432	12792	17014	17432	30.7323	0.741459	0.284541	0.00114145	0.00248247	yes	3109	12792	8342	12792	30.7323	2.5669	0.375941	1.36132e-14	7.93589e-14	yes	378	12792	3211	12792	30.7323	3.56058	0.313095
P38936	ENSG00000124762	14	CDKN1A	protein_coding	ensembl_havana	chr6:36676460-36687337:+	1165.93	3.15497	0.0631977	0	0	yes	23	1723	1	1723	1165.93	3.88562	0.0626301	0	0	yes	11	1723	1	1723	1165.93	3.26641	0.0632233	0	0	yes	22	1723	1	1723	1165.93	1.61645	0.100584	1.65399e-59	1.28367e-57	yes	1245	1723	897	1723	1165.93	1.86753	0.0878887
Q06945	ENSG00000124766	7	SOX4	protein_coding	havana	chr6:21593751-21598619:+	2593.41	-1.25577	0.0755234	4.27048e-64	3.05809e-62	yes	593	583	359	593	2593.41	-1.17012	0.075263	1.09627e-55	4.68109e-54	yes	1391	583	815	1391	2593.41	-0.498466	0.0737568	6.30505e-12	9.57523e-11	yes	6081	583	3910	6081	2593.41	0.509641	0.0796172	1.20268e-10	9.65074e-10	yes	10161	583	4082	10161	2593.41	1.6709	0.075305
Q92766	ENSG00000124782	20	RREB1	protein_coding	ensembl_havana	chr6:7107597-7251980:+	517.156	-0.356095	0.0659172	2.74577e-08	2.03777e-07	yes	6936	3990	4093	6936	517.156	0.0442601	0.0635678	0.477927	1	no	22863	3990	20364	22863	517.156	0.114479	0.0634291	0.0680306	0.227748	no	18170	3990	14189	18170	517.156	1.74658	0.0792637	2.95048e-109	2.28169e-107	yes	1024	3990	429	3990	517.156	1.29848	0.0792304
Q13950	ENSG00000124813	23	RUNX2	protein_coding	ensembl_havana	chr6:45328157-45664349:+	12.9416	-2.27234	0.366997	3.13144e-12	1.45038e-11	yes	111	14587	2795	14587	12.9416	-2.822	0.43174	1.05828e-13	4.05984e-13	yes	64	14587	3759	14587	12.9416	-1.89252	0.343653	2.5884e-10	7.59758e-10	yes	239	14587	4181	14587	12.9416	-0.881772	0.55646	0.0296542	0.051893	yes	4930	14587	10208	14587	12.9416	0.588957	0.320706
O14944	ENSG00000124882	4	EREG	protein_coding	ensembl_havana	chr4:74365145-74388749:+	11255.8	0.656379	0.0837048	5.88189e-16	6.97012e-15	yes	2797	68	2186	2797	11255.8	0.697746	0.0834559	1.47884e-17	1.50623e-16	yes	4264	68	3083	4264	11255.8	0.0653089	0.0822543	0.418617	1	no	21006	68	20400	21006	11255.8	0.950692	0.084648	1.14108e-29	4.39616e-28	yes	4316	68	1807	4316	11255.8	1.55601	0.0840761
Q9Y2G1	ENSG00000124920	13	MYRF	protein_coding	ensembl_havana	chr11:61752642-61788518:+	2133.42	-0.247427	0.0386206	9.93526e-11	8.00525e-10	yes	10107	786	3225	10107	2133.42	-0.634491	0.0393189	4.2079e-59	2.60477e-57	yes	5029	786	753	5029	2133.42	-1.16494	0.0401978	2.79996e-186	2.48486e-183	yes	1117	786	67	1117	2133.42	-1.64521	0.0668669	4.03801e-135	5.76893e-133	yes	1191	786	325	1191	2133.42	-0.990233	0.0532195
Q8TE82	ENSG00000125089	17	SH3TC1	protein_coding	ensembl_havana	chr4:8182072-8241803:+	44.4841	-0.398867	0.194469	0.0134479	0.0255759	yes	6088	11982	9148	11982	44.4841	-0.229642	0.187595	0.17752	0.304658	no	13883	11982	15398	15398	44.4841	-0.193874	0.183999	0.245756	0.306073	no	14452	11982	15152	15152	44.4841	1.77857	0.245308	7.94749e-15	4.27949e-14	yes	982	11982	3160	11982	44.4841	1.37453	0.237979
P02795	ENSG00000125148	7	MT2A	protein_coding	ensembl_havana	chr16:56608584-56609497:+	185.137	-0.581288	0.223644	0.00141172	0.00428707	yes	3539	7916	7566	7916	185.137	-0.374437	0.210881	0.0454675	0.0949305	yes	9648	7916	12525	12525	185.137	-0.256653	0.202527	0.153639	0.365712	no	12127	7916	15938	15938	185.137	4.05136	0.215584	2.87446e-81	1.49651e-79	yes	114	7916	612	7916	185.137	2.08361	0.231214
P52799	ENSG00000125266	8	EFNB2	protein_coding	ensembl_havana	chr13:106489745-106535662:-	644.084	0.540824	0.0682554	4.16923e-16	5.66484e-15	yes	3955	3267	2168	3955	644.084	0.94012	0.0672074	1.96653e-45	8.15636e-44	yes	2407	3267	1101	3267	644.084	0.890099	0.0674828	5.38178e-41	2.90299e-39	yes	2132	3267	986	3267	644.084	1.71753	0.0867214	6.82908e-89	8.46085e-87	yes	1064	3267	551	3267	644.084	2.08361	0.0773943
Q8N3J3	ENSG00000125319	14	HROB	protein_coding	ensembl_havana	chr17:44141906-44162476:+	106.456	-0.414076	0.129239	0.000428257	0.0011196	yes	5790	9805	6791	9805	106.456	-0.187205	0.124389	0.114672	0.291498	no	15459	9805	15265	15459	106.456	-0.049782	0.121262	0.668965	1	no	22038	9805	20400	22038	106.456	1.88663	0.158036	8.9704e-35	1.07479e-33	yes	836	9805	1531	9805	106.456	1.58201	0.152449
P10914	ENSG00000125347	14	IRF1	protein_coding	ensembl_havana	chr5:132481609-132490777:-	1136.36	-0.28036	0.0869875	0.000731073	0.00261559	yes	9016	1771	7263	9016	1136.36	-0.0411145	0.0854125	0.621029	1	no	23161	1771	20364	23161	1136.36	0.12271	0.0845749	0.13895	0.397475	no	17696	1771	16314	17696	1136.36	4.47148	0.0811927	0	0	yes	94	1771	1	1771	1136.36	3.8183	0.0821733
O15239	ENSG00000125356	7	NDUFA1	protein_coding	ensembl_havana	chrX:119871832-119876662:+	349.032	0.0609474	0.0713865	0.379459	0.7586	no	19942	5496	18601	19942	349.032	0.156604	0.0727453	0.028105	0.103669	no	16697	5496	12696	16697	349.032	-0.0520445	0.0730787	0.469909	0.704925	no	21870	5496	19508	21870	349.032	-0.804955	0.135525	1.47596e-09	1.02235e-08	yes	5744	5496	4408	5744	349.032	-1.61752	0.151771
P43116	ENSG00000125384	7	PTGER2	protein_coding	ensembl_havana	chr14:52314305-52328598:+	9.56153	-0.0141561	0.375214	0.939752	0.814373	no	27166	15289	19097	27166	9.56153	0.490922	0.481249	0.0937197	0.105041	no	7143	15289	12721	15289	9.56153	0.737302	0.532	0.0144541	0.0189099	yes	3138	15289	9965	15289	9.56153	2.55173	0.851483	5.22463e-06	1.27082e-05	yes	385	15289	5748	15289	9.56153	4.32863	0.664671
P78312	ENSG00000125386	15	FAM193A	protein_coding	ensembl_havana	chr4:2536631-2732565:+	234.61	0.471559	0.0895869	3.39e-08	2.04546e-07	yes	4835	7019	4094	7019	234.61	0.342677	0.0902974	0.000102979	0.000581923	yes	10470	7019	8081	10470	234.61	0.0741878	0.0918956	0.408672	0.586972	no	20427	7019	18571	20427	234.61	2.12426	0.113275	8.76618e-81	5.16899e-79	yes	617	7019	616	7019	234.61	1.57152	0.114793
P32298	ENSG00000125388	20	GRK4	protein_coding	ensembl_havana	chr4:2963571-3040760:+	12.7888	1.46628	0.344	7.9957e-08	2.51139e-07	yes	382	14616	4135	14616	12.7888	1.92883	0.325872	9.6721e-12	3.3285e-11	yes	265	14616	4289	14616	12.7888	0.971081	0.334869	0.000171646	0.000370072	yes	1733	14616	7329	14616	12.7888	0.0781196	0.553029	0.842055	0.73625	no	28484	14616	19791	28484	12.7888	0.18244	0.515418
P48436	ENSG00000125398	8	SOX9	protein_coding	ensembl_havana	chr17:72121020-72126416:+	4022.24	1.17298	0.0638385	3.45296e-77	3.46693e-75	yes	716	330	258	716	4022.24	0.855418	0.0639064	1.00968e-41	4.56624e-40	yes	2920	330	1226	2920	4022.24	0.43162	0.0636688	6.81182e-12	1.04233e-10	yes	7401	330	3918	7401	4022.24	1.84329	0.067137	8.48999e-168	2.35477e-165	yes	895	330	251	895	4022.24	1.74224	0.066259
Q9BUK6	ENSG00000125459	17	MSTO1	protein_coding	ensembl_havana	chr1:155610205-155614951:+	134.032	0.504691	0.0996595	8.56588e-08	4.37608e-07	yes	4379	9036	4240	9036	134.032	1.22943	0.0957116	5.30008e-39	1.28875e-37	yes	1194	9036	1331	9036	134.032	1.21557	0.0963004	3.83821e-38	1.11756e-36	yes	1009	9036	1084	9036	134.032	0.288926	0.186453	0.109478	0.287654	no	15218	9036	13824	15218	134.032	-1.46924	0.292521
Q9H8H2	ENSG00000125485	17	DDX31	protein_coding	ensembl_havana	chr9:132592997-132670401:-	223.618	1.43824	0.0816827	8.01815e-72	7.01776e-70	yes	410	7211	299	7211	223.618	1.50842	0.0813116	2.26912e-78	2.15443e-76	yes	635	7211	481	7211	223.618	0.775046	0.085261	1.08875e-20	1.2534e-19	yes	2837	7211	2317	7211	223.618	1.47315	0.127358	4.53371e-32	9.05537e-31	yes	1626	7211	1661	7211	223.618	0.0777136	0.160481
P41146	ENSG00000125510	18	OPRL1	protein_coding	ensembl_havana	chr20:64080082-64100643:+	9.93655	-0.164954	0.229062	0.349452	0.394769	no	13467	15190	14649	15190	9.93655	-0.539763	0.280726	0.01974	0.0296722	yes	6324	15190	10822	15190	9.93655	-1.58888	0.389	4.56599e-07	1.02606e-06	yes	456	15190	5478	15190	9.93655	-0.700859	0.626646	0.0888529	0.112962	no	7042	15190	11460	15190	9.93655	0.394742	0.38094
Q9BVV2	ENSG00000125531	7	FNDC11	protein_coding	ensembl_havana	chr20:63547891-63556695:+	9.09304	-0.524983	0.257648	0.00775517	0.0130656	yes	4124	15395	8455	15395	9.09304	-1.4858	0.32178	6.82763e-08	1.96519e-07	yes	672	15395	5653	15395	9.09304	-2.11478	0.373448	5.14563e-11	1.58984e-10	yes	147	15395	3972	15395	9.09304	-1.0489	0.684785	0.0160849	0.0301407	yes	3535	15395	9533	15395	9.09304	-0.875885	0.498934
P01584	ENSG00000125538	12	IL1B	protein_coding	ensembl_havana	chr2:112829751-112836816:-	75.2976	1.57632	0.15342	2.32238e-27	3.42416e-26	yes	323	10769	1180	10769	75.2976	2.42693	0.146848	1.5519e-64	6.00177e-63	yes	112	10769	673	10769	75.2976	1.88127	0.148763	1.50539e-38	2.52288e-37	yes	246	10769	1062	10769	75.2976	0.534547	0.296245	0.0493924	0.0844349	yes	9705	10769	10950	10950	75.2976	1.20595	0.233449
Q9NZH6	ENSG00000125571	9	IL37	protein_coding	ensembl_havana	chr2:112912971-112918882:+	16.854	0.124479	0.230724	0.480879	0.508796	no	15588	14060	15853	15853	16.854	0.6053	0.266054	0.00684388	0.0100727	yes	5382	14060	9798	14060	16.854	2.06832	0.265848	3.53675e-17	2.1845e-16	yes	156	14060	2740	14060	16.854	-0.719448	0.706158	0.0817591	0.101642	no	6783	14060	11246	14060	16.854	-1.23445	0.911691
Q9H9Y6	ENSG00000125630	16	POLR1B	protein_coding	ensembl_havana	chr2:112541915-112579818:+	649.031	1.08809	0.0518484	2.46459e-99	4.27058e-97	yes	888	3248	170	3248	649.031	1.4878	0.0511042	7.72567e-188	3.91992e-185	yes	670	3248	90	3248	649.031	0.648807	0.053354	1.18364e-34	5.00603e-33	yes	3959	3248	1257	3959	649.031	1.09287	0.0811359	6.67526e-42	1.59979e-40	yes	3235	3248	1274	3248	649.031	0.282842	0.0885686
Q9BT30	ENSG00000125652	8	ALKBH7	protein_coding	ensembl_havana	chr19:6372794-6375250:+	52.0059	-0.312533	0.123214	0.00556	0.011941	yes	8062	11620	8384	11620	52.0059	-0.625476	0.131622	6.10468e-07	2.65939e-06	yes	5132	11620	6221	11620	52.0059	-0.445931	0.126542	0.000217952	0.00051111	yes	7094	11620	7480	11620	52.0059	-1.89793	0.457059	3.77198e-07	1.29528e-06	yes	824	11620	5202	11620	52.0059	-1.51673	0.315474
P41273	ENSG00000125657	5	TNFSF9	protein_coding	ensembl_havana	chr19:6531026-6535924:+	19.3258	0.159871	0.229291	0.364618	0.336907	no	13726	13771	14056	14056	19.3258	0.056937	0.250856	0.789112	0.59834	no	21902	13771	18902	21902	19.3258	0.345297	0.24675	0.0945963	0.119976	no	9443	13771	12579	13771	19.3258	1.83384	0.3727	1.28903e-08	4.11874e-08	yes	906	13771	4640	13771	19.3258	1.36045	0.35427
P32970	ENSG00000125726	11	CD70	protein_coding	ensembl_havana	chr19:6583183-6604103:-	1.9146	-0.305899	0.597749	0.0656935	0.101484	no	8254	19478	11017	19478	1.9146	-0.0534332	0.55004	0.815852	0.52177	no	22143	19478	17980	22143	1.9146	-0.225337	0.577699	0.244604	0.171061	no	13217	19478	13361	19478	1.9146	0.135285	0.739917	0.697638	0.670691	no	20499	19478	17999	20499	1.9146	2.27326	1.26464
P53539	ENSG00000125740	14	FOSB	protein_coding	ensembl_havana	chr19:45467995-45475179:+	595.515	4.77737	0.131726	1.25543e-292	1.27117e-289	yes	4	3519	30	3519	595.515	4.06249	0.132007	1.26963e-209	8.65335e-207	yes	8	3519	67	3519	595.515	2.70542	0.136854	4.86611e-90	1.10404e-87	yes	50	3519	265	3519	595.515	5.54605	0.138909	0	0	yes	41	3519	1	3519	595.515	4.38638	0.144457
P62316	ENSG00000125743	10	SNRPD2	protein_coding	ensembl_havana	chr19:45687454-45692569:-	1049.84	-0.0199926	0.0528993	0.700984	0.867393	no	24481	1946	19494	24481	1049.84	0.0748913	0.0534093	0.154075	0.429416	no	20764	1946	16881	20764	1049.84	0.110643	0.0532779	0.0363607	0.133564	no	18368	1946	12827	18368	1049.84	-0.823785	0.085565	3.11624e-22	6.19131e-21	yes	5527	1946	2337	5527	1049.84	-1.48302	0.0903944
Q9NPB8	ENSG00000125772	14	GPCPD1	protein_coding	ensembl_havana	chr20:5544439-5611006:-	86.0673	0.198584	0.150116	0.133946	0.206664	no	12000	10423	12632	12632	86.0673	1.10987	0.151387	1.56166e-14	1.36e-13	yes	1601	10423	3655	10423	86.0673	0.648222	0.154456	5.89545e-06	2.30924e-05	yes	3967	10423	6325	10423	86.0673	2.71773	0.189923	2.53045e-49	4.38176e-48	yes	325	10423	1081	10423	86.0673	2.35698	0.186042
Q9H190	ENSG00000125775	15	SDCBP2	protein_coding	ensembl_havana	chr20:1309909-1329139:-	155.683	-0.0642081	0.0863124	0.437767	0.621381	no	19658	8505	17053	19658	155.683	-0.253961	0.0901526	0.00390528	0.0147124	yes	13046	8505	10097	13046	155.683	-0.621991	0.0933727	7.11895e-12	6.97512e-11	yes	4282	8505	3872	8505	155.683	-1.65805	0.234509	4.99184e-14	5.40275e-13	yes	1163	8505	3356	8505	155.683	-1.78634	0.210982
Q9H116	ENSG00000125812	16	GZF1	protein_coding	ensembl_havana	chr20:23362182-23373062:+	87.4422	0.970831	0.131836	8.43113e-15	6.35604e-14	yes	1185	10377	2355	10377	87.4422	1.09721	0.13162	5.51277e-18	5.88445e-17	yes	1641	10377	3032	10377	87.4422	0.542117	0.134148	1.91841e-05	7.03824e-05	yes	5349	10377	6702	10377	87.4422	1.85679	0.187171	4.63581e-25	3.81993e-24	yes	876	10377	2065	10377	87.4422	0.894791	0.204561
Q9GZP1	ENSG00000125841	13	NRSN2	protein_coding	ensembl_havana	chr20:346782-359660:+	4.0631	-0.404572	0.359414	0.0675522	0.103894	no	5975	17416	11066	17416	4.0631	-1.65013	0.624417	4.62275e-05	6.88294e-05	yes	481	17416	7223	17416	4.0631	-0.555144	0.394722	0.0364376	0.0434415	yes	5161	17416	10935	17416	4.0631	-1.21424	0.957999	0.00908031	0.0179589	yes	2603	17416	9032	17416	4.0631	-0.276277	0.561038
P12643	ENSG00000125845	7	BMP2	protein_coding	ensembl_havana	chr20:6767686-6780246:+	245.691	0.727603	0.118893	9.98791e-11	8.15908e-10	yes	2243	6842	3228	6842	245.691	1.06654	0.116594	4.52786e-21	7.80326e-20	yes	1774	6842	2668	6842	245.691	0.881042	0.119016	7.86541e-15	6.46249e-14	yes	2181	6842	3180	6842	245.691	3.73865	0.125683	3.29168e-197	6.56935e-195	yes	143	6842	182	6842	245.691	3.47994	0.123648
Q9NZU0	ENSG00000125848	10	FLRT3	protein_coding	ensembl_havana	chr20:14322985-14337614:-	508.592	-1.11988	0.0702226	6.7443e-59	4.3272e-57	yes	819	4046	405	4046	508.592	-0.992638	0.0698341	7.01168e-47	3.04361e-45	yes	2112	4046	1052	4046	508.592	-0.235372	0.0638402	0.00019224	0.00144298	yes	12859	4046	8010	12859	508.592	1.68077	0.0769861	3.46582e-107	2.59552e-105	yes	1125	4046	443	4046	508.592	1.12986	0.0782846
Q8WUT4	ENSG00000125872	8	LRRN4	protein_coding	ensembl_havana	chr20:6040546-6054060:-	18.7175	0.698558	0.30503	0.00185668	0.00324896	yes	2451	13830	7398	13830	18.7175	1.29732	0.305338	7.04327e-07	1.65316e-06	yes	1022	13830	6108	13830	18.7175	1.36749	0.312464	2.05236e-07	6.05835e-07	yes	709	13830	5353	13830	18.7175	2.28492	0.418184	1.45403e-10	6.4292e-10	yes	500	13830	4040	13830	18.7175	0.568617	0.453662
Q9C0F3	ENSG00000125945	15	ZNF436	protein_coding	ensembl_havana	chr1:23359448-23369836:-	350.654	-0.205759	0.0697964	0.002392	0.0107207	yes	11663	5477	8297	11663	350.654	-0.101325	0.0702678	0.140631	0.341121	no	19309	5477	15832	19309	350.654	0.0620607	0.0687702	0.360636	0.742008	no	21217	5477	19673	21217	350.654	1.7808	0.0900956	1.11642e-88	6.47931e-87	yes	976	5477	549	5477	350.654	1.64326	0.0847988
Q9Y5R2	ENSG00000125966	10	MMP24	protein_coding	ensembl_havana	chr20:35226690-35276998:+	776.998	0.723805	0.054157	1.188e-41	4.82206e-40	yes	2267	2724	701	2724	776.998	0.522936	0.0547903	6.01544e-22	1.01652e-20	yes	6598	2724	2553	6598	776.998	0.198641	0.0554994	0.000306497	0.00175717	yes	14263	2724	8140	14263	776.998	-0.125291	0.0982692	0.198359	0.551171	no	20928	2724	16710	20928	776.998	1.63828	0.0643326
P41134	ENSG00000125968	9	ID1	protein_coding	ensembl_havana	chr20:31605283-31606515:+	626.055	1.76218	0.0847496	1.14607e-98	2.01233e-96	yes	237	3369	173	3369	626.055	0.918497	0.085726	9.87691e-28	2.51165e-26	yes	2543	3369	2010	3369	626.055	0.213021	0.0859885	0.0114434	0.0603745	yes	13684	3369	11396	13684	626.055	1.22016	0.105335	9.62363e-32	3.59843e-30	yes	2577	3369	1698	3369	626.055	0.812839	0.104861
P60602	ENSG00000125995	16	ROMO1	protein_coding	ensembl_havana	chr20:35699272-35700984:+	327.946	-0.0826356	0.0702472	0.226245	0.429059	no	18246	5743	15003	18246	327.946	0.108098	0.0710087	0.119788	0.362568	no	18975	5743	16113	18975	327.946	0.361658	0.0700431	1.6305e-07	8.76483e-07	yes	9032	5743	5444	9032	327.946	-0.770014	0.138621	1.51978e-08	1.05747e-07	yes	6137	5743	4768	6137	327.946	-1.50941	0.152504
Q8TDL5	ENSG00000125999	11	BPIFB1	protein_coding	ensembl_havana	chr20:33273480-33309871:+	35.5544	-0.197996	0.131695	0.0971128	0.159399	no	12021	12484	11966	12484	35.5544	-0.118323	0.134601	0.353577	0.356166	no	18465	12484	16041	18465	35.5544	-0.84733	0.155021	3.36644e-09	1.39121e-08	yes	2351	12484	4607	12484	35.5544	-2.85907	1.23786	2.87828e-05	6.50219e-05	yes	281	12484	6189	12484	35.5544	-3.26814	1.04152
P06132	ENSG00000126088	14	UROD	protein_coding	ensembl_havana	chr1:45010950-45015575:+	332.108	-0.231485	0.0573911	3.83444e-05	0.000167348	yes	10661	5698	5952	10661	332.108	-0.0261049	0.0566839	0.639693	1	no	24895	5698	20364	24895	332.108	0.253095	0.0558088	4.76932e-06	2.21332e-05	yes	12238	5698	6306	12238	332.108	-0.982085	0.135481	1.52378e-13	1.4163e-12	yes	4039	5698	3428	5698	332.108	-1.73	0.150567
P20393	ENSG00000126368	6	NR1D1	protein_coding	ensembl_havana	chr17:40092793-40100589:-	5034.1	0.359199	0.0687316	7.10808e-08	4.34577e-07	yes	6886	226	4237	6886	5034.1	0.168003	0.0693759	0.0137325	0.038966	yes	16230	226	11160	16230	5034.1	-0.458811	0.0714991	7.17866e-11	1.00956e-09	yes	6845	226	4228	6845	5034.1	4.0339	0.0688197	0	0	yes	116	226	1	226	5034.1	5.30975	0.0666866
Q12931	ENSG00000126602	11	TRAP1	protein_coding	ensembl_havana	chr16:3651639-3717553:-	1463.32	-0.0632842	0.0347404	0.0666083	0.146767	no	19745	1301	11793	19745	1463.32	0.231251	0.0345475	1.87081e-11	1.45261e-10	yes	13830	1301	4482	13830	1463.32	0.310931	0.0343987	1.19676e-19	2.96583e-18	yes	10412	1301	2482	10412	1463.32	-0.81798	0.0672529	2.53928e-34	1.01974e-32	yes	5595	1301	1581	5595	1463.32	-1.79647	0.0784927
Q9BZE0	ENSG00000126603	8	GLIS2	protein_coding	ensembl_havana	chr16:4314761-4339597:+	600.917	-0.59145	0.0696395	3.12204e-18	4.416e-17	yes	3431	3489	1918	3489	600.917	-0.940373	0.0717465	3.21481e-40	1.17431e-38	yes	2405	3489	1288	3489	600.917	-0.898428	0.0716823	2.51468e-37	1.34394e-35	yes	2084	3489	1125	3489	600.917	0.165773	0.0965327	0.0832864	0.388303	no	19209	3489	14932	19209	600.917	1.49771	0.0747384
P09912	ENSG00000126709	15	IFI6	protein_coding	ensembl_havana	chr1:27666064-27672198:-	3477.64	0.106352	0.0788197	0.161984	0.303651	no	16668	394	13714	16668	3477.64	0.0522189	0.0799257	0.503007	0.868177	no	22223	394	20163	22223	3477.64	0.456824	0.0801367	6.17003e-09	7.70433e-08	yes	6876	394	4925	6876	3477.64	2.69252	0.0830114	1.24649e-233	5.86332e-231	yes	332	394	148	394	3477.64	3.30964	0.08153
Q15475	ENSG00000126778	12	SIX1	protein_coding	ensembl_havana	chr14:60643421-60658259:-	77.3747	-1.45827	0.150072	9.13697e-25	1.38273e-23	yes	391	10699	1328	10699	77.3747	-0.43967	0.123249	0.000196411	0.000638027	yes	8153	10699	8135	10699	77.3747	0.00122227	0.11441	0.991163	0.922246	no	34821	10699	20281	34821	77.3747	0.953934	0.178472	3.39788e-08	1.29691e-07	yes	4286	10699	4806	10699	77.3747	0.613994	0.174894
A1L390	ENSG00000126822	17	PLEKHG3	protein_coding	ensembl_havana	chr14:64704102-64750249:+	571.555	-0.952249	0.0625829	1.64549e-53	8.88944e-52	yes	1242	3667	481	3667	571.555	-0.31974	0.0577617	2.30137e-08	1.91636e-07	yes	11081	3667	5646	11081	571.555	-0.0355268	0.05575	0.520445	1	no	23258	3667	20400	23258	571.555	1.76439	0.0712644	5.14663e-137	1.11618e-134	yes	1004	3667	321	3667	571.555	1.77113	0.0656387
Q9BQI0	ENSG00000126878	13	AIF1L	protein_coding	ensembl_havana	chr9:131096476-131123152:+	297.684	-0.114002	0.0525047	0.0273506	0.06555	yes	16200	6106	10307	16200	297.684	-0.092949	0.0533772	0.0769002	0.239998	no	19776	6106	14632	19776	297.684	-0.422605	0.055149	1.05505e-14	8.78078e-14	yes	7562	6106	3205	7562	297.684	-1.63409	0.163744	6.87608e-25	1.182e-23	yes	1211	6106	2113	6106	297.684	-2.22691	0.173121
Q9H8X2	ENSG00000127080	10	IPPK	protein_coding	ensembl_havana	chr9:92613183-92670131:-	215.762	0.94374	0.0918344	5.27122e-26	1.07291e-24	yes	1276	7335	1260	7335	215.762	1.15407	0.0912577	7.8357e-38	2.57052e-36	yes	1449	7335	1392	7335	215.762	0.61992	0.0939801	1.11722e-11	7.6707e-11	yes	4304	7335	3885	7335	215.762	2.05327	0.123477	2.64582e-64	1.06268e-62	yes	681	7335	826	7335	215.762	1.35192	0.128727
Q5JVG2	ENSG00000127081	14	ZNF484	protein_coding	ensembl_havana	chr9:92844182-92878038:-	86.9913	0.524656	0.149915	9.05645e-05	0.000262251	yes	4128	10391	6131	10391	86.9913	0.852839	0.147799	1.08286e-09	6.86333e-09	yes	2947	10391	5022	10391	86.9913	0.516596	0.147696	0.00018408	0.000759082	yes	5764	10391	7654	10391	86.9913	2.59137	0.18351	4.53683e-48	6.97985e-47	yes	370	10391	1106	10391	86.9913	1.77729	0.19201
Q5JSP0	ENSG00000127084	19	FGD3	protein_coding	ensembl_havana	chr9:92947523-93036236:+	87.0267	-0.667249	0.134881	9.06303e-08	4.17482e-07	yes	2708	10390	4231	10390	87.0267	-1.32945	0.153644	2.14079e-19	2.91477e-18	yes	946	10390	2850	10390	87.0267	-0.761399	0.138416	4.49912e-09	2.98891e-08	yes	2950	10390	4750	10390	87.0267	0.710523	0.198377	0.000198605	0.000491407	yes	6902	10390	6877	10390	87.0267	2.021	0.140367
P20800	ENSG00000127129	10	EDN2	protein_coding	ensembl_havana	chr1:41478775-41484683:-	96.0618	5.26838	0.229988	5.86527e-121	8.60586e-119	yes	1	10094	121	10094	96.0618	3.95564	0.229281	2.51907e-68	1.31922e-66	yes	9	10094	618	10094	96.0618	-0.0906984	0.253467	0.665602	0.818423	no	19441	10094	19997	19997	96.0618	0.990522	0.415081	0.00445617	0.00957619	yes	3965	10094	8536	10094	96.0618	2.54347	0.32081
P48740	ENSG00000127241	17	MASP1	protein_coding	ensembl_havana	chr3:187217285-187292022:-	11.5355	-0.491849	0.237436	0.00837372	0.0128857	yes	4540	14839	8440	14839	11.5355	-0.864172	0.260918	0.000116779	0.000219988	yes	2862	14839	7655	14839	11.5355	-2.77599	0.410287	1.18131e-14	4.5994e-14	yes	44	14839	3152	14839	11.5355	-1.67574	1.12231	0.00170178	0.00322969	yes	1134	14839	7812	14839	11.5355	-0.455611	0.396434
Q4VNC1	ENSG00000127249	15	ATP13A4	protein_coding	ensembl_havana	chr3:193398967-193593111:-	175.055	-0.700267	0.11663	2.19342e-10	1.43454e-09	yes	2436	8121	3312	8121	175.055	-0.918322	0.121274	4.12334e-15	4.40373e-14	yes	2544	8121	3562	8121	175.055	-0.764673	0.11869	1.37487e-11	1.50957e-10	yes	2917	8121	3963	8121	175.055	2.26263	0.124314	1.63299e-76	8.74635e-75	yes	517	8121	665	8121	175.055	1.09585	0.138219
Q8NG08	ENSG00000127311	10	HELB	protein_coding	ensembl_havana	chr12:66302493-66343643:+	51.3261	-0.441775	0.218264	0.0117924	0.0227988	yes	5294	11655	8997	11655	51.3261	0.285329	0.194293	0.103523	0.197072	no	12107	11655	14095	14095	51.3261	0.436168	0.191716	0.0111768	0.0199399	yes	7287	11655	10009	11655	51.3261	2.86673	0.234126	1.95671e-37	2.53483e-36	yes	280	11655	1416	11655	51.3261	1.72849	0.25216
P19075	ENSG00000127324	9	TSPAN8	protein_coding	ensembl_havana	chr12:71125085-71441898:-	2507.84	-0.224078	0.0484441	2.68123e-06	1.41849e-05	yes	10941	608	5127	10941	2507.84	-0.399299	0.0488717	1.92135e-16	2.70324e-15	yes	9043	608	3313	9043	2507.84	-1.16617	0.0498519	1.21052e-122	4.2194e-120	yes	1115	608	172	1115	2507.84	-2.24782	0.0786165	2.81161e-182	9.14653e-180	yes	520	608	214	608	2507.84	-1.43158	0.062538
Q8N1M1	ENSG00000127325	19	BEST3	protein_coding	ensembl_havana	chr12:69643360-69699476:-	26.0114	1.68438	0.45193	4.9483e-07	1.81868e-06	yes	261	13129	4564	13129	26.0114	2.16608	0.426425	5.35168e-10	1.79595e-09	yes	181	13129	4815	13129	26.0114	2.97839	0.400656	1.01067e-16	6.51837e-16	yes	32	13129	2813	13129	26.0114	4.44858	0.440322	3.25122e-26	2.83148e-25	yes	97	13129	1987	13129	26.0114	2.10247	0.531046
Q13526	ENSG00000127445	14	PIN1	protein_coding	ensembl_havana	chr19:9835257-9849689:+	177.943	-0.138366	0.0846735	0.0884426	0.167967	no	14841	8056	12098	14841	177.943	-0.0840368	0.0861398	0.315814	0.573063	no	20235	8056	18650	20235	177.943	0.0408634	0.0853862	0.625399	1	no	22745	8056	20400	22745	177.943	-1.09655	0.192982	3.48039e-09	2.76442e-08	yes	3209	8056	4573	8056	177.943	-1.61125	0.19984
Q9Y5W3	ENSG00000127528	6	KLF2	protein_coding	ensembl_havana	chr19:16324826-16328685:+	40.2994	1.34412	0.295526	3.29266e-08	1.45019e-07	yes	486	12188	4031	12188	40.2994	0.559018	0.279555	0.015563	0.0228298	yes	5993	12188	10530	12188	40.2994	1.01082	0.294949	2.37528e-05	6.46178e-05	yes	1572	12188	6669	12188	40.2994	3.98202	0.308671	1.13717e-40	1.21089e-39	yes	124	12188	1313	12188	40.2994	2.94198	0.344011
O43761	ENSG00000127561	15	SYNGR3	protein_coding	ensembl_havana	chr16:1989660-1994275:+	52.2808	-1.14194	0.142038	1.69539e-17	1.53634e-16	yes	782	11606	1987	11606	52.2808	-1.86793	0.164727	3.56542e-32	5.72086e-31	yes	304	11606	1689	11606	52.2808	-1.01288	0.141868	3.05561e-14	1.67901e-13	yes	1564	11606	3250	11606	52.2808	-0.649649	0.27106	0.0100338	0.0188238	yes	7767	11606	9070	11606	52.2808	0.335582	0.184321
Q8N461	ENSG00000127585	12	FBXL16	protein_coding	ensembl_havana	chr16:692498-705808:-	44.8098	-1.44993	0.146092	1.20026e-25	1.69638e-24	yes	397	11967	1274	11967	44.8098	-1.77896	0.155037	1.26603e-32	2.05819e-31	yes	377	11967	1667	11967	44.8098	-0.996653	0.137723	1.5863e-14	8.68726e-14	yes	1626	11967	3203	11967	44.8098	-1.71783	0.399764	4.03789e-07	1.3834e-06	yes	1063	11967	5214	11967	44.8098	-0.718427	0.231271
Q8WVB6	ENSG00000127586	17	CHTF18	protein_coding	ensembl_havana	chr16:788046-800737:+	161.033	-0.377146	0.0950145	2.70737e-05	0.0001192	yes	6505	8396	5825	8396	161.033	-0.69806	0.0986811	3.55771e-13	3.37514e-12	yes	4260	8396	4010	8396	161.033	-0.551083	0.0966314	4.25721e-09	2.83596e-08	yes	5207	8396	4738	8396	161.033	-0.163817	0.151376	0.269058	0.53847	no	19271	8396	16577	19271	161.033	-1.65682	0.206204
Q8IUC6	ENSG00000127666	9	TICAM1	protein_coding	ensembl_havana	chr19:4815932-4831704:-	316.38	0.184299	0.0778258	0.0140743	0.0414256	yes	12594	5873	9667	12594	316.38	0.163254	0.0798263	0.0364097	0.127077	no	16451	5873	13083	16451	316.38	0.154191	0.0794888	0.0483982	0.113572	no	16188	5873	12471	16188	316.38	2.0653	0.0988638	3.83787e-99	3.32105e-97	yes	674	5873	489	5873	316.38	1.79347	0.095676
Q687X5	ENSG00000127954	12	STEAP4	protein_coding	ensembl_havana	chr7:88270892-88306891:-	139.549	-0.460839	0.091852	1.32279e-07	7.36404e-07	yes	4971	8905	4348	8905	139.549	-1.21718	0.101812	3.58694e-34	8.64734e-33	yes	1241	8905	1578	8905	139.549	-1.85443	0.112877	1.79489e-62	1.09154e-60	yes	264	8905	519	8905	139.549	-0.708796	0.188775	0.000101789	0.000472912	yes	6925	8905	6858	8905	139.549	0.746905	0.118388
P63096	ENSG00000127955	17	GNAI1	protein_coding	ensembl_havana	chr7:79768028-80226181:+	198.868	0.11541	0.0863171	0.162829	0.30437	no	16111	7624	13719	16111	198.868	-0.122386	0.091422	0.167775	0.354389	no	18275	7624	16022	18275	198.868	0.625525	0.0855581	6.8724e-14	7.72513e-13	yes	4241	7624	3375	7624	198.868	1.5148	0.124308	2.32236e-35	5.54233e-34	yes	1503	7624	1522	7624	198.868	1.46481	0.114542
Q9P244	ENSG00000128011	4	LRFN1	protein_coding	ensembl_havana	chr19:39306568-39315336:-	65.9109	-0.599875	0.163962	3.68032e-05	0.000110284	yes	3327	11083	5806	11083	65.9109	0.2759	0.141345	0.038688	0.0842526	yes	12361	11083	12321	12361	65.9109	0.58455	0.138911	7.71289e-06	2.17827e-05	yes	4737	11083	6302	11083	65.9109	1.6371	0.201336	1.5218e-17	1.00741e-16	yes	1208	11083	2771	11083	65.9109	1.15717	0.200187
P26651	ENSG00000128016	7	ZFP36	protein_coding	ensembl_havana	chr19:39406847-39409412:+	797.829	-0.00768146	0.110418	0.940651	1	no	28273	2647	19881	28273	797.829	0.308826	0.114791	0.00520351	0.025711	yes	11412	2647	10651	11412	797.829	0.171422	0.113915	0.118709	0.356527	no	15443	2647	15816	15816	797.829	2.56493	0.122286	1.92271e-100	1.85216e-98	yes	380	2647	482	2647	797.829	2.44423	0.120693
Q7Z4H4	ENSG00000128165	9	ADM2	protein_coding	ensembl_havana	chr22:50481543-50486440:+	201.622	-0.761842	0.0685938	1.296e-29	3.12012e-28	yes	2014	7583	1087	7583	201.622	-1.36834	0.0756808	2.00477e-74	1.73596e-72	yes	854	7583	531	7583	201.622	-1.38868	0.0760063	4.58036e-76	4.84004e-74	yes	672	7583	364	7583	201.622	-1.58947	0.190881	3.67009e-18	4.29599e-17	yes	1314	7583	2722	7583	201.622	0.247306	0.0975659
Q6ICH7	ENSG00000128203	7	ASPHD2	protein_coding	ensembl_havana	chr22:26429260-26445015:+	60.3924	0.477821	0.172662	0.00134302	0.00316442	yes	4732	11265	7384	11265	60.3924	1.32514	0.166138	6.33132e-17	5.27795e-16	yes	954	11265	3170	11265	60.3924	1.08112	0.172104	9.22656e-12	4.30108e-11	yes	1335	11265	3818	11265	60.3924	2.20339	0.230829	5.18024e-24	4.39724e-23	yes	557	11265	2161	11265	60.3924	1.69024	0.227485
Q9HCN8	ENSG00000128228	5	SDF2L1	protein_coding	ensembl_havana	chr22:21642302-21644299:+	195.999	0.302357	0.0711185	1.12884e-05	4.4547e-05	yes	8365	7680	5489	8365	195.999	0.457098	0.0711736	7.15143e-11	4.99031e-10	yes	7811	7680	4638	7811	195.999	0.676512	0.0701108	9.89628e-23	1.79884e-21	yes	3654	7680	2114	7680	195.999	-0.357818	0.161352	0.0230915	0.0562875	yes	13464	7680	10333	13464	195.999	-1.45592	0.202942
O75677	ENSG00000128250	5	RFPL1	protein_coding	ensembl_havana	chr22:29438583-29442455:+	2.72877	-0.112113	0.472475	0.465421	0.491752	no	16325	18484	15662	18484	2.72877	0.0172965	0.531185	0.942351	0.533078	no	27629	18484	18168	27629	2.72877	-0.397199	0.648304	0.0652537	0.0671687	yes	8150	18484	11548	18484	2.72877	2.63366	1.27596	7.51451e-05	0.000218889	yes	351	18484	6589	18484	2.72877	0.916262	0.821454
Q09327	ENSG00000128268	12	MGAT3	protein_coding	ensembl_havana	chr22:39457012-39492194:+	903.51	-0.66843	0.0554142	2.23454e-34	6.46601e-33	yes	2697	2323	898	2697	903.51	-1.54186	0.0586704	8.29402e-154	2.02346e-151	yes	583	2323	136	2323	903.51	-1.0607	0.0569369	4.81019e-79	6.43309e-77	yes	1408	2323	336	2323	903.51	-0.663912	0.0830116	8.2611e-16	1.85102e-14	yes	7556	2323	3107	7556	903.51	0.382481	0.0646886
O95236	ENSG00000128284	19	APOL3	protein_coding	ensembl_havana	chr22:36140330-36166177:-	99.9124	-0.52552	0.128247	8.06181e-06	2.94238e-05	yes	4117	9975	5340	9975	99.9124	-1.38181	0.149784	1.06422e-21	1.60062e-20	yes	835	9975	2580	9975	99.9124	-1.61816	0.157073	1.80749e-26	3.23589e-25	yes	429	9975	1763	9975	99.9124	1.63023	0.157925	2.07847e-26	2.30638e-25	yes	1218	9975	1976	9975	99.9124	1.5199	0.147543
Q6UXY1	ENSG00000128298	17	BAIAP2L2	protein_coding	ensembl_havana	chr22:38084900-38110684:-	555.102	-0.849647	0.0460464	4.62407e-77	5.04101e-75	yes	1614	3758	261	3758	555.102	-1.74435	0.0514113	2.32201e-254	2.3051e-251	yes	402	3758	46	3758	555.102	-1.9627	0.0529996	3.27788e-302	9.02559e-299	yes	196	3758	20	3758	555.102	-0.951801	0.08836	1.85314e-27	6.51758e-26	yes	4308	3758	1941	4308	555.102	-0.720916	0.0741659
Q9BQE5	ENSG00000128335	14	APOL2	protein_coding	ensembl_havana	chr22:36226209-36239954:-	1110.33	-0.755252	0.0561488	3.50834e-42	1.24269e-40	yes	2062	1816	681	2062	1110.33	-0.48297	0.0552007	1.06575e-18	1.88912e-17	yes	7309	1816	2968	7309	1110.33	0.37922	0.0522046	2.44402e-13	3.13607e-12	yes	8587	1816	3502	8587	1110.33	2.34273	0.0581672	0	0	yes	470	1816	1	1816	1110.33	0.443319	0.071294
P15018	ENSG00000128342	5	LIF	protein_coding	ensembl_havana	chr22:30240453-30246759:-	3009.9	1.55561	0.0505003	5.82566e-211	3.22087e-208	yes	339	481	47	481	3009.9	1.40153	0.0504866	5.40385e-171	1.74128e-168	yes	799	481	108	799	3009.9	0.56127	0.0508714	9.46572e-29	3.52261e-27	yes	5058	481	1611	5058	3009.9	0.591406	0.0613739	4.03503e-22	1.18726e-20	yes	8687	481	2366	8687	3009.9	0.177454	0.061286
Q5J8M3	ENSG00000128463	13	EMC4	protein_coding	ensembl_havana	chr15:34225013-34230156:+	191.38	-0.0518107	0.0757269	0.479691	0.671512	no	20706	7780	17646	20706	191.38	0.165793	0.076623	0.0271147	0.0594593	yes	16330	7780	11751	16330	191.38	0.201472	0.0760733	0.0071185	0.0261761	yes	14130	7780	10317	14130	191.38	-1.14423	0.19098	4.77157e-10	3.57555e-09	yes	2941	7780	4252	7780	191.38	-1.91427	0.216152
Q8N1I0	ENSG00000128512	23	DOCK4	protein_coding	ensembl_havana	chr7:111726110-112206407:-	101.227	0.3692	0.135471	0.00248813	0.00574449	yes	6666	9940	7799	9940	101.227	0.460675	0.136375	0.000372391	0.00164594	yes	7729	9940	8607	9940	101.227	1.38023	0.130375	9.55602e-28	1.42317e-26	yes	692	9940	1651	9940	101.227	1.90179	0.18751	4.04151e-26	3.61699e-25	yes	820	9940	1996	9940	101.227	2.13297	0.164819
O00592	ENSG00000128567	17	PODXL	protein_coding	ensembl_havana	chr7:131500262-131558217:-	423.553	0.393912	0.0645796	3.68139e-10	2.80382e-09	yes	6179	4774	3411	6179	423.553	1.42222	0.0610578	2.02101e-121	4.21413e-119	yes	763	4774	219	4774	423.553	1.69441	0.0603023	2.88484e-175	1.60196e-172	yes	371	4774	79	4774	423.553	0.646588	0.110709	3.44729e-09	2.51522e-08	yes	7808	4774	4547	7808	423.553	0.397661	0.105863
O15409	ENSG00000128573	26	FOXP2	protein_coding	ensembl_havana	chr7:114086327-114693772:+	52.2768	-0.307194	0.167451	0.0329263	0.0644076	yes	8215	11607	10274	11607	52.2768	-1.76136	0.24176	2.24338e-15	1.73562e-14	yes	387	11607	3476	11607	52.2768	-1.83904	0.243853	5.47209e-16	3.25929e-15	yes	271	11607	2945	11607	52.2768	1.03584	0.250011	9.9595e-06	3.05763e-05	yes	3627	11607	5975	11607	52.2768	2.33721	0.186775
O43852	ENSG00000128595	17	CALU	protein_coding	ensembl_havana	chr7:128739292-128773400:+	3192.2	0.211049	0.0315485	1.68086e-11	1.44608e-10	yes	11434	440	3011	11434	3192.2	0.259914	0.0316517	1.80386e-16	3.01464e-15	yes	12837	440	3318	12837	3192.2	0.218466	0.0316619	4.54408e-12	6.97294e-11	yes	13487	440	3871	13487	3192.2	-1.02974	0.0532383	7.96541e-84	9.22453e-82	yes	3675	440	590	3675	3192.2	-1.48933	0.0535891
P15882	ENSG00000128656	15	CHN1	protein_coding	ensembl_havana	chr2:174798809-175005381:-	22.0114	0.569707	0.271048	0.00540385	0.0126834	yes	3659	13502	8432	13502	22.0114	0.125531	0.260749	0.565669	0.492445	no	18111	13502	17599	18111	22.0114	1.29939	0.28037	6.93498e-08	2.40931e-07	yes	817	13502	5146	13502	22.0114	2.11024	0.383317	1.97389e-10	8.66562e-10	yes	633	13502	4069	13502	22.0114	1.7152	0.357966
Q7Z5H3	ENSG00000128805	14	ARHGAP22	protein_coding	ensembl_havana	chr10:48446034-48656265:-	22.171	-0.2671	0.242973	0.145726	0.195933	no	9441	13487	12476	13487	22.171	0.576917	0.244335	0.00606488	0.00951456	yes	5735	13487	9766	13487	22.171	1.45907	0.245125	5.15243e-11	2.51681e-10	yes	586	13487	4036	13487	22.171	1.53531	0.358193	8.95629e-07	2.74505e-06	yes	1448	13487	5351	13487	22.171	0.483545	0.385193
Q9NZR1	ENSG00000128872	10	TMOD2	protein_coding	ensembl_havana	chr15:51751597-51816363:+	7.10596	0.140964	0.354276	0.476319	0.504896	no	14702	15962	15825	15962	7.10596	1.15528	0.520837	0.000866141	0.00163757	yes	1444	15962	8605	15962	7.10596	1.63412	0.556328	1.97173e-05	3.74918e-05	yes	409	15962	6474	15962	7.10596	2.49654	0.737022	1.43952e-06	3.70581e-06	yes	406	15962	5431	15962	7.10596	0.631254	0.629012
P26440	ENSG00000128928	10	IVD	protein_coding	ensembl_havana	chr15:40405485-40435947:+	192.954	0.0780509	0.0824765	0.325256	0.521401	no	18566	7742	15998	18566	192.954	0.43729	0.0833145	8.58069e-08	3.87503e-07	yes	8205	7742	5791	8205	192.954	0.664244	0.0825692	1.83529e-16	2.38284e-15	yes	3775	7742	2922	7742	192.954	-0.635787	0.177752	0.000227401	0.00104694	yes	7967	7742	7206	7967	192.954	-1.5466	0.209697
Q9NPB9	ENSG00000129048	7	ACKR4	protein_coding	ensembl_havana	chr3:132597270-132618967:+	14.4991	-0.265799	0.250645	0.154378	0.16568	no	9491	14359	12061	14359	14.4991	-1.8253	0.445418	1.69454e-07	4.64117e-07	yes	341	14359	5828	14359	14.4991	-1.04751	0.360706	0.000128633	0.000316631	yes	1450	14359	7263	14359	14.4991	1.05151	0.379187	0.00131504	0.00302641	yes	3512	14359	7762	14359	14.4991	0.959174	0.357337
P48547	ENSG00000129159	8	KCNC1	protein_coding	ensembl_havana	chr11:17734774-17856804:+	1.44168	0.0367774	0.476853	0.786493	1	no	22023	20323	19881	22023	1.44168	0.818467	0.850489	0.00770897	0.00904518	yes	3206	20323	9722	20323	1.44168	0.305974	0.596816	0.143052	0.255842	no	10563	20323	14513	20323	1.44168	0.400721	0.813778	0.242778	0.503165	no	12407	20323	16161	20323	1.44168	1.5593	1.27975
Q9Y6Q5	ENSG00000129354	11	AP1M2	protein_coding	ensembl_havana	chr19:10572671-10587315:-	796.227	-0.182514	0.0415588	9.0713e-06	4.48103e-05	yes	12677	2660	5492	12677	796.227	-0.194608	0.0420136	3.2201e-06	2.21881e-05	yes	15165	2660	6828	15165	796.227	-0.328938	0.0423589	5.93406e-15	8.79269e-14	yes	9893	2660	3206	9893	796.227	-1.10134	0.0891181	1.21279e-35	3.7243e-34	yes	3176	2660	1512	3176	796.227	-1.56432	0.089983
Q9ULD2	ENSG00000129422	14	MTUS1	protein_coding	ensembl_havana	chr8:17643795-17800917:-	501.416	0.0750561	0.071364	0.278902	0.502417	no	18792	4102	15795	18792	501.416	-0.862089	0.0783304	4.81164e-29	1.18461e-27	yes	2881	4102	1911	4102	501.416	-1.26503	0.0814991	6.43832e-56	4.98936e-54	yes	881	4102	613	4102	501.416	0.742754	0.0971613	1.21669e-14	2.51234e-13	yes	6488	4102	3306	6488	501.416	1.45092	0.082879
Q9H6Z9	ENSG00000129521	15	EGLN3	protein_coding	ensembl_havana	chr14:33924227-34462774:-	53.6255	0.942617	0.207717	2.3792e-07	9.58906e-07	yes	1280	11545	4404	11545	53.6255	0.791007	0.208894	2.52552e-05	9.32213e-05	yes	3436	11545	7342	11545	53.6255	-0.0792999	0.209289	0.66739	0.624755	no	20115	11545	19011	20115	53.6255	2.52828	0.268359	7.75461e-24	6.3777e-23	yes	397	11545	2172	11545	53.6255	3.09007	0.235364
P07998	ENSG00000129538	14	RNASE1	protein_coding	ensembl_havana	chr14:20801228-20802855:-	342.053	-0.492918	0.0683387	1.18933e-13	1.26087e-12	yes	4529	5583	2559	5583	342.053	-0.562678	0.068694	9.94154e-17	1.17733e-15	yes	5928	5583	3243	5928	342.053	-1.27305	0.072599	2.05997e-70	1.96364e-68	yes	867	5583	432	5583	342.053	-2.27311	0.178796	1.55806e-39	3.80633e-38	yes	509	5583	1358	5583	342.053	-1.41212	0.121358
P49918	ENSG00000129757	13	CDKN1C	protein_coding	ensembl_havana	chr11:2883213-2885773:-	17.2042	-0.89828	0.237442	6.98935e-06	1.74872e-05	yes	1434	14009	5191	14009	17.2042	-1.87903	0.291985	4.64919e-13	1.70944e-12	yes	297	14009	3921	14009	17.2042	-1.65782	0.273586	2.07349e-11	9.00702e-11	yes	395	14009	3896	14009	17.2042	-0.888702	0.490063	0.0205094	0.0300921	yes	4869	14009	9529	14009	17.2042	0.241616	0.301645
Q9BU89	ENSG00000129932	10	DOHH	protein_coding	ensembl_havana	chr19:3490821-3500674:-	100.869	1.32599	0.123067	2.9682e-29	6.20543e-28	yes	502	9949	1099	9949	100.869	1.74362	0.120335	1.26787e-49	4.24022e-48	yes	403	9949	967	9949	100.869	0.907316	0.126256	3.42403e-14	2.5668e-13	yes	2038	9949	3280	9949	100.869	0.199908	0.241076	0.381094	0.45543	no	17981	9949	15662	17981	100.869	-0.101768	0.236174
Q9P0V3	ENSG00000130147	16	SH3BP4	protein_coding	ensembl_havana	chr2:234952017-235055714:+	758.02	0.176333	0.058223	0.00199431	0.0061249	yes	12947	2799	7854	12947	758.02	-0.00289033	0.0591914	0.960399	1	no	34705	2799	20364	34705	758.02	0.167716	0.0589356	0.00406518	0.0189727	yes	15588	2799	9969	15588	758.02	1.46401	0.0746984	1.25063e-86	1.53284e-84	yes	1652	2799	568	2799	758.02	1.65368	0.0681252
P14314	ENSG00000130175	9	PRKCSH	protein_coding	ensembl_havana	chr19:11435288-11450968:+	1959.35	-0.304074	0.0383365	1.1549e-15	1.33618e-14	yes	8316	891	2238	8316	1959.35	-0.319704	0.0385015	7.52579e-17	8.16153e-16	yes	11082	891	3209	11082	1959.35	-0.402468	0.0385804	1.09421e-25	3.51021e-24	yes	8036	891	1851	8036	1959.35	-1.43896	0.0669432	1.51998e-103	2.27074e-101	yes	1728	891	466	1728	1959.35	-1.59631	0.0626884
P02649	ENSG00000130203	10	APOE	protein_coding	ensembl_havana	chr19:44905791-44909393:+	56.8498	-0.359433	0.11834	0.000969848	0.00234388	yes	6880	11430	7199	11430	56.8498	-0.137956	0.115269	0.211948	0.355541	no	17542	11430	16031	17542	56.8498	-0.0838088	0.114053	0.446228	0.484672	no	19843	11430	17371	19843	56.8498	-1.47588	0.375366	5.11726e-06	1.57606e-05	yes	1618	11430	5800	11430	56.8498	-1.45345	0.311865
O95257	ENSG00000130222	11	GADD45G	protein_coding	ensembl_havana	chr9:89605012-89606555:+	7.69762	-0.0531605	0.335246	0.784715	0.729867	no	20616	15783	18298	20616	7.69762	0.037695	0.385769	0.88623	0.60784	no	23498	15783	18951	23498	7.69762	0.00722557	0.369956	0.976071	0.618289	no	30380	15783	18940	30380	7.69762	0.540915	0.605077	0.180696	0.236561	no	9602	15783	13215	15783	7.69762	2.81715	0.623993
Q10589	ENSG00000130303	13	BST2	protein_coding	ensembl_havana	chr19:17402939-17405630:-	129.025	0.0673075	0.260382	0.717677	0.712414	no	19425	9152	18139	19425	129.025	-0.379422	0.326625	0.131994	0.27822	no	9512	9152	15101	15101	129.025	-0.0322712	0.288058	0.885762	1	no	23616	9152	20400	23616	129.025	4.52292	0.343066	9.35471e-42	1.60918e-40	yes	91	9152	1275	9152	129.025	5.64911	0.324413
Q6PCB7	ENSG00000130304	17	SLC27A1	protein_coding	ensembl_havana	chr19:17468769-17506168:+	360.312	-1.04103	0.0677575	1.04704e-54	6.37941e-53	yes	994	5374	467	5374	360.312	-1.54055	0.0709687	4.44112e-106	7.43582e-104	yes	585	5374	281	5374	360.312	-1.78303	0.0726024	7.29246e-135	1.50289e-132	yes	313	5374	142	5374	360.312	-1.34983	0.125684	8.05433e-28	1.40859e-26	yes	2049	5374	1897	5374	360.312	-0.840591	0.0993373
Q9UK45	ENSG00000130332	15	LSM7	protein_coding	ensembl_havana	chr19:2321520-2328611:-	157.388	-0.0193329	0.0772971	0.795874	1	no	24565	8474	19881	24565	157.388	0.207181	0.0781246	0.00684862	0.0174363	yes	14679	8474	10272	14679	157.388	0.119843	0.0782946	0.119555	0.259467	no	17865	8474	14543	17865	157.388	-1.10494	0.206971	2.3663e-08	1.774e-07	yes	3143	8474	4845	8474	157.388	-1.53418	0.208696
Q9BXT2	ENSG00000130433	7	CACNG6	protein_coding	ensembl_havana	chr19:53992288-54012669:+	3019.76	-0.380629	0.044713	6.28695e-18	8.70207e-17	yes	6443	478	1960	6443	3019.76	-0.76888	0.0451243	7.75237e-66	6.52318e-64	yes	3624	478	659	3624	3019.76	-1.40426	0.0457795	4.34563e-208	5.16268e-205	yes	650	478	50	650	3019.76	-1.9897	0.0669685	4.26748e-196	7.55585e-194	yes	735	478	185	735	3019.76	-1.0515	0.0539074
Q9HCJ5	ENSG00000130449	6	ZSWIM6	protein_coding	ensembl_havana	chr5:61332258-61546172:+	545.54	-0.11074	0.0803491	0.15258	0.33101	no	16406	3818	14002	16406	545.54	0.10061	0.0809475	0.202203	0.515527	no	19363	3818	17911	19363	545.54	0.215978	0.0801308	0.00607113	0.0307653	yes	13566	3818	10491	13566	545.54	2.69507	0.0887484	2.10576e-205	3.75991e-203	yes	331	3818	171	3818	545.54	2.5431	0.0861315
Q96G42	ENSG00000130487	9	KLHDC7B	protein_coding	ensembl_havana	chr22:50545899-50551023:+	23.0142	-0.368249	0.31219	0.0792365	0.134172	no	6694	13390	11599	13390	23.0142	-0.0208092	0.288156	0.928717	0.723042	no	25759	13390	19679	25759	23.0142	-0.296749	0.304869	0.201474	0.262854	no	10871	13390	14593	14593	23.0142	1.81858	0.435046	4.52682e-07	1.54469e-06	yes	927	13390	5235	13390	23.0142	3.46562	0.349401
Q99988	ENSG00000130513	6	GDF15	protein_coding	ensembl_havana	chr19:18374731-18389176:+	278.95	2.10774	0.081405	5.79887e-150	1.96227e-147	yes	139	6358	73	6358	278.95	1.1513	0.0840896	7.72307e-44	3.0692e-42	yes	1463	6358	1157	6358	278.95	-0.812272	0.0993207	2.52306e-17	2.3998e-16	yes	2560	6358	2747	6358	278.95	0.367364	0.147696	0.0111449	0.0377248	yes	13213	6358	9801	13213	278.95	0.414501	0.132349
Q9H0B3	ENSG00000130518	17	IQCN	protein_coding	ensembl_havana	chr19:18257097-18274509:-	6.77364	2.12037	0.587292	6.08692e-07	2.21293e-06	yes	137	16080	4614	16080	6.77364	0.910746	0.49966	0.00525146	0.00784195	yes	2591	16080	9598	16080	6.77364	0.418759	0.425008	0.110273	0.106172	no	7635	16080	12346	16080	6.77364	1.8354	0.726705	0.00014228	0.000375366	yes	905	16080	6771	16080	6.77364	0.625259	0.629999
Q8N988	ENSG00000130544	12	ZNF557	protein_coding	ensembl_havana	chr19:7069703-7087968:+	64.4179	0.725452	0.149023	1.12977e-07	5.30619e-07	yes	2256	11139	4279	11139	64.4179	0.674865	0.149487	1.60682e-06	6.45589e-06	yes	4546	11139	6477	11139	64.4179	0.388162	0.148276	0.00522993	0.010925	yes	8383	11139	9473	11139	64.4179	1.75781	0.210267	1.31797e-18	9.30971e-18	yes	1010	11139	2650	11139	64.4179	0.757802	0.230994
Q86UZ6	ENSG00000130584	11	ZBTB46	protein_coding	ensembl_havana	chr20:63743666-63832038:-	43.5746	-1.20317	0.165546	4.73768e-15	4.09345e-14	yes	668	12033	2326	12033	43.5746	-1.2394	0.166475	4.93688e-15	3.67809e-14	yes	1163	12033	3547	12033	43.5746	-1.48479	0.174757	5.03903e-19	3.59892e-18	yes	557	12033	2492	12033	43.5746	-0.187908	0.266641	0.450886	0.509291	no	18424	12033	16240	18424	43.5746	0.528922	0.201192
Q9BYK8	ENSG00000130589	16	HELZ2	protein_coding	ensembl_havana	chr20:63558086-63574239:-	2325.58	-0.0729641	0.0734565	0.305667	0.501655	no	18947	674	15782	18947	2325.58	-0.214384	0.0753174	0.00376364	0.0119913	yes	14392	674	9938	14392	2325.58	-0.150259	0.0748574	0.0415029	0.182049	no	16369	674	13542	16369	2325.58	3.33119	0.0758746	0	0	yes	194	674	1	674	2325.58	2.06109	0.0779142
P00966	ENSG00000130707	18	ASS1	protein_coding	ensembl_havana	chr9:130444961-130501274:+	229.677	-0.209967	0.0736919	0.00323055	0.0102301	yes	11484	7098	8264	11484	229.677	-0.247959	0.0750792	0.000786348	0.00393002	yes	13245	7098	9137	13245	229.677	-1.08713	0.0819684	9.54207e-42	2.58082e-40	yes	1320	7098	949	7098	229.677	-1.97716	0.215154	3.30079e-22	4.51956e-21	yes	748	7098	2327	7098	229.677	-0.653093	0.125476
Q9BWQ6	ENSG00000130733	10	YIPF2	protein_coding	ensembl_havana	chr19:10922185-10928681:-	429.107	-0.233127	0.0508063	3.10863e-06	2.12049e-05	yes	10604	4729	5241	10604	429.107	-0.031641	0.0502521	0.522873	1	no	24281	4729	20364	24281	429.107	-0.283268	0.0515576	3.10396e-08	2.47955e-07	yes	11275	4729	5155	11275	429.107	-1.50675	0.137676	4.58298e-29	1.0441e-27	yes	1526	4729	1825	4729	429.107	-0.911598	0.100417
Q9UPT8	ENSG00000130749	10	ZC3H4	protein_coding	ensembl_havana	chr19:47064187-47113776:-	893.439	0.833292	0.0511871	1.32925e-60	8.2639e-59	yes	1675	2355	388	2355	893.439	0.215428	0.0531248	4.33726e-05	0.000189927	yes	14362	2355	7577	14362	893.439	-0.211113	0.0548675	0.000104506	0.000621011	yes	13760	2355	7562	13760	893.439	2.00811	0.0634832	9.59082e-222	1.9883e-219	yes	718	2355	158	2355	893.439	1.33922	0.0657105
Q5TEJ8	ENSG00000130775	16	THEMIS2	protein_coding	ensembl_havana	chr1:27872543-27886685:+	364.921	-1.87837	0.0814123	2.53415e-120	5.63522e-118	yes	185	5335	122	5335	364.921	-1.62198	0.0788651	9.6637e-96	1.33331e-93	yes	506	5335	341	5335	364.921	-0.928941	0.0712989	3.63975e-40	2.07558e-38	yes	1942	5335	1022	5335	364.921	1.70154	0.0792675	8.90306e-104	5.90943e-102	yes	1088	5335	460	5335	364.921	0.387841	0.0937873
Q96PQ6	ENSG00000130803	15	ZNF317	protein_coding	ensembl_havana	chr19:9140397-9163424:+	542.074	0.559434	0.060362	3.22496e-21	5.25398e-20	yes	3777	3833	1595	3833	542.074	0.42287	0.0610536	2.53548e-12	3.03151e-11	yes	8512	3833	4275	8512	542.074	-0.014034	0.0630858	0.822071	1	no	27889	3833	20400	27889	542.074	1.79834	0.0793698	2.05265e-115	3.64538e-113	yes	952	3833	392	3833	542.074	1.67043	0.0750497
Q9NUL5	ENSG00000130813	18	SHFL	protein_coding	ensembl_havana	chr19:10086122-10093252:+	367.998	0.102679	0.0681167	0.121543	0.314619	no	16884	5297	13811	16884	367.998	0.358428	0.0682831	1.04318e-07	8.24177e-07	yes	10056	5297	5955	10056	367.998	0.155998	0.0691693	0.0223019	0.076737	yes	16115	5297	11765	16115	367.998	1.90496	0.087444	3.5328e-107	2.4404e-105	yes	819	5297	442	5297	367.998	0.855219	0.0982474
P51805	ENSG00000130827	6	PLXNA3	protein_coding	ensembl_havana	chrX:154458281-154477779:+	498.09	-0.231534	0.0557958	2.32467e-05	0.000113807	yes	10660	4131	5812	10660	498.09	-0.208996	0.0563216	0.000179428	0.00100822	yes	14606	4131	8367	14606	498.09	0.167845	0.0549856	0.00208394	0.011629	yes	15585	4131	9531	15585	498.09	-0.556949	0.101617	3.12787e-08	2.12768e-07	yes	9292	4131	4877	9292	498.09	-1.94483	0.134452
Q8WUA2	ENSG00000131013	4	PPIL4	protein_coding	ensembl_havana	chr6:149504495-149546043:-	232.822	0.489502	0.0789923	1.27357e-10	1.07431e-09	yes	4586	7047	3266	7047	232.822	0.666466	0.0782813	4.47793e-18	6.72204e-17	yes	4638	7047	3041	7047	232.822	0.440096	0.0791537	1.46795e-08	7.94241e-08	yes	7198	7047	4930	7198	232.822	1.54685	0.11459	8.69758e-43	1.76528e-41	yes	1421	7047	1241	7047	232.822	1.16618	0.112775
Q8NF91	ENSG00000131018	24	SYNE1	protein_coding	ensembl_havana	chr6:152121684-152637801:-	688.499	1.51817	0.0655298	2.69239e-121	6.81539e-119	yes	358	3082	120	3082	688.499	1.54391	0.0654941	1.83053e-124	4.19811e-122	yes	580	3082	205	3082	688.499	1.39898	0.0660046	3.53561e-101	8.54378e-99	yes	655	3082	220	3082	688.499	3.33323	0.0742573	0	0	yes	193	3082	1	3082	688.499	1.58484	0.090041
Q8TE68	ENSG00000131037	15	EPS8L1	protein_coding	ensembl_havana	chr19:55072020-55087923:+	405.07	-0.521694	0.058267	6.64796e-20	1.35887e-18	yes	4178	4944	1749	4944	405.07	-1.27482	0.0617245	5.01185e-96	6.99699e-94	yes	1084	4944	337	4944	405.07	-2.59851	0.0723692	2.08457e-285	3.26599e-282	yes	64	4944	28	4944	405.07	-1.29026	0.112946	4.8398e-31	1.16517e-29	yes	2275	4944	1727	4944	405.07	-1.89212	0.11862
Q14498	ENSG00000131051	24	RBM39	protein_coding	ensembl_havana	chr20:35701347-35742312:-	1603.59	0.0922577	0.0788976	0.225597	0.397872	no	17564	1146	14688	17564	1603.59	0.198773	0.0805356	0.0117045	0.0334882	yes	14997	1146	10975	14997	1603.59	0.445996	0.0802392	1.45497e-08	1.75755e-07	yes	7093	1146	5092	7093	1603.59	1.58971	0.0865216	9.76146e-77	4.83723e-75	yes	1311	1146	661	1311	1603.59	1.21242	0.0860716
Q9UJ14	ENSG00000131067	17	GGT7	protein_coding	ensembl_havana	chr20:34844720-34872856:-	151.486	-0.491735	0.0832067	7.51083e-10	4.67238e-09	yes	4541	8595	3482	8595	151.486	-0.537045	0.0837316	5.90162e-11	3.36252e-10	yes	6367	8595	4590	8595	151.486	-0.654779	0.0847374	2.45311e-15	2.98573e-14	yes	3882	8595	3117	8595	151.486	-1.34697	0.200223	2.02277e-12	1.96593e-11	yes	2056	8595	3664	8595	151.486	-1.90152	0.209667
Q9NR19	ENSG00000131069	20	ACSS2	protein_coding	ensembl_havana	chr20:34872146-34927962:+	629.539	-0.407881	0.0521845	1.75698e-15	2.27197e-14	yes	5905	3350	2278	5905	629.539	-1.15182	0.0548892	6.26792e-99	9.9805e-97	yes	1459	3350	321	3350	629.539	-1.98336	0.0591887	3.01772e-248	3.67576e-245	yes	182	3350	39	3350	629.539	-1.01539	0.0910886	2.52893e-29	4.28258e-28	yes	3764	3350	1803	3764	629.539	-1.32637	0.0885043
O43307	ENSG00000131089	17	ARHGEF9	protein_coding	ensembl_havana	chrX:63634967-63809274:-	140.913	-0.351591	0.0730875	6.40409e-07	3.12136e-06	yes	7058	8872	4714	8872	140.913	-0.457934	0.074922	5.21774e-10	3.58766e-09	yes	7792	8872	4922	8872	140.913	-0.248496	0.0725762	0.000511304	0.00236402	yes	12395	8872	8311	12395	140.913	-1.63671	0.235375	1.26014e-13	9.35456e-13	yes	1209	8872	3393	8872	140.913	-1.72006	0.206848
Q14687	ENSG00000131149	19	GSE1	protein_coding	ensembl_havana	chr16:85169525-85676204:+	503.213	-0.856231	0.0747932	2.05898e-31	5.29732e-30	yes	1585	4086	1010	4086	503.213	-1.92859	0.0842458	1.6455e-118	3.29569e-116	yes	266	4086	228	4086	503.213	-0.824264	0.0752994	5.57871e-29	1.86528e-27	yes	2485	4086	1590	4086	503.213	0.630782	0.0940732	1.36541e-11	1.09078e-10	yes	8049	4086	3822	8049	503.213	1.30146	0.0807424
P14902	ENSG00000131203	13	IDO1	protein_coding	ensembl_havana	chr8:39902275-39928790:+	131.538	0.300476	0.254893	0.112063	0.213604	no	8408	9095	12699	12699	131.538	-0.191	0.284598	0.408746	0.573105	no	15302	9095	18652	18652	131.538	-0.156383	0.275195	0.477044	0.895184	no	16090	9095	20217	20217	131.538	6.36294	0.257534	3.2703e-136	3.6062e-134	yes	21	9095	323	9095	131.538	4.59775	0.27366
Q13114	ENSG00000131323	16	TRAF3	protein_coding	ensembl_havana	chr14:102777449-102911500:+	468.836	0.214526	0.0627891	0.000464454	0.00187079	yes	11294	4383	7064	11294	468.836	0.499673	0.0625395	6.37352e-16	8.79363e-15	yes	6989	4383	3410	6989	468.836	0.129579	0.0640717	0.0408268	0.181438	no	17374	4383	13529	17374	468.836	1.81482	0.0817116	4.4648e-111	3.56067e-109	yes	932	4383	416	4383	468.836	1.30433	0.0825924
O96009	ENSG00000131400	8	NAPSA	protein_coding	ensembl_havana	chr19:50358477-50365830:-	7.10675	-0.552893	0.372966	0.0188558	0.0331085	yes	3836	15961	9425	15961	7.10675	-1.59556	0.580014	4.20262e-05	8.25696e-05	yes	525	15961	7295	15961	7.10675	-0.715118	0.404716	0.00947167	0.0117993	yes	3317	15961	9542	15961	7.10675	0.604814	0.476834	0.10841	0.159297	no	8447	15961	12157	15961	7.10675	0.53572	0.459985
O94808	ENSG00000131459	13	GFPT2	protein_coding	ensembl_havana	chr5:180300698-180353336:-	1.57957	0.45051	0.686561	0.0227915	0.132887	no	5120	20030	11578	20030	1.57957	0.402697	0.663285	0.0934765	0.129684	no	8957	20030	13124	20030	1.57957	0.26504	0.591753	0.180419	0.21094	no	11834	20030	13937	20030	1.57957	0.91994	1.0529	0.0232182	0.140554	no	4564	20030	11906	20030	1.57957	3.20009	1.82246
O43678	ENSG00000131495	9	NDUFA2	protein_coding	ensembl_havana	chr5:140638740-140647771:-	152.285	-0.28857	0.0771645	0.000103363	0.000397389	yes	8756	8575	6296	8756	152.285	-0.145848	0.0770662	0.0529235	0.130322	no	17210	8575	13143	17210	152.285	-0.0431069	0.0759185	0.564068	1	no	22557	8575	20400	22557	152.285	-1.33011	0.21327	5.49953e-11	4.99767e-10	yes	2119	8575	3997	8575	152.285	-1.70889	0.210323
Q8IZW8	ENSG00000131746	13	TNS4	protein_coding	ensembl_havana	chr17:40475828-40501623:-	12.9675	-0.0590741	0.300435	0.760516	0.70587	no	20097	14584	18071	20097	12.9675	0.418059	0.353134	0.111764	0.126206	no	8616	14584	13074	14584	12.9675	0.417362	0.343935	0.0910375	0.122162	no	7672	14584	12612	14584	12.9675	3.0525	0.494052	5.60113e-13	2.86445e-12	yes	233	14584	3493	14584	12.9675	1.11609	0.498644
P10276	ENSG00000131759	18	RARA	protein_coding	ensembl_havana	chr17:40309180-40357643:+	3669.25	1.44454	0.0386337	0	0	yes	405	369	1	405	3669.25	1.10731	0.0389145	3.17958e-179	1.76311e-176	yes	1611	369	100	1611	3669.25	0.426935	0.0395265	1.96118e-27	6.85548e-26	yes	7464	369	1701	7464	3669.25	1.71911	0.0455836	0	0	yes	1062	369	1	1062	3669.25	1.94944	0.0428358
Q9UD71	ENSG00000131771	14	PPP1R1B	protein_coding	ensembl_havana	chr17:39626740-39636626:+	75.1633	-0.550671	0.101757	1.09306e-08	4.95368e-08	yes	3856	10776	3839	10776	75.1633	-1.05577	0.110212	7.7935e-23	8.40978e-22	yes	1807	10776	2412	10776	75.1633	-2.21874	0.137737	5.75748e-61	1.89124e-59	yes	120	10776	534	10776	75.1633	-1.77824	0.334833	2.05522e-09	8.77532e-09	yes	984	10776	4384	10776	75.1633	-0.0828805	0.161763
Q9HCX3	ENSG00000131845	14	ZNF304	protein_coding	ensembl_havana	chr19:57351307-57359898:+	90.0889	-0.101343	0.11021	0.324724	0.387623	no	16964	10292	14575	16964	90.0889	-0.563449	0.124908	2.42342e-06	1.40503e-05	yes	5917	10292	6693	10292	90.0889	-0.562458	0.124162	1.97719e-06	8.06364e-06	yes	5042	10292	6029	10292	90.0889	1.48866	0.159015	5.41985e-22	5.0908e-21	yes	1576	10292	2335	10292	90.0889	0.63739	0.173111
Q9BUG6	ENSG00000131848	9	ZSCAN5A	protein_coding	ensembl_havana	chr19:56219670-56368383:-	69.8258	1.39985	0.13634	4.49264e-27	6.56838e-26	yes	428	10957	1190	10957	69.8258	0.764581	0.140926	1.06828e-08	5.33791e-08	yes	3665	10957	5382	10957	69.8258	0.488269	0.140709	0.000228281	0.000534117	yes	6255	10957	7497	10957	69.8258	1.52268	0.212108	4.09164e-14	2.32162e-13	yes	1487	10957	3299	10957	69.8258	0.755741	0.225004
P52740	ENSG00000131849	12	ZNF132	protein_coding	ensembl_havana	chr19:58432814-58440153:-	1.55627	0.290422	0.584495	0.0778069	0.500117	no	8687	20081	15777	20081	1.55627	0.172501	0.608847	0.396054	0.431005	no	16048	20081	16895	20081	1.55627	0.15183	0.569166	0.392108	0.436839	no	16303	20081	16777	20081	1.55627	3.45177	1.93658	5.81824e-05	0.000254006	yes	182	20081	6639	20081	1.55627	0.514102	0.863773
Q86X52	ENSG00000131873	7	CHSY1	protein_coding	ensembl_havana	chr15:101175727-101252048:-	465.322	1.45079	0.058698	2.51899e-137	9.10922e-135	yes	396	4411	84	4411	465.322	1.62914	0.0583087	1.52153e-173	6.74847e-171	yes	496	4411	106	4411	465.322	1.08173	0.0602327	1.01472e-73	1.45521e-71	yes	1333	4411	384	4411	465.322	1.02868	0.0999931	2.65293e-25	4.24774e-24	yes	3677	4411	2072	4411	465.322	0.430746	0.104088
Q9NVV9	ENSG00000131931	8	THAP1	protein_coding	ensembl_havana	chr8:42836674-42843325:-	181.543	1.37319	0.10964	2.78993e-38	9.24434e-37	yes	455	7997	774	7997	181.543	1.0721	0.110705	2.71066e-23	3.86913e-22	yes	1752	7997	2371	7997	181.543	0.565212	0.112344	1.6362e-07	1.26143e-06	yes	4994	7997	5526	7997	181.543	1.78173	0.149679	2.14451e-34	4.38566e-33	yes	974	7997	1558	7997	181.543	1.54071	0.143449
[truncated: 1,680 more rows]
[truncated: 7 more columns]
