# Supplementary material for: Multi-OMICs landscape of SARS-CoV-2-induced host responses in human lung epithelial cells
Source: iScience. 2022 Dec 28;26(1):105895. doi: 10.1016/j.isci.2022.105895 (PMC9794516; doi:10.1016/j.isci.2022.105895)
Supplement: Table S3. List of differentially phosphorylated proteins and phosphosites identified in Calu-3 cells infected with SARS-CoV-2/ Trondheim-S15/2020 strain at time intervals 3-, 6-, 12-, 24-, and 48-h post-infection (hpi), related to Figures 1 and 3 [file mmc4.xlsx]

## Sheet: Sheet1
Annotated.Sequence	Master.Protein.Descriptions	Gene symbol	Master.Protein.Accessions	Modifications	Marked.as	Number.of.Protein.Groups	Number.of.Proteins	Number.of.Isoforms	Number.of.PSMs	Positions.in.Master.Proteins	Modifications.in.Master.Proteins	Number.of.Missed.Cleavages	log2FC_t3	log2FC_t6	log2FC_t12	log2FC_t24	log2FC_t48	Abundance.Ratio.3..0	Abundance.Ratio.6..0	Abundance.Ratio.12..0	Abundance.Ratio.24..0	Abundance.Ratio.48..0	Abundance.Ratio.P.Value.3..0	Abundance.Ratio.P.Value.6..0	Abundance.Ratio.P.Value.12..0	Abundance.Ratio.P.Value.24..0	Abundance.Ratio.P.Value.48..0	Abundance.Ratio.Adj.P.Value.3..0	Abundance.Ratio.Adj.P.Value.6..0	Abundance.Ratio.Adj.P.Value.12..0	Abundance.Ratio.Adj.P.Value.24..0	Abundance.Ratio.Adj.P.Value.48..0	Abundance.Ratio.Variability.in.Percent.3..0	Abundance.Ratio.Variability.in.Percent.6..0	Abundance.Ratio.Variability.in.Percent.12..0	Abundance.Ratio.Variability.in.Percent.24..0	Abundance.Ratio.Variability.in.Percent.48..0	Abundances.Normalized.F1.126.Control.R1.0	Abundances.Normalized.F2.126.Control.R2.0	Abundances.Normalized.F3.126.Control.R3.0	Abundances.Normalized.F1.127.Sample.R1.3	Abundances.Normalized.F2.127.Sample.R2.3	Abundances.Normalized.F3.127.Sample.R3.3	Abundances.Normalized.F1.128.Sample.R1.6	Abundances.Normalized.F2.128.Sample.R2.6	Abundances.Normalized.F3.128.Sample.R3.6	Abundances.Normalized.F1.129.Sample.R1.12	Abundances.Normalized.F2.129.Sample.R2.12	Abundances.Normalized.F3.129.Sample.R3.12
[R].QGFVDSDVETKDVVECLK.[L]	Replicase polyprotein 1a		P0DTC1	1xCarbamidomethyl [C16]; 2xTMT6plex [K11; K18]; 1xTMT6plex [N-Term]; 1xPhospho [S6(100)]	CoV	1	2	1	21	P0DTC1 [2639-2656]	P0DTC1 1xPhospho [S2644(100)]	1	-0.109359	-0.00433459	1.80612	2.56487	3.0998	0.927	0.997	3.497	5.917	8.573	0.578664	0.695852	0.0405833	0.0188113	0.0169693	0.812176	0.852895	0.288799	0.131114	0.116486	26.59	5.5	43.31	46.13	33.92	66899	177449	145147	62036.7	200518	110817	61927.4	183800	144761	429172	620578	359329
[K].VPATVSVSSPDAVTAYNGYLTSSSK.[T]	Replicase polyprotein 1a		P0DTC1	1xDeamidated [N17]; 1xTMT6plex [K25]; 1xTMT6plex [N-Term]; 1xPhospho [S/T/Y]	CoV	1	2	3	6	P0DTC1 [1471-1495]		0	0.0186342	0.196607	0.459432	1.54646	2.04998	1.013	1.146	1.375	2.921	4.141	0.713336	0.556177	0.363534	0.127184	0.0425234	0.878256	0.769445	0.632037	0.268761	0.152824	34.66	27.6	19.66	16.85	66.04	23141.6	10757.4	21179.6	23435.7	18371.6	16433.9	26527.4	14626.7	18081.2	31811.4	16748.2	18407.1
[R].QGFVDSDVETKDVVECLK.[L]	Replicase polyprotein 1a		P0DTC1	1xCarbamidomethyl [C16]; 1xDeamidated [Q1]; 2xTMT6plex [K11; K18]; 1xTMT6plex [N-Term]; 1xPhospho [S6(100)]	CoV	1	2	1	9	P0DTC1 [2639-2656]	P0DTC1 1xPhospho [S2644(100)]	1	0.214125	-0.0101344	1.42277	1.90728	2.78576	1.16	0.993	2.681	3.751	6.896	0.360928	0.985567	0.0511565	0.0316737	0.0154244	0.694533	0.993786	0.305204	0.153747	0.114863	22.6	20.69	37.42	16.95	43.84	15621.5	40825.9	41732.6	18123.2	54583.9	38921.8	18024.9	40531.7	36248	41884.8	194483	83649.7
[K].IVDEPEEHVQIHTIDGSSGVVNPVMEPIYDEPTTTTSVPL.[-]	ORF3a protein|3a	3a	P0DTC3	1xDeamidated [Q/N]; 1xOxidation [M25]; 1xTMT6plex [N-Term]; 1xPhospho [S37(95.6)]	CoV	1	1	6	37	P0DTC3 [236-275]	P0DTC3 1xPhospho [S272(95.6)]	0	-0.204233	-0.161653	0.327687	0.52707	0.757877	0.868	0.894	1.255	1.441	1.691	0.0593328	0.0732831	0.0121742	0.00650332	0.00806912	0.446671	0.385468	0.236021	0.110153	0.104722	9.13	6.4	4.65	7.03	11.34	26199.4	82974.9	68732.4	24241.9	72048.4	56193.1	23424.5	68735.3	64223.9	32874.3	107381	81802.2
[K].IVDEPEEHVQIHTIDGSSGVVNPVMEPIYDEPTTTTSVPL.[-]	ORF3a protein|3a	3a	P0DTC3	1xTMT6plex [N-Term]; 1xPhospho [T/S/Y]	CoV	1	1	2	8	P0DTC3 [236-275]		0	-0.275786	-0.189351	0.411426	0.821302	1.16928	0.826	0.877	1.33	1.767	2.249	0.137745	0.218126	0.0963469	0.0484316	0.0139493	0.541414	0.533122	0.373827	0.175755	0.112326	15.02	0.9	15.22	26.43	10.69	18997.4	39211.2	89512.5	17452.1	32372.2	59621.4	16754.9	20936.9	78468.7	33306.9	46811.4	119090
[K].QGEIKDATPSDFVR.[A]	ORF3a protein|3a	3a	P0DTC3	1xTMT6plex [K5]; 1xTMT6plex [N-Term]; 1xPhospho [T8(100)]	CoV	1	1	1	22	P0DTC3 [17-30]	P0DTC3 1xPhospho [T24(100)]	1	0.0468403	0.0607392	0.16221	0.843984	2.93112	1.033	1.043	1.119	1.795	7.627	0.488546	0.0470642	0.209128	0.112807	0.00796602	0.764899	0.351554	0.500018	0.252443	0.104722	7.19	0.94	1.96	27.3	5.51	159430	256190	174156	172609	264547	168863	171300	265454	181604	180767	286681	172954
[K].DATPSDFVR.[A]	ORF3a protein|3a	3a	P0DTC3	1xTMT6plex [N-Term]; 1xPhospho [T3(99.2)]	CoV	1	1	1	3	P0DTC3 [22-30]	P0DTC3 1xPhospho [T24(99.2)]	0	-0.131313	0.0214797	-0.013043	0.0745054	1.89297	0.913	1.015	0.991	1.053	3.714	0.811734	0.966096	0.943403	0.891236	0.0431143	0.999984	0.99998	0.999941	0.983581	0.207903	3.42	0.13	9.65	7.68	30.62	NA	61397.9	39728.5	NA	57340.5	35432.1	NA	62250.9	40353.5	NA	56987.4	41996.5
[K].LNTDHSSSSDNIALLVQ.[-]	Membrane protein|M	M	P0DTC5	1xTMT6plex [N-Term]; 2xPhospho [S8(100); S9(99)]	CoV	1	1	4	73	P0DTC5 [206-222]	P0DTC5 2xPhospho [S213(100); S214(99)]	0	-0.00288828	0.0186342	0.324235	1.37962	2.06247	0.998	1.013	1.252	2.602	4.177	0.589843	0.246815	0.0318964	0.00120806	0.00436503	0.817654	0.560202	0.275955	0.0953484	0.0983519	1.13	1.86	3.65	4.59	13	409448	359484	198881	427081	356084	198498	424351	359738	201548	582893	450151	242909
[K].LNTDHSSSSDNIALLVQ.[-]	Membrane protein|M	M	P0DTC5	1xDeamidated [N/Q]; 1xTMT6plex [N-Term]; 1xPhospho [S/T]	CoV	1	1	8	233	P0DTC5 [206-222]		0	-0.0144996	-0.0528949	2.04019	3.37156	3.92552	0.99	0.964	4.113	10.35	15.195	0.23514	0.893334	0.00247656	0.00502503	6.29182e-05	0.611567	0.955492	0.227273	0.108284	0.0854082	0.53	3.25	7.76	30.65	4.51	875779	920203	596128	867442	914717	571746	825838	886761	643606	3.79081e+06	3.17725e+06	2.45196e+06
[K].LNTDHSSSSDNIALLVQ.[-]	Membrane protein|M	M	P0DTC5	1xTMT6plex [N-Term]; 1xPhospho [S/T]	CoV	1	1	6	844	P0DTC5 [206-222]		0	0.0257376	-0.107803	3.31745	4.95182	5.12164	1.018	0.928	9.969	30.949	34.815	0.46376	0.00182686	0.00762258	0.00258294	0.0030716	0.753144	0.265314	0.228122	0.100681	0.0968986	0.85	0.37	46.81	38.07	18.7	2.97515e+06	3.07233e+06	2.66358e+06	2.9404e+06	3.12717e+06	2.7267e+06	2.76031e+06	2.85754e+06	2.45057e+06	2.96604e+07	4.18529e+07	1.81709e+07
[R].IGNYKLNTDHSSSSDNIALLVQ.[-]	Membrane protein|M	M	P0DTC5	1xTMT6plex [K5]; 1xTMT6plex [N-Term]; 1xPhospho [S13(98.2)]	CoV	1	1	3	41	P0DTC5 [201-222]	P0DTC5 1xPhospho [S213(98.2)]	1	-0.0923402	-0.0262051	0.73292	1.23266	2.1177	0.938	0.982	1.662	2.35	4.34	0.90713	0.811621	0.027482	0.0137777	0.00433866	0.962485	0.914697	0.267012	0.122118	0.0983519	3.71	1.44	18.1	13.77	22.87	143863	148921	288779	135002	179470	264380	139946	159887	283655	268263	247489	404810
[R].IGNYKLNTDHSSSSDNIALLVQ.[-]	Membrane protein|M	M	P0DTC5	1xDeamidated [N]; 1xTMT6plex [K5]; 1xTMT6plex [N-Term]; 1xPhospho [S12(99.2)]	CoV	1	1	9	43	P0DTC5 [201-222]	P0DTC5 1xPhospho [S212(99.2)]	1	-0.0335695	-0.0291463	0.67717	0.586885	1.33743	0.977	0.98	1.599	1.502	2.527	0.464096	0.330739	0.0357272	0.0239477	0.0360805	0.753181	0.621518	0.282858	0.140567	0.143426	8.17	2.54	6.94	2.48	8.43	193092	176900	214462	199733	172906	174715	189152	176311	186618	323190	282845	276689
[R].IGNYKLNTDHSSSSDNIALLVQ.[-]	Membrane protein|M	M	P0DTC5	2xDeamidated [N7; N]; 1xTMT6plex [K5]; 1xTMT6plex [N-Term]; 1xPhospho [S13(98.3)]	CoV	1	1	6	17	P0DTC5 [201-222]	P0DTC5 1xPhospho [S213(98.3)]	1	-0.0394883	-0.171368	0.252173	0.362891	1.13027	0.973	0.888	1.191	1.286	2.189	0.297399	0.00384083	0.0707165	0.165331	0.0346464	0.651557	0.265314	0.338012	0.30994	0.141171	1.23	1.78	6.39	15.83	13.82	74799.9	103284	24205.8	73379.3	100483	19828.9	66405	90448	21750	85272.3	123051	33563.1
[K].LNTDHSSSSDNIALLVQ.[-]	Membrane protein|M	M	P0DTC5	1xDeamidated [N2]; 1xTMT6plex [N-Term]; 2xPhospho [S7(98.7); S8(98.7)]	CoV	1	1	3	6	P0DTC5 [206-222]	P0DTC5 2xPhospho [S212(98.7); S213(98.7)]	0	0.0648829	0.183963	0.0703893	0.725087	0.835116	1.046	1.136	1.05	1.653	1.784	0.0359527	0.623708	0.318498	0.00474043	0.120171	0.402374	0.811719	0.59748	0.107413	0.250102	0.14	32.99	4.72	1	14.87	14343.1	28216.8	20144.5	15001	30461.9	21048	19914.6	32046.3	16598.5	20002	29618.3	20471.9
[K].EITVATSR.[T]	Membrane protein|M	M	P0DTC5	1xTMT6plex [N-Term]; 1xPhospho [T6(100)]	CoV	1	1	3	7	P0DTC5 [167-174]	P0DTC5 1xPhospho [T172(100)]	0	-0.177882	0.0172093	0.745022	1.84559	1.82375	0.884	1.012	1.676	3.594	3.54	0.338496	0.472164	0.0281273	0.0202514	0.00780432	0.680143	0.717877	0.269306	0.133985	0.104722	1.68	5.74	21.74	1.44	2.33	82731.5	292553	118742	73142.2	255737	123958	102123	284533	120140	138623	418327	230024
[K].SLTENKYSQLDEEQPMEID.[-]	ORF6 protein|6	6	P0DTC6	1xTMT6plex [K6]; 1xTMT6plex [N-Term]; 1xPhospho [S8(100)]	CoV	1	1	1	7	P0DTC6 [43-61]	P0DTC6 1xPhospho [S50(100)]	1	0.0565835	-0.018878	0.358396	0.83754	1.3505	1.04	0.987	1.282	1.787	2.55	0.912719	0.19939	0.146303	0.00674573	0.00297636	0.96441	0.517017	0.4334	0.110528	0.0968986	9.01	1.54	4.4	11.83	9.87	44218	29184.4	19224.6	45965.4	32181.7	16279.9	44090.2	28797.7	18619.7	58387.8	37425.5	19735.1
[K].SLTENKYSQLDEEQPMEID.[-]	ORF6 protein|6	6	P0DTC6	1xOxidation [M16]; 1xTMT6plex [K6]; 1xTMT6plex [N-Term]; 1xPhospho [S8(100)]	CoV	1	1	1	3	P0DTC6 [43-61]	P0DTC6 1xPhospho [S50(100)]	1	-0.0484122	0.0827026	0.479231	1.07108	1.63877	0.967	1.059	1.394	2.101	3.114	0.811459	0.748033	0.224902	0.140871	0.0166838	0.999984	0.99998	0.689685	0.381842	0.157017	27.07	19.67	37.6	40.97	27.13	13005.4	16622.3	NA	15082.8	13406.6	NA	15719.5	15419.7	NA	23297.3	18025.8	NA
[K].EPCSSGTYEGNSPFHPLADNK.[F]	ORF7a protein|7a	7a	P0DTC7	1xCarbamidomethyl [C3]; 1xTMT6plex [K21]; 1xTMT6plex [N-Term]; 1xPhospho [S12(100)]	CoV	1	1	2	19	P0DTC7 [33-53]	P0DTC7 1xPhospho [S44(100)]	0	-0.0649175	0.00288251	-0.0101344	0.426533	2.94879	0.956	1.002	0.993	1.344	7.721	0.385883	0.906318	0.680569	0.16033	0.0231394	0.708399	0.961345	0.842154	0.304895	0.125433	10.06	6.81	7.27	2.77	24.7	86624.5	91004.6	141501	82840	93364.6	126317	91559.6	91152.4	135220	100561	90398.4	133990
[R].GQGVPINTNSSPDDQIGYYR.[R]	Nucleoprotein|N	N	P0DTC9	1xTMT6plex [N-Term]; 1xPhospho [S11(100)]	CoV	1	1	2	127	P0DTC9 [69-88]	P0DTC9 1xPhospho [S79(100)]	0	0.0114956	0.015783	1.584	2.35389	3.10903	1.008	1.011	2.998	5.112	8.628	0.822775	0.711882	0.00440077	0.0018587	0.0104003	0.928553	0.861053	0.227273	0.0994575	0.106985	3.18	7.51	10.43	8.67	37.62	1.13949e+06	882211	577989	1.14875e+06	908492	563549	1.09332e+06	948915	584165	2.88183e+06	2.64494e+06	1.85476e+06
[R].GQGVPINTNSSPDDQIGYYR.[R]	Nucleoprotein|N	N	P0DTC9	1xDeamidated [N/Q]; 1xTMT6plex [N-Term]; 1xPhospho [S11(99.3)]	CoV	1	1	10	103	P0DTC9 [69-88]	P0DTC9 1xPhospho [S79(99.3)]	0	-0.0923402	-0.0232698	0.57918	1.15963	1.73335	0.938	0.984	1.494	2.234	3.325	0.0369195	0.297494	0.0222114	0.00822503	0.0316981	0.403808	0.598136	0.252919	0.11205	0.137014	3.06	1.43	3.94	13.33	42.68	862803	500343	476317	809462	479316	436554	849389	502535	464417	1.25484e+06	906657	711655
[R].GQGVPINTNSSPDDQIGYYR.[R]	Nucleoprotein|N	N	P0DTC9	2xDeamidated [N7; N9]; 1xTMT6plex [N-Term]; 1xPhospho [S11(98.9)]	CoV	1	1	2	10	P0DTC9 [69-88]	P0DTC9 1xPhospho [S79(98.9)]	0	0.124328	-0.426625	0.676267	1.28865	1.56803	1.09	0.744	1.598	2.443	2.965	0.23546	0.377798	0.0323347	0.00811877	0.0156299	0.611639	0.655646	0.276417	0.11205	0.114863	10.33	18.17	15.31	8.18	2.49	21922.2	27774.3	31067.5	28022.8	30262.4	31491.5	25224.4	20672.3	20599.2	35037	48974.8	41482.2
[R].NPANNAAIVLQLPQGTTLPK.[G]	Nucleoprotein|N	N	P0DTC9	1xTMT6plex [K20]; 1xTMT6plex [N-Term]; 1xPhospho [T]	CoV	1	1	2	9	P0DTC9 [150-169]		0	0.0593553	0.0143553	0.340277	0.824564	1.44573	1.042	1.01	1.266	1.771	2.724	0.750058	0.991694	0.0910106	0.0293875	0.004568	0.89709	0.996324	0.366152	0.151099	0.0988621	2.24	7.43	17.25	23.17	11.35	34677	53553	15230.5	36694.9	55825	12684.3	36783.6	50044	15385.1	49002.5	67788.7	16726.2
[K].GFYAEGSRGGSQASSR.[S]	Nucleoprotein|N	N	P0DTC9	1xTMT6plex [N-Term]; 1xPhospho [S7(100)]	CoV	1	1	3	155	P0DTC9 [170-185]	P0DTC9 1xPhospho [S176(100)]	1	0.0703893	0.0635029	2.32998	4.42955	5.56818	1.05	1.045	5.028	21.549	47.445	0.203336	0.181714	0.0173423	0.00303053	0.0042528	0.59027	0.499161	0.24177	0.100681	0.0983461	2.28	1.34	0.91	3.13	42.7	1.48894e+06	432609	1.01091e+06	1.56354e+06	519324	1.04527e+06	1.55601e+06	505626	1.04688e+06	7.48684e+06	4.56624e+06	5.05193e+06
[K].GFYAEGSRGGSQASSR.[S]	Nucleoprotein|N	N	P0DTC9	1xDeamidated [Q12]; 1xTMT6plex [N-Term]; 1xPhospho [S7(100)]	CoV	1	1	1	16	P0DTC9 [170-185]	P0DTC9 1xPhospho [S176(100)]	1	-0.00433459	-0.00578235	0.651683	1.92865	2.67559	0.997	0.996	1.571	3.807	6.389	0.991254	0.852038	0.0833568	0.0197283	0.0204251	0.996662	0.936094	0.354149	0.132899	0.121231	16.39	17.03	6.31	30.65	22.16	82591.5	52335.9	176403	82368.6	58680.4	157371	97789.9	46753.8	175688	129781	142799	265397
[K].QQTVTLLPAADLDDFSK.[Q]	Nucleoprotein|N	N	P0DTC9	1xTMT6plex [K17]; 1xTMT6plex [N-Term]; 1xPhospho [T3(100)]	CoV	1	1	1	5	P0DTC9 [389-405]	P0DTC9 1xPhospho [T391(100)]	0	-0.0306192	-0.0558912	2.11303	2.68077	3.30612	0.979	0.962	4.326	6.412	9.891	0.295769	0.685034	0.0515837	0.0075223	0.00423431	0.650311	0.847125	0.30644	0.111539	0.0983461	0.72	4.18	15.65	29.86	29.42	77401	64071.8	30202.4	76139.4	54640.8	29565.6	72394.5	61616.5	31888.8	148204	277201	144464
[R].ITFGGPSDSTGSNQNGER.[S]	Nucleoprotein|N	N	P0DTC9	1xTMT6plex [N-Term]; 1xPhospho [S/T]	CoV	1	1	2	12	P0DTC9 [15-32]		0	0.399445	-0.1976	1.04963	0.784923	1.28629	1.319	0.872	2.07	1.723	2.439	0.00386413	0.563105	0.0482921	0.0305865	0.017755	0.31782	0.772723	0.300036	0.152445	0.118067	3.8	4.35	0.85	9.19	12.74	169915	31566.4	104399	218427	43099.3	137735	144013	35485.4	91077.8	353801	43624.7	216149
[R].ITFGGPSDSTGSNQNGER.[S]	Nucleoprotein|N	N	P0DTC9	1xDeamidated [N/Q]; 1xTMT6plex [N-Term]; 1xPhospho [S12(100)]	CoV	1	1	9	79	P0DTC9 [15-32]	P0DTC9 1xPhospho [S26(100)]	0	0.0313952	-0.07552	1.36008	1.97966	2.46388	1.022	0.949	2.567	3.944	5.517	0.168199	0.202673	0.0329483	0.0108776	0.0193656	0.566882	0.520044	0.277458	0.117715	0.119935	0.57	5.85	40.3	14.93	34.08	830136	300077	300546	845178	322797	307173	787623	263025	296863	1.51302e+06	979847	771628
[K].DGIIWVATEGALNTPKDHIGTR.[N]	Nucleoprotein|N	N	P0DTC9	1xTMT6plex [K16]; 1xTMT6plex [N-Term]; 1xPhospho [T14(100)]	CoV	1	1	1	7	P0DTC9 [128-149]	P0DTC9 1xPhospho [T141(100)]	1	0.27262	-0.224317	0.290424	1.27739	2.87676	1.208	0.856	1.223	2.424	7.345	0.0514875	0.907583	0.321504	0.0295524	0.046494	0.430988	0.961747	0.599742	0.151099	0.158682	10.49	46.89	32.85	11.21	58.53	74522.2	13519.2	49199.8	90035.4	17767.5	55237.8	63807	8794.01	79450.9	91111.3	25861.7	46824.8
[K].DGIIWVATEGALNTPK.[D]	Nucleoprotein|N	N	P0DTC9	1xTMT6plex [K16]; 1xTMT6plex [N-Term]; 1xPhospho [T14(100)]	CoV	1	1	1	7	P0DTC9 [128-143]	P0DTC9 1xPhospho [T141(100)]	0	-0.0724828	-0.0785637	0.27858	0.606916	2.26813	0.951	0.947	1.213	1.523	4.817	0.377745	0.515365	0.30832	0.242618	0.0258736	0.704814	0.74377	0.589486	0.388773	0.128833	11.07	15.27	5.61	23.69	10.2	74748.9	81953.7	36172	71080.7	84221.3	31206.8	64187.2	87145.5	34260	94120.8	99429	34168.3
[K].GQQQQGQTVTKK.[S]	Nucleoprotein|N	N	P0DTC9	2xTMT6plex [K11; K12]; 1xTMT6plex [N-Term]; 1xPhospho [T8(100)]	CoV	1	1	1	6	P0DTC9 [238-249]	P0DTC9 1xPhospho [T245(100)]	1	0.0468403	0.0648829	0.477159	1.32423	2.48543	1.033	1.046	1.392	2.504	5.6	0.92668	0.916552	0.304514	0.357619	0.0078932	0.999984	0.99998	0.775887	0.640017	0.140758	2.76	19.22	37.38	33.38	23.04	32251	21408.7	NA	32685.6	22520	NA	29640.8	25481.1	NA	34975.2	38244.5	NA
[K].QLQQSMSSADSTQA.[-]	Nucleoprotein|N	N	P0DTC9	1xOxidation [M6]; 1xTMT6plex [N-Term]; 1xPhospho [S5(100)]	CoV	1	1	4	64	P0DTC9 [406-419]	P0DTC9 1xPhospho [S410(100)]	0	-0.110916	0.0257376	0.495695	0.92448	1.35502	0.926	1.018	1.41	1.898	2.558	0.272837	0.930171	0.058713	0.0643667	0.0206955	0.634612	0.971605	0.317529	0.196122	0.121231	4.13	10.71	0.05	21.98	14.61	533725	1.08676e+06	518586	542635	1.00675e+06	467373	582691	959714	528011	1.06844e+06	1.53224e+06	731425
[K].QLQQSMSSADSTQA.[-]	Nucleoprotein|N	N	P0DTC9	1xTMT6plex [N-Term]; 1xPhospho [S5(100)]	CoV	1	1	4	15	P0DTC9 [406-419]	P0DTC9 1xPhospho [S410(100)]	0	0.0635029	0.0524159	1.26063	1.77189	2.2561	1.045	1.037	2.396	3.415	4.777	0.374897	0.627207	0.00655902	0.000505173	0.00248995	0.703317	0.813919	0.228122	0.0892275	0.0936726	9.6	16.24	4.33	4.25	18.04	253722	281382	97589.1	247922	321662	101958	263092	331168	90109.3	505426	674247	240679
[K].GFYAEGSRGGSQASSR.[S]	Nucleoprotein|N	N	P0DTC9	1xTMT6plex [N-Term]; 2xPhospho [S7(100); S11(100)]	CoV	1	1	5	261	P0DTC9 [170-185]	P0DTC9 2xPhospho [S176(100); S180(100)]	1	0.111031	-0.0232698	0.829444	2.67807	3.75146	1.08	0.984	1.777	6.4	13.468	0.657764	0.641195	0.0326256	0.00471141	0.018604	0.853208	0.821769	0.276417	0.107413	0.119073	27.41	0.18	16.31	29.18	40.08	4.39117e+06	4.1577e+06	4.22729e+06	4.74259e+06	5.32065e+06	3.64823e+06	4.3144e+06	4.57179e+06	4.15841e+06	6.94275e+06	9.72893e+06	7.5099e+06
[R].NSSRNSTPGSSRGTSPAR.[M]	Nucleoprotein|N	N	P0DTC9	1xDeamidated [N]; 1xTMT6plex [N-Term]; 2xPhospho [S10(95.7); S/T]	CoV	1	1	3	10	P0DTC9 [192-209]	P0DTC9 2xPhospho [S201(95.7); S/T]	2	0.166073	0.489543	2.04998	2.27262	3.09946	1.122	1.404	4.141	4.832	8.571	0.771247	0.354584	0.225678	0.0997173	0.0149632	0.999984	0.839099	0.690245	0.32022	0.153946	2.88	16.42	86.43	62.13	36.14	NA	13520.4	22229.6	NA	14881.6	25437.2	NA	21199.8	27943.6	NA	97438.7	52886
[R].NSTPGSSRGTSPAR.[M]	Nucleoprotein|N	N	P0DTC9	1xDeamidated [N1]; 1xTMT6plex [N-Term]; 1xPhospho [S11(99.1)]	CoV	1	1	4	59	P0DTC9 [196-209]	P0DTC9 1xPhospho [S206(99.1)]	1	0.0426443	-0.109359	2.20038	3.03879	4.78409	1.03	0.927	4.596	8.218	27.552	0.37391	0.980184	0.00547281	0.000521424	0.00897167	0.702429	0.990632	0.228122	0.0892275	0.105495	3.47	0.39	14.96	0.05	5.29	96629.2	34627.6	49316.5	99516.4	34120.7	51979.7	113399	32028.8	45735.4	339606	175203	226658
[K].GQQQQGQTVTK.[K]	Nucleoprotein|N	N	P0DTC9	1xTMT6plex [K11]; 1xTMT6plex [N-Term]; 1xPhospho [T8(99.5)]	CoV	1	1	2	7	P0DTC9 [238-248]	P0DTC9 1xPhospho [T245(99.5)]	0	-0.12658	0.202888	0.295135	1.70576	1.84559	0.916	1.151	1.227	3.262	3.594	0.524325	0.20326	0.227906	0.0258391	0.0705408	0.784513	0.520605	0.519418	0.144148	0.190552	3.11	2.39	12.3	6.82	32.34	63143.3	23567.8	27917.9	56652.6	21589	29889.3	72677.5	27563.5	27733.4	77503.7	53873.4	31425.3
[R].NSTPGSSRGTSPAR.[M]	Nucleoprotein|N	N	P0DTC9	1xTMT6plex [N-Term]; 1xPhospho [S/T]	CoV	1	1	5	32	P0DTC9 [196-209]		1	-0.189351	-0.0144996	3.47508	3.87431	4.88073	0.877	0.99	11.12	14.665	29.461	0.273286	0.582485	0.00709041	0.0030722	0.000904303	0.634725	0.785867	0.228122	0.100681	0.087453	17.96	7.04	44.86	33.98	2.4	142747	75207.3	59796.5	93647.7	65922.5	59640.5	141387	96880.6	56540.8	1.5873e+06	1.18015e+06	463747
[R].NSSRNSTPGSSR.[G]	Nucleoprotein|N	N	P0DTC9	1xDeamidated [N]; 1xTMT6plex [N-Term]; 1xPhospho [S6(100)]	CoV	1	1	6	53	P0DTC9 [192-203]	P0DTC9 1xPhospho [S197(100)]	1	-0.107803	0.0758749	2.59264	3.94897	4.94491	0.928	1.054	6.032	15.444	30.801	0.160306	0.972024	0.0202857	0.00965931	0.00469969	0.558839	0.986965	0.248188	0.11583	0.0988621	7.51	26.05	20.19	38.35	26.31	41181.7	23788.3	38677.5	36366.5	23489	35884.1	51046	25079.3	30081.1	248422	316349	201543
[R].NSSRNSTPGSSR.[G]	Nucleoprotein|N	N	P0DTC9	2xDeamidated [N1; N5]; 1xTMT6plex [N-Term]; 1xPhospho [S6(99.1)]	CoV	1	1	3	17	P0DTC9 [192-203]	P0DTC9 1xPhospho [S197(99.1)]	1	-0.0439433	0.119024	0.838347	1.97049	3.14127	0.97	1.086	1.788	3.919	8.823	0.237938	0.450578	0.0685275	0.083423	0.0126082	0.612245	0.704858	0.334189	0.219308	0.110289	0.02	15.29	29.62	75.69	28.76	19242.6	46626.1	37976.6	16245.3	45212.8	36831.3	23058.2	43708.8	41253	50097.5	66726.7	67919.6
[R].GGSQASSRSSSR.[S]	Nucleoprotein|N	N	P0DTC9	1xTMT6plex [N-Term]; 2xPhospho [S10(100); S11(100)]	CoV	1	1	10	55	P0DTC9 [178-189]	P0DTC9 2xPhospho [S187(100); S188(100)]	1	-0.307573	-0.0159576	3.29131	4.91207	5.66252	0.808	0.989	9.79	30.108	50.651	0.238956	0.800322	0.00382214	0.00338232	0.00482187	0.61261	0.909881	0.227273	0.101728	0.0988621	26.11	28.54	32.12	38.6	4.54	13172.1	21922	32988.4	7475.4	17723.4	32371.6	16126.9	15874.2	32614	128951	274443	252978
[R].GGSQASSRSSSR.[S]	Nucleoprotein|N	N	P0DTC9	1xTMT6plex [N-Term]; 1xPhospho [S11(99)]	CoV	1	1	4	9	P0DTC9 [178-189]	P0DTC9 1xPhospho [S188(99)]	1	0.578214	1.78199	5.3572	6.30239	6.64386	1.493	3.439	40.99	78.924	100	0.96123	0.902424	0.0484834	0.0962681	0.0587146	0.999984	0.99998	0.40686	0.313913	0.234991	16.17	114.23	93.67	39.59	0	17094.3	6820.48	NA	22737.1	10182.7	1685.05	13494.6	23457.2	2133.79	258006	279573	124587
[R].SRNSSRNSTPGSSR.[G]	Nucleoprotein|N	N	P0DTC9	2xDeamidated [N3; N7]; 1xTMT6plex [N-Term]; 1xPhospho [S/T]	CoV	1	1	1	8	P0DTC9 [190-203]		2	-0.362158	0.183963	0.762136	1.39397	1.7277	0.778	1.136	1.696	2.628	3.312	0.236415	0.961214	0.442831	0.0399765	0.0144086	0.611957	0.982058	0.691621	0.165314	0.112983	34.62	20.4	11.9	28.1	1.55	8372.97	4268.16	3145.22	6515.02	4332.85	1954.76	9513.99	5517.2	2207.89	15338.9	7238.33	2319.69
[K].GFYAEGSRGGSQASSR.[S]	Nucleoprotein|N	N	P0DTC9	1xTMT6plex [N-Term]; 3xPhospho [S7(100); S11(100); S15(98.4)]	CoV	1	1	5	402	P0DTC9 [170-185]	P0DTC9 3xPhospho [S176(100); S180(100); S184(98.4)]	1	-0.0588937	-0.0144996	1.04334	1.97085	3.05762	0.96	0.99	2.061	3.92	8.326	0.174893	0.339288	0.0638193	0.0134328	0.0548833	0.571156	0.627789	0.326581	0.121587	0.168871	3.78	1.72	12.61	16.18	13.68	2.5377e+06	6.4836e+06	4.45983e+06	2.43584e+06	6.38624e+06	4.03346e+06	2.54791e+06	6.41862e+06	4.36443e+06	3.38229e+06	1.45009e+07	9.19281e+06
[R].NSTPGSSRGTSPAR.[M]	Nucleoprotein|N	N	P0DTC9	1xDeamidated [N1]; 1xTMT6plex [N-Term]; 2xPhospho [S6(100); S7(100)]	CoV	1	1	6	151	P0DTC9 [196-209]	P0DTC9 2xPhospho [S201(100); S202(100)]	1	0.0342157	-0.147202	1.98586	2.8526	3.89656	1.024	0.903	3.961	7.223	14.893	0.946822	0.0128515	0.00906481	0.00142079	0.0054106	0.978689	0.277923	0.232549	0.0959925	0.0996878	2.5	1.3	20.96	14.94	21.12	610243	416866	426027	567420	427008	443736	550806	386858	381188	1.7973e+06	1.88475e+06	1.68756e+06
[R].NSTPGSSRGTSPAR.[M]	Nucleoprotein|N	N	P0DTC9	1xTMT6plex [N-Term]; 2xPhospho [S6(100); S7(100)]	CoV	1	1	10	207	P0DTC9 [196-209]	P0DTC9 2xPhospho [S201(100); S202(100)]	1	-0.00868224	0.0114956	4.12043	4.89001	5.78824	0.994	1.008	17.393	29.651	55.263	0.544026	0.57258	0.00972634	0.0106144	0.00366613	0.794648	0.779418	0.232549	0.117715	0.0974184	5.67	4.61	59.33	60.29	15	577110	268584	232608	552295	346295	231117	581794	262338	249844	5.491e+06	6.54072e+06	4.04569e+06
[R].NSSRNSTPGSSR.[G]	Nucleoprotein|N	N	P0DTC9	1xTMT6plex [N-Term]; 1xPhospho [S6(100)]	CoV	1	1	3	15	P0DTC9 [192-203]	P0DTC9 1xPhospho [S197(100)]	1	2.43109	2.05832	6.64386	6.64386	6.64386	5.393	4.165	100	100	100	0.791688	0.746931	0.166313	0.14971	0.0193692	0.999984	0.99998	0.61228	0.393798	0.161639	125.79	121.54	0	0	0	35094.7	1254.83	NA	28682.2	6767.23	1307	26340.8	5225.91	1201.58	111425	264498	60822
[R].NSTPGSSRGTSPAR.[M]	Nucleoprotein|N	N	P0DTC9	1xTMT6plex [N-Term]; 3xPhospho [S11(100); S/T]	CoV	1	1	12	142	P0DTC9 [196-209]	P0DTC9 3xPhospho [S206(100); S/T]	1	0.051024	0.130931	1.67672	2.31644	3.08355	1.036	1.095	3.197	4.981	8.477	0.0178992	0.825922	0.00268573	0.000193201	0.00192737	0.364858	0.922356	0.227273	0.0892275	0.0909146	0.03	0.23	0.99	4.88	7.74	70429.6	751673	309583	72037.2	778656	320631	77259.2	661035	339080	190120	2.40316e+06	996372
[R].NSSRNSTPGSSR.[G]	Nucleoprotein|N	N	P0DTC9	1xTMT6plex [N-Term]; 2xPhospho [S3(98.6); T7(100)]	CoV	1	1	8	84	P0DTC9 [192-203]	P0DTC9 2xPhospho [S194(98.6); T198(100)]	1	0.14274	-0.0101344	2.5799	3.8267	4.47735	1.104	0.993	5.979	14.189	22.275	0.546657	0.821224	0.0104374	0.0177579	0.00510895	0.796043	0.919988	0.232779	0.128471	0.0994022	31.2	6.68	11.81	56.94	39.97	85602.3	74131.4	83231.9	74634.9	81860.1	115440	81330.4	73607	91123.6	511812	772255	458005
[R].NSSRNSTPGSSRGTSPAR.[M]	Nucleoprotein|N	N	P0DTC9	2xDeamidated [N1; N5]; 1xTMT6plex [N-Term]; 2xPhospho [S10(96.7); S/T]	CoV	1	1	2	7	P0DTC9 [192-209]	P0DTC9 2xPhospho [S201(96.7); S/T]	2	-0.229382	0.051024	1.04054	1.38847	2.78492	0.853	1.036	2.057	2.618	6.892	0.029387	0.939946	0.157559	0.0846788	0.0269933	0.386604	0.975513	0.447454	0.220745	0.130322	0.92	42.56	67.36	63.84	70.89	10140.4	8418.56	7646.06	8645.63	7133.18	6988.01	13878.4	6215.92	7918.91	11383.1	26467.5	15728.9
[R].NSSRNSTPGSSR.[G]	Nucleoprotein|N	N	P0DTC9	1xDeamidated [N]; 1xTMT6plex [N-Term]; 2xPhospho [S3(98.7); T7(98.7)]	CoV	1	1	9	44	P0DTC9 [192-203]	P0DTC9 2xPhospho [S194(98.7); T198(98.7)]	1	-0.0816138	-0.15682	2.28155	3.83471	4.48233	0.945	0.897	4.862	14.268	22.352	0.385792	0.269811	0.00222049	0.00161096	0.00129096	0.708399	0.57752	0.223235	0.0984803	0.0883373	5.99	6.14	17.1	23.35	19.91	11581.1	32971.1	13775.2	3850.01	32468.4	13017.1	6381.45	30858.9	12358.5	56311.6	178808	57852.7
[R].GGSQASSR.[S]	Nucleoprotein|N	N	P0DTC9	1xTMT6plex [N-Term]; 1xPhospho [S3(100)]	CoV	1	1	4	41	P0DTC9 [178-185]	P0DTC9 1xPhospho [S180(100)]	0	-0.270556	-0.187707	5.79911	6.64386	6.64386	0.829	0.878	55.681	100	100	0.317481	0.229501	0.0201869	0.006003	0.00935581	0.666657	0.541154	0.248188	0.109221	0.106453	31.72	7.03	20.1	0	0	72300.7	23287.9	17693.6	43444.9	24545.2	14659.5	41882.6	20456.7	16316.1	3.47995e+06	8.83367e+06	985194
[K].KADETQALPQR.[Q]	Nucleoprotein|N	N	P0DTC9	1xTMT6plex [K1]; 1xTMT6plex [N-Term]; 1xPhospho [T5(100)]	CoV	1	1	1	4	P0DTC9 [375-385]	P0DTC9 1xPhospho [T379(100)]	1	-0.153607	-0.139236	0.254594	0.329985	0.583038	0.899	0.908	1.193	1.257	1.498	0.102881	0.539658	0.121369	0.242466	0.0317261	0.500323	0.75956	0.405099	0.388599	0.137056	4.85	11.56	15.95	10.17	9.64	57414.2	53263.8	55805.5	49996.1	47900.1	54123.5	52107.9	44843.6	61334.7	60558.6	63525.4	73716.6
[R].NSSRNSTPGSSRGTSPAR.[M]	Nucleoprotein|N	N	P0DTC9	1xTMT6plex [N-Term]; 3xPhospho [S6(97.2); S10(97.3); T/S]	CoV	1	1	2	9	P0DTC9 [192-209]	P0DTC9 3xPhospho [S197(97.2); S201(97.3); T/S]	2	-0.07552	-0.234465	1.06557	1.9631	2.79369	0.949	0.85	2.093	3.899	6.934	0.989097	0.663548	0.0996787	0.0489091	0.0242552	0.999984	0.99998	0.509814	0.237634	0.170716	22.67	0.51	14.83	35.82	35.17	NA	15482.5	9731.02	NA	17112.3	7930.58	NA	13109.8	8297.02	NA	29318.6	22501.2
[K].GFYAEGSR.[G]	Nucleoprotein|N	N	P0DTC9	1xTMT6plex [N-Term]; 1xPhospho [S7(100)]	CoV	1	1	1	78	P0DTC9 [170-177]	P0DTC9 1xPhospho [S176(100)]	0	-0.295128	-0.291592	1.54102	4.64916	4.87007	0.815	0.817	2.91	25.092	29.244	0.0484666	0.201608	0.0322963	0.00315403	0.0108377	0.426597	0.518685	0.276417	0.100681	0.107265	5.3	23.28	7.46	17.21	72.13	8.93851e+06	6.52689e+06	4.78385e+06	7.28583e+06	5.51727e+06	3.37849e+06	7.29933e+06	6.32274e+06	3.04427e+06	2.60118e+07	3.74357e+07	1.32205e+07
[R].NSTPGSSR.[G]	Nucleoprotein|N	N	P0DTC9	1xTMT6plex [N-Term]; 1xPhospho [S2(99.3)]	CoV	1	1	5	50	P0DTC9 [196-203]	P0DTC9 1xPhospho [S197(99.3)]	0	-0.529073	0.108357	1.61824	3.82812	4.25799	0.693	1.078	3.07	14.203	19.133	0.448348	0.732109	0.0863139	0.0208089	0.0168005	0.745536	0.872519	0.359596	0.134947	0.116433	72.9	55.91	11.93	77.26	55.05	986688	869669	401282	352216	602948	547370	662519	937496	806096	3.0296e+06	2.45539e+06	5.21076e+06
[R].NSTPGSSR.[G]	Nucleoprotein|N	N	P0DTC9	1xDeamidated [N1]; 1xTMT6plex [N-Term]; 1xPhospho [T3(99.3)]	CoV	1	1	5	38	P0DTC9 [196-203]	P0DTC9 1xPhospho [T198(99.3)]	0	0.0551957	-0.0985055	2.39177	3.96394	4.98841	1.039	0.934	5.248	15.605	31.744	0.495187	0.653859	0.0217454	0.00021569	0.0113379	0.769349	0.828767	0.252228	0.0892275	0.108213	1.47	33.03	32.58	1.37	20.48	326527	218054	225790	161943	226490	236851	227117	203686	271359	970099	1.1444e+06	1.44543e+06
[K].MKDLSPR.[W]	Nucleoprotein|N	N	P0DTC9	1xTMT6plex [K2]; 1xTMT6plex [N-Term]; 1xPhospho [S5(100)]	CoV	1	1	1	32	P0DTC9 [101-107]	P0DTC9 1xPhospho [S105(100)]	1	0.015783	0.209141	0.965692	2.15995	3.69599	1.011	1.156	1.953	4.469	12.96	0.493415	0.0749079	0.00552576	0.0097076	0.00252088	0.768281	0.385544	0.228122	0.115983	0.0936726	4.77	7.96	10.94	22.92	28.56	491887	195197	376207	497146	190943	420758	568520	250432	411475	889978	420524	734909
[K].GFYAEGSRGGSQASSR.[S]	Nucleoprotein|N	N	P0DTC9	1xDeamidated [Q12]; 1xTMT6plex [N-Term]; 2xPhospho [S7(99.8); S11(95.1)]	CoV	1	1	1	2	P0DTC9 [170-185]	P0DTC9 2xPhospho [S176(99.8); S180(95.1)]	1	-0.392137	-0.2567	0.116365	1.4163	2.27113	0.762	0.837	1.084	2.669	4.827	0.425861	0.535618	0.805061	0.0508737	0.00584831	0.952926	0.966324	0.999941	0.240709	0.134666	36.64	39.26	13.13	47.02	24.07	4964.36	7475.52	NA	4834.04	4462.33	NA	5400.71	4817.77	NA	4925.91	8852.91	NA
[R].NSTPGSSR.[G]	Nucleoprotein|N	N	P0DTC9	1xDeamidated [N1]; 1xTMT6plex [N-Term]; 2xPhospho [T3(98.4); S]	CoV	1	1	2	7	P0DTC9 [196-203]	P0DTC9 2xPhospho [T198(98.6); S]	0	-0.0724828	-0.100051	1.40218	3.83895	3.30393	0.951	0.933	2.643	14.31	9.876	0.873624	0.902988	0.067695	0.0282769	0.0283639	0.950448	0.960222	0.333606	0.148873	0.132376	71.16	1.18	26.4	7.14	56.91	17349.7	60546.4	9363.68	8045.82	57601.3	17131.1	16181.6	56022.6	10563.5	45856.1	131536	59230.7
[R].GGSQASSR.[S]	Nucleoprotein|N	N	P0DTC9	1xTMT6plex [N-Term]; 2xPhospho [S3(98.1); S7(98.1)]	CoV	1	1	3	7	P0DTC9 [178-185]	P0DTC9 2xPhospho [S180(98); S184(98)]	0	0.403813	0.146655	1.48233	3.3215	4.05181	1.323	1.107	2.794	9.997	16.585	0.352411	0.484363	0.0377675	0.00549711	0.0162494	0.688644	0.726066	0.285175	0.108284	0.115655	2.73	32.88	37.65	33.63	78.79	18337.4	5855.92	6582.52	16516.2	7747.71	8869.26	15801.4	11173.3	7288.28	38218.8	25648.6	18389.1
[K].AFQLTPIAVQMTK.[L]	ORF9b protein|9b	9b	P0DTD2	1xTMT6plex [K13]; 1xTMT6plex [N-Term]; 1xPhospho [T5(100)]	CoV	1	1	1	9	P0DTD2 [68-80]	P0DTD2 1xPhospho [T72(100)]	0	-0.22095	-0.142417	1.12234	2.14274	2.26303	0.858	0.906	2.177	4.416	4.8	0.0483438	0.0403899	0.0211934	0.0131555	0.0147237	0.426485	0.337479	0.250385	0.120872	0.11354	8.33	2.06	12.72	0.17	41.13	43523.9	20485.2	30850.2	39549.9	17568.5	24779.5	39414.3	19436.7	27553.5	94755.8	34096.7	72926.2
[K].AFQLTPIAVQMTK.[L]	ORF9b protein|9b	9b	P0DTD2	1xOxidation [M11]; 1xTMT6plex [K13]; 1xTMT6plex [N-Term]; 1xPhospho [T5(100)]	CoV	1	1	1	12	P0DTD2 [68-80]	P0DTD2 1xPhospho [T72(100)]	0	-0.0664274	-0.0709665	0.742437	1.57289	1.81762	0.955	0.952	1.673	2.975	3.525	0.192543	0.549614	0.00760676	0.0024546	0.00420206	0.583591	0.765274	0.228122	0.100681	0.0983359	4.77	14.95	2.6	7.86	15.04	36848	47061.9	31610.5	35194.7	41958.9	31196.5	35085.8	40707.7	33715.3	60559.7	90206.7	52877.7
[R].LGSPLSLNMAR.[K]	ORF9b protein|9b	9b	P0DTD2	1xTMT6plex [N-Term]; 1xPhospho [S3(100)]	CoV	1	1	2	24	P0DTD2 [48-58]	P0DTD2 1xPhospho [S50(100)]	0	0.128293	0.155749	2.04264	2.2345	2.5634	1.093	1.114	4.12	4.706	5.911	0.143996	0.299778	0.0137154	0.01466	0.00497631	0.545733	0.600042	0.240618	0.123296	0.0991549	9.38	8.22	3.45	9.34	0.6	175707	210575	209861	192110	246398	214930	170350	247652	233843	723859	1.50827e+06	844417
[R].LGSPLSLNMAR.[K]	ORF9b protein|9b	9b	P0DTD2	1xOxidation [M9]; 1xTMT6plex [N-Term]; 1xPhospho [S3(100)]	CoV	1	1	1	23	P0DTD2 [48-58]	P0DTD2 1xPhospho [S50(100)]	0	0.104337	0.0579701	2.57216	2.82802	3.05363	1.075	1.041	5.947	7.101	8.303	0.0890977	0.090902	0.00876588	0.0078521	0.00446321	0.482566	0.40867	0.231562	0.111908	0.0988621	2.12	0.39	30.77	27.86	29.46	313399	129129	268561	331979	138764	313621	326285	141987	278860	1.86369e+06	1.09917e+06	1.26555e+06
[K].IEVIEIMTDRGSGK.[K]	Heterogeneous nuclear ribonucleoprotein A1 pseudogene 48|HNRNPA1P48;Heterogeneous nuclear ribonucleoprotein A1|HNRNPA1	HNRNPA1P48	A0A2R8Y4L2; P09651	1xTMT6plex [K14]; 1xTMT6plex [N-Term]; 1xPhospho [S12(100)]		2	3	1	3	A0A2R8Y4L2 [86-99]; P09651 [131-144]	A0A2R8Y4L2 1xPhospho [S97(100)]; P09651 1xPhospho [S142(100)]	1	-0.177882	0.201634	-0.224317	-0.0439433	1.35952	0.884	1.15	0.856	0.97	2.566	0.930575	0.820216	0.509145	0.938909	0.0267158	0.972087	0.919597	0.737334	0.959844	0.130165	15.93	8.52	32.2	5.66	4.75	37761.1	5413.97	43724.3	30146.2	8126.41	38658.4	22627.2	6227.72	53185.4	26565.4	6318.99	37441.5
[R].SGSGNFGGGR.[G]	Heterogeneous nuclear ribonucleoprotein A1 pseudogene 48|HNRNPA1P48;Heterogeneous nuclear ribonucleoprotein A1|HNRNPA1	HNRNPA1P48	A0A2R8Y4L2; P09651	1xTMT6plex [N-Term]; 1xPhospho [S3(100)]		2	2	1	6	A0A2R8Y4L2 [152-161]; P09651 [197-206]	A0A2R8Y4L2 1xPhospho [S154(100)]; P09651 1xPhospho [S199(100)]	0	0.994218	0.698663	-1.13289	-1.2723	-1.64837	1.992	1.623	0.456	0.414	0.319	0.00598692	0.00800312	0.00610881	0.00930761	0.0137474	0.326523	0.270004	0.228122	0.114982	0.111934	10.11	6.56	0.61	0.95	24.82	486318	1.01049e+06	359604	968614	2.14991e+06	639562	754556	1.82771e+06	583786	262664	460432	163185
[K].ENSSALSPNHR.[I]	Transcription factor E2F8|E2F8	E2F8	A0AVK6	1xTMT6plex [N-Term]; 1xPhospho [S7(100)]		1	1	1	9	A0AVK6 [658-668]	A0AVK6 1xPhospho [S664(100)]	0	-0.37146	-0.352916	-0.227692	-0.614845	-0.392137	0.773	0.783	0.854	0.653	0.762	0.0874475	0.197664	0.11076	0.0291512	0.0235082	0.482129	0.515545	0.391752	0.150829	0.125537	1.45	21.25	8.01	15.03	5.94	61780.8	31432.3	16617.7	57430	24068.2	12848.8	61583.7	24612.5	11381.1	55777.8	26844.9	11774.2
[K].EPTPSIASDISLPIATQELR.[Q]	Extended synaptotagmin-2|ESYT2	ESYT2	A0FGR8	1xDeamidated [Q17]; 1xTMT6plex [N-Term]; 1xPhospho [S11(100)]		1	1	2	5	A0FGR8 [751-770]	A0FGR8 1xPhospho [S761(100)]	0	0.0745054	0.0854247	0.126973	1.03773	0.474047	1.053	1.061	1.092	2.053	1.389	0.509406	0.654871	0.654287	0.0172764	0.192664	0.776991	0.829279	0.828171	0.127829	0.329043	12.47	14.53	26.45	8.54	13.21	43803.6	44387	42225.8	46141.6	42014.8	48220.8	51040	40241.9	44808.7	56382.6	48482.9	36145.6
[K].EPTPSIASDISLPIATQELR.[Q]	Extended synaptotagmin-2|ESYT2	ESYT2	A0FGR8	1xTMT6plex [N-Term]; 1xPhospho [S11(100)]		1	1	4	13	A0FGR8 [751-770]	A0FGR8 1xPhospho [S761(100)]	0	0.0229004	-0.0634092	-0.0664274	0.559737	0.413594	1.016	0.957	0.955	1.474	1.332	0.683514	0.217409	0.277679	0.0218042	0.035057	0.864246	0.532358	0.563575	0.136547	0.1418	12.48	4.04	7.05	13.3	11.44	34421.2	381288	177448	34976.7	440867	165130	32938.9	331223	174569	34726.6	347552	169444
[K].SASDTNLQK.[G]	UHRF1-binding protein 1-like|UHRF1BP1L	UHRF1BP1L	A0JNW5	1xTMT6plex [K9]; 1xTMT6plex [N-Term]; 1xPhospho [S3(100)]		1	1	1	7	A0JNW5 [951-959]	A0JNW5 1xPhospho [S953(100)]	0	0.558757	0.526069	0.267835	0.275007	0.46048	1.473	1.44	1.204	1.21	1.376	0.00762109	0.0151675	0.060624	0.0202691	0.0123753	0.333935	0.287131	0.320776	0.133985	0.109895	8.37	9.24	6.6	2.08	3.76	506601	410617	724371	703888	604678	1.13238e+06	684180	591406	1.1492e+06	582613	494239	1.00349e+06
[K].EYYSTESEPLTNGGQKPSSSDTFFR.[F]	UHRF1-binding protein 1-like|UHRF1BP1L	UHRF1BP1L	A0JNW5	2xDeamidated [N12; Q15]; 1xTMT6plex [K16]; 1xTMT6plex [N-Term]; 1xPhospho [S4(100)]		1	1	3	11	A0JNW5 [771-795]	A0JNW5 1xPhospho [S774(100)]	0	-0.514573	-0.461959	-0.1976	0.0758749	0.153157	0.7	0.726	0.872	1.054	1.112	0.0171108	0.0144935	0.200396	0.340622	0.245226	0.364858	0.28596	0.490984	0.481342	0.38303	11.42	5.06	15.66	9.95	12.78	103439	24000.5	71939.3	72367.6	18192.9	46254.6	82084.6	16837.6	52192.1	100888	20935.7	52539.2
[R].KVTAEADSSSPTGILATSESK.[S]	Shootin-1|SHTN1	SHTN1	A0MZ66	2xTMT6plex [K1; K21]; 1xTMT6plex [N-Term]; 1xPhospho [S10(100)]		1	1	3	15	A0MZ66 [485-505]	A0MZ66 1xPhospho [S494(100)]	1	-0.0694519	-0.171368	0.171207	0.439357	0.897628	0.953	0.888	1.126	1.356	1.863	0.448718	0.0568947	0.424253	0.0439137	0.0123349	0.745747	0.365502	0.677004	0.169809	0.109828	14.24	7.08	10.03	15.35	11.17	139745	168211	152149	133171	177330	114154	118375	157598	135035	167930	189332	141516
[K].VTAEADSSSPTGILATSESK.[S]	Shootin-1|SHTN1	SHTN1	A0MZ66	1xTMT6plex [K20]; 1xTMT6plex [N-Term]; 1xPhospho [S9(98.2)]		1	1	1	8	A0MZ66 [486-505]	A0MZ66 1xPhospho [S494(98.2)]	0	-0.323733	-0.265345	0.104337	0.404903	0.745883	0.799	0.832	1.075	1.324	1.677	0.0808918	0.110629	0.786147	0.039846	0.035607	0.474981	0.430627	0.898127	0.165013	0.142823	6.94	12.72	14.53	6.99	18.08	241122	306598	177563	184141	283571	141949	168858	279021	147727	207384	329560	209559
[R].TSLSPAEILEEKEVEVAK.[L]	BICD family-like cargo adapter 2|BICDL2	BICDL2	A1A5D9	2xTMT6plex [K12; K18]; 1xTMT6plex [N-Term]; 1xPhospho [S2(99.2)]		1	1	2	11	A1A5D9 [348-365]	A1A5D9 1xPhospho [S349(99.2)]	1	0.328836	0.0496308	-0.236164	-0.833927	-0.768568	1.256	1.035	0.849	0.561	0.587	0.104064	0.22263	0.158309	0.0273831	0.00893172	0.502228	0.535608	0.448449	0.146829	0.105495	12.67	2.13	16.82	17.79	8.53	54850.7	66453.1	69573.9	74794.1	83483.5	74513.1	55942.1	68763.9	79496.4	52551.2	56445.4	50759.5
[K].HGADEPSSR.[S]	Rho guanine nucleotide exchange factor 37|ARHGEF37	ARHGEF37	A1IGU5	1xTMT6plex [N-Term]; 1xPhospho [S]		1	1	2	10	A1IGU5 [4-12]		0	0.00432161	0.155749	-0.440263	-0.736966	-1.00868	1.003	1.114	0.737	0.6	0.497	0.800844	0.167512	0.0481702	0.0360473	0.0419606	0.920528	0.485002	0.300036	0.159792	0.15206	20.49	11.34	2.72	23.15	26.03	12626.6	45359.2	19282.9	10919.4	45516.1	24464.2	15780.7	50539.5	19842	10977.4	32824	14210.4
[R].ASSPSLIER.[N]	Uncharacterized protein C1orf226|C1orf226	C1orf226	A1L170	1xTMT6plex [N-Term]; 1xPhospho [S3(100)]		1	1	1	7	A1L170 [221-229]	A1L170 1xPhospho [S223(100)]	0	-0.675765	-0.85726	-0.304006	-0.0877334	-0.284546	0.626	0.552	0.81	0.941	0.821	0.00537245	0.0033379	0.0149377	0.205188	0.0646797	0.318959	0.265314	0.240618	0.351241	0.18298	8.3	5.3	0.89	1.94	9.24	483882	412400	432087	284459	258017	286373	267284	209691	247517	394415	307033	350087
[K].GPLSPFNSR.[A]	Pleckstrin homology domain-containing family G member 3|PLEKHG3	PLEKHG3	A1L390	1xDeamidated [N7]; 1xTMT6plex [N-Term]; 1xPhospho [S4(100)]		1	1	1	7	A1L390 [73-81]	A1L390 1xPhospho [S76(100)]	0	-0.202572	-0.32916	-0.270556	-0.426625	-0.545824	0.869	0.796	0.829	0.744	0.685	0.0879404	0.149829	0.106493	0.0165139	0.0437332	0.482129	0.46974	0.386531	0.127012	0.154386	6.32	22.16	14.67	8.95	13.17	112440	206230	178863	85155.5	187204	155437	72783.4	192934	142322	80944	189715	148261
[K].GPLSPFNSR.[A]	Pleckstrin homology domain-containing family G member 3|PLEKHG3	PLEKHG3	A1L390	1xTMT6plex [N-Term]; 1xPhospho [S4(100)]		1	1	1	21	A1L390 [73-81]	A1L390 1xPhospho [S76(100)]	0	-0.204233	-0.486004	-0.311148	-0.552156	-0.614845	0.868	0.714	0.806	0.682	0.653	0.015946	0.00319978	0.0165761	0.010101	0.00255296	0.36419	0.265314	0.24177	0.117016	0.0942957	1.54	0.98	2.58	3.38	1.77	1.19098e+06	1.00385e+06	742385	1.03402e+06	910670	637901	850815	712443	558158	960241	865956	588313
[K].SSGFGSPR.[L]	Pleckstrin homology domain-containing family G member 3|PLEKHG3	PLEKHG3	A1L390	1xTMT6plex [N-Term]; 1xPhospho [S6(100)]		1	1	1	9	A1L390 [626-633]	A1L390 1xPhospho [S631(100)]	0	0.138814	-0.011588	-0.279284	-0.708396	-0.8863	1.101	0.992	0.824	0.612	0.541	0.0203705	0.369406	0.0330537	0.0121871	0.0102573	0.37049	0.650527	0.278014	0.119937	0.106852	3.15	1.87	1.35	3.34	2.33	70603.9	596031	168422	79930.3	656277	181503	70902.4	590999	163898	58207.4	495902	122569
[R].FVSSFSR.[R]	Pleckstrin homology domain-containing family G member 3|PLEKHG3	PLEKHG3	A1L390	1xTMT6plex [N-Term]; 1xPhospho [S6(100)]		1	1	4	28	A1L390 [609-615]	A1L390 1xPhospho [S614(100)]	0	0.27739	0.371838	0.0690147	-0.595097	-0.628162	1.212	1.294	1.049	0.662	0.647	0.264735	0.137116	0.727041	0.03445	0.030416	0.628133	0.4571	0.867095	0.157568	0.13511	27.55	21.76	27.36	5.02	18.45	720732	663521	478297	873271	654544	771955	796017	858870	797403	616379	695874	614168
[K].LPDVKPSPINLR.[K]	BCLAF1 and THRAP3 family member 3|BCLAF3	BCLAF3	A2AJT9	1xTMT6plex [K5]; 1xTMT6plex [N-Term]; 1xPhospho [S7(100)]		1	1	1	3	A2AJT9 [396-407]	A2AJT9 1xPhospho [S402(100)]	0	-0.215915	-0.150401	-0.454032	-0.486004	-0.612637	0.861	0.901	0.73	0.714	0.654	0.285686	0.449912	0.246495	0.0902473	0.0268274	0.852094	0.911633	0.715636	0.304753	0.175796	9.27	10.98	19.7	13.71	3.51	NA	41007.6	39557.8	NA	37604.3	32015.5	NA	39778.6	33091.9	NA	34176.4	25295.1
[K].GAMDSPESESR.[G]	Protein KRBA1|KRBA1	KRBA1	A5PL33	1xOxidation [M3]; 1xTMT6plex [N-Term]; 1xPhospho [S5(100)]		1	1	2	6	A5PL33 [81-91]	A5PL33 1xPhospho [S85(100)]	0	-0.345564	-0.0101344	0.706641	1.30801	1.12697	0.787	0.993	1.632	2.476	2.184	0.390591	0.93035	0.0498571	0.00856289	0.00767157	0.710545	0.971614	0.30188	0.112644	0.104599	19.07	13.69	5.72	1.25	14.13	4684.51	11410	14987.6	5307.25	7953.08	11790.2	5286.08	11331	13625.5	7939.05	18619	18727
[R].SAADSVQSSTR.[N]	Protein FAM83G|FAM83G	FAM83G	A6ND36	1xTMT6plex [N-Term]; 1xPhospho [S5(100)]		1	1	2	7	A6ND36 [722-732]	A6ND36 1xPhospho [S726(100)]	0	0.493647	0.644318	0.309176	-0.405451	-0.483985	1.408	1.563	1.239	0.755	0.715	0.197032	0.0216491	0.616362	0.138196	0.188137	0.585139	0.30201	0.804822	0.281601	0.324222	37.12	12.19	24.65	21.44	0.62	28441.1	48351.9	26576.5	40053.7	51044.5	55718.8	44458.5	69368.9	48473.7	22073.8	59926.5	38414.9
[K].ISSEKQEAK.[K]	Protein FAM83G|FAM83G	FAM83G	A6ND36	2xTMT6plex [K5; K9]; 1xTMT6plex [N-Term]; 1xPhospho [S3(100)]		1	1	2	14	A6ND36 [363-371]	A6ND36 1xPhospho [S365(100)]	1	0.144046	0.0243197	-0.32916	-0.639355	-0.608232	1.105	1.017	0.796	0.642	0.656	0.480839	0.432841	0.117726	0.0388774	0.0281033	0.761809	0.692688	0.401338	0.163597	0.131969	22.35	5.09	0.99	22.04	12	390771	439432	880020	431856	400789	1.11913e+06	397405	431548	1.044e+06	309070	349869	844439
[R].WLMDGAAAVPEPSEDPTSKDPQSPEGQAQAR.[I]	Paralemmin-3|PALM3	PALM3	A6NDB9	1xTMT6plex [K19]; 1xTMT6plex [N-Term]; 1xPhospho [S23(100)]		1	1	1	10	A6NDB9 [50-80]	A6NDB9 1xPhospho [S72(100)]	1	-0.120294	0.0129262	0.192825	0.46048	0.435095	0.92	1.009	1.143	1.376	1.352	0.521226	0.934639	0.111654	0.0427278	0.0178658	0.782864	0.973304	0.392669	0.167826	0.118118	25.05	2.23	11.88	6.34	1.26	45871.6	62249	61084.8	42191.2	68894.1	47208.8	46982	62810.4	59364.9	57227.9	71155.9	64230.9
[K].CNDSLRHSPK.[V]	Structural maintenance of chromosomes flexible hinge domain-containing protein 1|SMCHD1	SMCHD1	A6NHR9	1xCarbamidomethyl [C1]; 1xTMT6plex [K10]; 1xTMT6plex [N-Term]; 1xPhospho [S8(100)]		1	1	1	3	A6NHR9 [1967-1976]	A6NHR9 1xPhospho [S1974(100)]	1	-0.0892673	-0.279284	-0.277534	-0.386468	-0.612637	0.94	0.824	0.825	0.765	0.654	0.140311	0.0748709	0.0140317	0.200848	0.0298088	0.543167	0.385544	0.240618	0.346498	0.1341	0.59	3.16	3.84	9.9	6.11	75298.3	48908.8	248400	70772.9	46153.2	205354	50205.7	41189.5	204736	62118.9	39330.4	215351
[R].KQSAGPNSPTGGGGGGGSGGTR.[M]	Zinc finger SWIM domain-containing protein 8|ZSWIM8	ZSWIM8	A7E2V4	1xTMT6plex [K1]; 1xTMT6plex [N-Term]; 2xPhospho [S3(100); S8(100)]		1	1	1	11	A7E2V4 [46-67]	A7E2V4 2xPhospho [S48(100); S53(100)]	1	0.175045	0.246104	-0.195946	-0.367732	-0.72738	1.129	1.186	0.873	0.775	0.604	0.00295098	0.010746	0.110412	0.00854778	0.0283227	0.317372	0.270004	0.391067	0.112644	0.132357	1.56	1.87	6.88	1.43	5.19	55711.4	94110.5	89382.9	63693.5	106266	99865.6	66053.6	117286	104640	53721.1	82153.1	74565.5
[K].LSPFFTLDLSPTEDK.[S]	Rho GTPase-activating protein 32|ARHGAP32	ARHGAP32	A7KAX9	1xTMT6plex [K15]; 1xTMT6plex [N-Term]; 1xPhospho [S10(100)]		1	1	1	9	A7KAX9 [862-876]	A7KAX9 1xPhospho [S871(100)]	0	-0.139236	-0.0439433	0.183963	0.493647	0.195348	0.908	0.97	1.136	1.408	1.145	0.0964818	0.352987	0.0404208	0.0174316	0.0364521	0.492183	0.638494	0.288799	0.128057	0.144056	2.66	6.07	4.83	5.67	5.02	321958	126675	165835	292321	112990	161399	325777	122928	149029	377550	136386	188331
[K].VVYAFSPK.[I]	Rho GTPase-activating protein 32|ARHGAP32	ARHGAP32	A7KAX9	1xTMT6plex [K8]; 1xTMT6plex [N-Term]; 1xPhospho [S6(100)]		1	1	1	47	A7KAX9 [887-894]	A7KAX9 1xPhospho [S892(100)]	0	-0.115597	-0.129734	-0.275786	-0.606035	-0.518701	0.923	0.914	0.826	0.657	0.698	0.0733795	0.168665	0.0105307	0.00810292	0.0278963	0.461763	0.486184	0.232779	0.11205	0.131713	1.41	9.09	3.53	3.53	13.89	915764	1.16129e+06	856939	836900	1.07137e+06	832683	752984	1.06126e+06	834252	739028	959506	738270
[R].MVCSPVTVR.[I]	Nuclear envelope pore membrane protein POM 121C|POM121C;Nuclear envelope pore membrane protein POM 121|POM121	POM121C	A8CG34; Q96HA1	1xCarbamidomethyl [C3]; 1xTMT6plex [N-Term]; 1xPhospho [S4(100)]		2	2	1	3	A8CG34 [243-251]; Q96HA1 [266-274]	A8CG34 1xPhospho [S246(100)]; Q96HA1 1xPhospho [S269(100)]	0	0.177599	0.0356239	0.149259	0.403813	0.556797	1.131	1.025	1.109	1.323	1.471	0.0108841	0.363609	0.21939	0.0209304	0.00426561	0.344683	0.647063	0.511133	0.134947	0.0983461	0.94	4.35	13.94	3.81	1.67	38041.2	29360.4	57138.2	43043.4	33430.8	62574.5	38984.4	34711.3	56835.3	38206.9	36401.2	63341.3
[K].SASTLCLPSVGAARPQVK.[K]	Putative rhophilin-2-like protein RHPN2P1|RHPN2P1;Rhophilin-2|RHPN2	RHPN2P1	A8MT19; Q8IUC4	1xCarbamidomethyl [C6]; 1xTMT6plex [K18]; 1xTMT6plex [N-Term]; 1xPhospho [S3(100)]		2	2	3	47	A8MT19 [549-566]; Q8IUC4 [652-669]	A8MT19 1xPhospho [S551(100)]; Q8IUC4 1xPhospho [S654(100)]	0	0.0200577	-0.018878	-0.109359	-0.926865	-0.42082	1.014	0.987	0.927	0.526	0.747	0.820886	0.860781	0.530621	0.0504605	0.0259789	0.928092	0.93965	0.751951	0.177754	0.128957	21.33	28.81	26.57	3.78	11.07	1.06745e+06	1.32757e+06	613629	1.0827e+06	1.15281e+06	752535	881949	1.31004e+06	817982	743078	1.23045e+06	692904
[K].KLSFLSWGTNK.[N]	Putative rhophilin-2-like protein RHPN2P1|RHPN2P1;Rhophilin-2|RHPN2	RHPN2P1	A8MT19; Q8IUC4	2xTMT6plex [K1; K11]; 1xTMT6plex [N-Term]; 2xPhospho [S3(100); S6(100)]		2	2	2	6	A8MT19 [534-544]; Q8IUC4 [637-647]	A8MT19 2xPhospho [S536(100); S539(100)]; Q8IUC4 2xPhospho [S639(100); S642(100)]	1	0.369606	0.49774	0.349365	0	-0.465938	1.292	1.412	1.274	1	0.724	0.0316479	0.0395136	0.0515915	0.596414	0.100611	0.394077	0.33479	0.30644	0.703611	0.228342	5.81	14.88	10.04	9.8	26.72	195516	217103	325285	252569	269472	480050	248417	306619	532760	232137	276494	478344
[R].TPMAGVSPK.[K]	Zinc finger protein 814|ZNF814	ZNF814	B7Z6K7	1xOxidation [M3]; 1xTMT6plex [K9]; 1xTMT6plex [N-Term]; 1xPhospho [S7(100)]		1	2	1	10	B7Z6K7 [81-89]	B7Z6K7 1xPhospho [S87(100)]	0	-0.107803	-0.0247367	-0.163268	-0.394032	-0.496142	0.928	0.983	0.893	0.761	0.709	0.0356769	0.878272	0.00286197	0.0296498	0.0199385	0.402374	0.947742	0.227273	0.151135	0.120427	1.71	4.09	0.05	2.06	6.89	309271	293072	192632	286973	268833	184644	304098	317687	184325	280925	261686	171942
[K].VQGEAVSNIQENTQTPTVQEESEEEEVDETGVEVK.[D]	Nascent polypeptide-associated complex subunit alpha, muscle-specific form|NACA	NACA	E9PAV3	1xTMT6plex [K35]; 1xTMT6plex [N-Term]; 1xPhospho [S22(99.2)]		1	1	5	147	E9PAV3 [2008-2042]	E9PAV3 1xPhospho [S2029(99.2)]	0	-0.498179	-0.432455	-0.153607	-0.384584	-0.657445	0.708	0.741	0.899	0.766	0.634	0.0430804	0.167074	0.241667	0.100735	0.145194	0.415444	0.484553	0.532541	0.239201	0.277348	18.15	5.22	15.17	5.84	12.13	2.847e+06	4.57888e+06	3.79143e+06	1.79604e+06	3.71372e+06	2.68469e+06	2.80728e+06	3.39179e+06	2.71298e+06	2.85247e+06	3.61143e+06	3.41004e+06
[K].DVESPSWR.[S]	Unconventional myosin-Ic|MYO1C	MYO1C	O00159	1xTMT6plex [N-Term]; 1xPhospho [S]		1	1	3	29	O00159 [405-412]		0	-0.0724828	-0.0499049	0.105678	0.539035	1.22404	0.951	0.966	1.076	1.453	2.336	0.637957	0.934238	0.220174	0.0191958	0.0165561	0.843536	0.973261	0.512017	0.131769	0.116219	0.81	0.42	0.78	6.18	1.2	4.40068e+06	1.63553e+06	1.97644e+06	4.18329e+06	1.71932e+06	1.86856e+06	4.23759e+06	1.77869e+06	1.90859e+06	4.37239e+06	1.76877e+06	2.12624e+06
[K].GALSPGGFDDSTLPLVDK.[S]	Armadillo repeat protein deleted in velo-cardio-facial syndrome|ARVCF	ARVCF	O00192	1xTMT6plex [K18]; 1xTMT6plex [N-Term]; 1xPhospho [S/T]		1	1	1	7	O00192 [861-878]		0	-0.0513992	-0.0785637	-0.14401	-0.608232	-0.567041	0.965	0.947	0.905	0.656	0.675	0.889354	0.479528	0.358169	0.121614	0.0410723	0.95609	0.722186	0.627154	0.262832	0.151029	14.93	13.85	19.61	1.6	8.76	17919.9	64001	49929.4	17293.3	56111.5	56914.1	15525.9	60630.7	52577.9	12553.6	57923.2	52077.2
[R].SPSVDSAR.[K]	Armadillo repeat protein deleted in velo-cardio-facial syndrome|ARVCF	ARVCF	O00192	1xTMT6plex [N-Term]; 1xPhospho [S1(100)]		1	1	1	7	O00192 [343-350]	O00192 1xPhospho [S343(100)]	0	-0.018878	-0.432455	-0.123434	-0.093879	-0.535332	0.987	0.741	0.918	0.937	0.69	0.56893	0.0254332	0.151714	0.34428	0.0374749	0.805763	0.308542	0.440647	0.485014	0.145635	14.3	10.04	0.93	6.15	3.67	24847.7	132398	40389.8	17800.5	144657	39874.1	17242.5	98093.6	32959.4	18807.8	122277	37068.8
[R].AQSLLSTDR.[E]	26S proteasome non-ATPase regulatory subunit 11|PSMD11	PSMD11	O00231	1xTMT6plex [N-Term]; 1xPhospho [S3(100)]		1	1	1	10	O00231 [12-20]	O00231 1xPhospho [S14(100)]	0	0.593593	0.825379	1.17505	1.70929	1.99023	1.509	1.772	2.258	3.27	3.973	0.0127218	0.00892528	0.00212331	0.0142188	0.00029565	0.354208	0.270004	0.223235	0.122158	0.087453	5.86	7.85	6.26	26.65	3.68	921660	591967	814328	1.39119e+06	858190	1.39442e+06	1.87325e+06	1.04885e+06	1.3664e+06	2.1689e+06	1.22872e+06	1.83867e+06
[R].GDQPAASGDSDDDEPPPLPR.[L]	Membrane-associated progesterone receptor component 1|PGRMC1	PGRMC1	O00264	1xTMT6plex [N-Term]; 1xPhospho [S10(100)]		1	1	3	129	O00264 [48-67]	O00264 1xPhospho [S57(100)]	0	-0.145605	0.0172093	0.171207	0.711935	0.943359	0.904	1.012	1.126	1.638	1.923	0.0225701	0.884785	0.0260023	0.00180551	0.0644692	0.375218	0.951056	0.263459	0.0994575	0.182608	0.18	11.17	4.7	1.15	24.48	4.70649e+06	6.56475e+06	3.01097e+06	4.25287e+06	6.17364e+06	2.71741e+06	5.12373e+06	6.64582e+06	2.79471e+06	5.29745e+06	7.1547e+06	3.51262e+06
[K].IVRGDQPAASGDSDDDEPPPLPR.[L]	Membrane-associated progesterone receptor component 1|PGRMC1	PGRMC1	O00264	1xDeamidated [Q6]; 1xTMT6plex [N-Term]; 1xPhospho [S13(100)]		1	1	3	5	O00264 [45-67]	O00264 1xPhospho [S57(100)]	1	-0.821126	-0.351074	-0.673463	-0.467932	-0.833927	0.566	0.784	0.627	0.723	0.561	0.120044	0.128402	0.24357	0.0365956	0.255109	0.519243	0.45009	0.534115	0.160753	0.392973	31.94	9.87	10.26	15.27	15.61	42020.7	203674	101330	36784.5	115229	47165.4	35315.2	110264	79491.8	44951.9	119374	63499.3
[R].NYSREQHGVAASCLEDLR.[S]	DNA fragmentation factor subunit alpha|DFFA	DFFA	O00273	1xCarbamidomethyl [C13]; 1xTMT6plex [N-Term]; 1xPhospho [S3(100)]		1	1	1	5	O00273 [26-43]	O00273 1xPhospho [S28(100)]	1	-0.018878	0.015783	0.24123	0.323082	0.626673	0.987	1.011	1.182	1.251	1.544	0.947876	0.948261	0.0049996	0.0190921	0.00401472	0.979125	0.977944	0.228122	0.13167	0.0981162	5.58	7.15	0.21	8.02	3.55	97428.5	151271	105638	92639	162550	104224	91629.4	160310	106803	115178	185658	124708
[R].SISASKASPPGDLQNPK.[R]	DNA fragmentation factor subunit alpha|DFFA	DFFA	O00273	2xTMT6plex [K6; K17]; 1xTMT6plex [N-Term]; 1xPhospho [S8(100)]		1	1	2	35	O00273 [308-324]	O00273 1xPhospho [S315(100)]	1	0.182692	0.0635029	0.0989585	-0.529073	-0.639355	1.135	1.045	1.071	0.693	0.642	0.396312	0.785848	0.872013	0.0506522	0.106886	0.713323	0.902484	0.939936	0.178032	0.234963	16.6	14.34	4.46	21.31	0.56	1.27921e+06	1.23738e+06	2.15616e+06	1.4524e+06	1.56225e+06	2.00558e+06	1.14352e+06	1.41747e+06	2.2522e+06	1.41079e+06	1.32482e+06	1.89811e+06
[R].NYSREQHGVAASCLEDLR.[S]	DNA fragmentation factor subunit alpha|DFFA	DFFA	O00273	1xCarbamidomethyl [C13]; 1xDeamidated [Q6]; 1xTMT6plex [N-Term]; 1xPhospho [S3(100)]		1	1	1	2	O00273 [26-43]	O00273 1xPhospho [S28(100)]	1	0.0100637	0.0607392	0.371838	0.529071	0.692427	1.007	1.043	1.294	1.443	1.616	0.922906	0.406702	0.0372136	0.0133827	0.0223666	0.999984	0.880055	0.386768	0.164425	0.167761	6.31	8.36	5.93	0.62	9.56	NA	49403.4	46504.2	NA	51910	44877.2	NA	48687.3	51296.6	NA	61400	62609.8
[R].TTPATGEQSPGAR.[S]	NEDD4-like E3 ubiquitin-protein ligase WWP2|WWP2	WWP2	O00308	1xTMT6plex [N-Term]; 1xPhospho [S9(100)]		1	1	2	22	O00308 [203-215]	O00308 1xPhospho [S211(100)]	0	-0.195946	-0.522841	-0.486004	-0.915936	-1.20423	0.873	0.696	0.714	0.53	0.434	0.102174	0.085187	0.0556814	0.00196534	0.0053279	0.500045	0.40034	0.3126	0.0994575	0.0996878	9.28	5.54	11.88	0.58	8.99	436618	510664	223432	339226	445881	208112	292866	355341	200060	288689	364695	190238
[R].QNVDHSQEAAK.[A]	Sulfhydryl oxidase 1|QSOX1	QSOX1	O00391	1xTMT6plex [K11]; 1xTMT6plex [N-Term]; 1xPhospho [S6(100)]		1	1	1	7	O00391 [421-431]	O00391 1xPhospho [S426(100)]	0	0.0299829	-0.0800879	-0.541618	-0.951764	-0.37146	1.021	0.946	0.687	0.517	0.773	0.177429	0.0550619	0.0144535	0.0830878	0.501454	0.573618	0.364945	0.240618	0.218958	0.617362	1.47	1.96	8.84	2.86	27.45	205702	51289.1	85112	218078	52352.1	86015.1	194525	49921.4	79435.8	155253	33269.3	58501.3
[K].ECVGASNQNCR.[T]	Acetyl-coenzyme A transporter 1|SLC33A1	SLC33A1	O00400	2xCarbamidomethyl [C2; C10]; 1xTMT6plex [N-Term]; 1xPhospho [S6(100)]		1	1	1	7	O00400 [478-488]	O00400 1xPhospho [S483(100)]	0	0.102994	0.0908534	0.260628	0.504875	0.654436	1.074	1.065	1.198	1.419	1.574	0.335255	0.213359	0.24055	0.0547758	0.00846893	0.678502	0.52832	0.531409	0.18307	0.105167	2.42	5.99	12.14	7.89	8.26	44861.4	36588.4	21946.1	48190.1	35661.9	23959.6	47762.5	37381.3	26533.5	53732.3	35752.8	28437.3
[K].VIYDFIEK.[T]	Neural Wiskott-Aldrich syndrome protein|WASL	WASL	O00401	1xTMT6plex [K8]; 1xTMT6plex [N-Term]; 1xPhospho [Y3(100)]		1	1	1	25	O00401 [254-261]	O00401 1xPhospho [Y256(100)]	0	0.0129262	-0.0831412	0.763836	1.23634	1.16543	1.009	0.944	1.698	2.356	2.243	0.538506	0.818972	0.00171233	0.000769098	7.88468e-05	0.792053	0.918937	0.223235	0.0927729	0.0854082	8.54	10.21	1.38	4.34	0.68	187764	215996	205243	189528	270523	195236	177285	244430	181299	318746	370083	328588
[R].ESENSGDSGYPSEK.[R]	Eukaryotic elongation factor 2 kinase|EEF2K	EEF2K	O00418	1xTMT6plex [K14]; 1xTMT6plex [N-Term]; 1xPhospho [S12(100)]		1	1	1	14	O00418 [434-447]	O00418 1xPhospho [S445(100)]	0	-0.163268	-0.0877334	-0.0969617	0.202888	-0.668868	0.893	0.941	0.935	1.151	0.629	0.256948	0.886952	0.635166	0.763273	0.00978689	0.624278	0.952147	0.815729	0.833949	0.106453	12.91	11.02	0.15	2.27	8.42	484305	330889	180788	432688	223003	176927	622014	289797	170102	452835	309080	192538
[R].YSSSGSPANSFHFK.[E]	Eukaryotic elongation factor 2 kinase|EEF2K	EEF2K	O00418	1xTMT6plex [K14]; 1xTMT6plex [N-Term]; 2xPhospho [S6(100); S10(100)]		1	1	4	11	O00418 [69-82]	O00418 2xPhospho [S74(100); S78(100)]	0	-0.286304	-0.369595	-0.358454	-0.979942	-0.894322	0.82	0.774	0.78	0.507	0.538	0.0488708	0.0161607	0.00818331	0.0298002	0.0990439	0.427351	0.290354	0.22982	0.151623	0.226458	10.37	4.03	2.3	21.96	0.85	176097	79445.3	256164	155318	59613.1	210134	124573	61516	203889	145188	61046.8	199898
[R].LEGVDGGQSPR.[A]	Eukaryotic elongation factor 2 kinase|EEF2K	EEF2K	O00418	1xTMT6plex [N-Term]; 1xPhospho [S9(100)]		1	1	1	16	O00418 [10-20]	O00418 1xPhospho [S18(100)]	0	-0.086201	-0.093879	-0.0969617	-0.289827	-0.694321	0.942	0.937	0.935	0.818	0.618	0.153691	0.1674	0.047951	0.0177557	0.00772941	0.55434	0.484813	0.300036	0.128471	0.104722	6.74	0.6	0.92	4.96	1.6	1.34321e+06	1.83933e+06	922229	1.21038e+06	1.81525e+06	868800	1.25343e+06	1.83424e+06	864078	1.26401e+06	1.63143e+06	862437
[R].EHGHSYSNR.[K]	Eukaryotic elongation factor 2 kinase|EEF2K	EEF2K	O00418	1xTMT6plex [N-Term]; 1xPhospho [S5(100)]		1	1	2	18	O00418 [458-466]	O00418 1xPhospho [S462(100)]	0	0.320773	0.258217	0.333424	-0.0380063	-0.673463	1.249	1.196	1.26	0.974	0.627	0.160692	0.0786187	0.182412	0.405202	0.0204866	0.559342	0.391521	0.473749	0.540866	0.121231	12.68	11.68	12.53	5.4	13.35	770157	434548	454964	787441	589160	568254	848857	519904	609540	775445	593709	573176
[R].GSSRQGSPGSVSK.[Q]	Insulin-like growth factor 2 mRNA-binding protein 3|IGF2BP3	IGF2BP3	O00425	1xTMT6plex [K13]; 1xTMT6plex [N-Term]; 2xPhospho [S3(98.4); S7(100)]		1	1	3	38	O00425 [178-190]	O00425 2xPhospho [S180(98.4); S184(100)]	1	0.545968	0.426533	-0.227692	-1.29336	-1.1078	1.46	1.344	0.854	0.408	0.464	0.00778642	0.536524	0.204663	0.00747975	0.0317611	0.333935	0.757526	0.495408	0.111435	0.137056	4.75	38.1	10.65	17.95	28.86	1.24145e+06	1.18371e+06	1.07263e+06	1.87013e+06	1.72776e+06	1.44968e+06	933571	1.59039e+06	1.8115e+06	989153	1.18833e+06	916058
[R].QGSPGSVSK.[Q]	Insulin-like growth factor 2 mRNA-binding protein 3|IGF2BP3	IGF2BP3	O00425	1xTMT6plex [K9]; 1xTMT6plex [N-Term]; 1xPhospho [S3(100)]		1	1	1	37	O00425 [182-190]	O00425 1xPhospho [S184(100)]	0	0.105678	-0.0247367	-0.436354	-1.08314	-1.12343	1.076	0.983	0.739	0.472	0.459	0.549318	0.8148	0.163188	0.00560384	0.0598665	0.796897	0.916153	0.453243	0.108284	0.176105	20.32	23.02	3.6	11.22	19.69	8.67594e+06	2.92871e+07	1.03199e+06	1.06151e+07	3.15134e+07	940770	1.01004e+07	2.88015e+07	826786	8.5332e+06	2.16311e+07	744160
[R].QGSPGSVSK.[Q]	Insulin-like growth factor 2 mRNA-binding protein 3|IGF2BP3	IGF2BP3	O00425	1xDeamidated [Q1]; 1xTMT6plex [K9]; 1xTMT6plex [N-Term]; 1xPhospho [S3(100)]		1	1	1	5	O00425 [182-190]	O00425 1xPhospho [S184(100)]	0	0.041243	-0.227692	-0.37146	-0.878321	-1	1.029	0.854	0.773	0.544	0.5	0.964324	0.207651	0.0803693	0.0137621	0.0172547	0.98584	0.52399	0.350678	0.122118	0.117134	13.57	7.98	2.47	14.56	7.39	893298	591869	77906.2	1.003e+06	608828	66638.4	899721	505348	63120.8	823537	457403	59221.6
[R].SADAGSFSPTPGQIGGAVK.[L]	Phosphatidylinositol 4-phosphate 3-kinase C2 domain-containing subunit alpha|PIK3C2A	PIK3C2A	O00443	1xTMT6plex [K19]; 1xTMT6plex [N-Term]; 1xPhospho [S/T]		1	1	2	20	O00443 [1546-1564]		0	-0.0350469	-0.0291463	0.358396	0.72334	0.691534	0.976	0.98	1.282	1.651	1.615	0.883287	0.253352	0.0223004	0.00443806	0.00386445	0.954452	0.564567	0.252919	0.106508	0.0976809	3.17	0.51	8.25	2.11	0.5	336527	440210	257415	355683	429433	245852	329741	432831	229747	465692	564376	311659
[R].EGGSKSDSEDITR.[S]	Homeobox protein Meis1|MEIS1	MEIS1	O00470	1xTMT6plex [K5]; 1xTMT6plex [N-Term]; 1xPhospho [S6(100)]		1	1	3	9	O00470 [191-203]	O00470 1xPhospho [S196(100)]	1	0.0813396	0.173767	0.400538	0.521051	0.233888	1.058	1.128	1.32	1.435	1.176	0.0882711	0.0177365	0.00763179	0.00559194	0.0894889	0.482288	0.295027	0.228122	0.108284	0.214735	0.72	0.81	1.01	6.34	9.33	23753.1	110799	188127	25001.9	117194	213983	26785.1	131611	210986	31344.3	157674	246558
[R].SESPVCSSR.[D]	RNA polymerase II elongation factor ELL2|ELL2	ELL2	O00472	1xCarbamidomethyl [C6]; 1xTMT6plex [N-Term]; 1xPhospho [S3(100)]		1	1	1	5	O00472 [303-311]	O00472 1xPhospho [S305(100)]	0	-0.027675	0.306846	0.153157	-0.492079	-0.703689	0.981	1.237	1.112	0.711	0.614	0.448837	0.010998	0.0428577	0.00709038	0.0540681	0.745877	0.270004	0.292745	0.110783	0.167794	4.82	1.71	1.54	0.96	8.76	54611.1	82691.2	45418.2	55479.3	81147.9	43167.1	68327.7	96691.8	56177.4	65606.8	91032.5	50525
[R].DAVSSPQKR.[L]	RNA polymerase II elongation factor ELL2|ELL2	ELL2	O00472	1xTMT6plex [K8]; 1xTMT6plex [N-Term]; 1xPhospho [S5(100)]		1	1	2	11	O00472 [312-320]	O00472 1xPhospho [S316(100)]	1	0.0731347	0.187768	-0.00578235	-0.573467	-0.92139	1.052	1.139	0.996	0.672	0.528	0.274762	0.0968005	0.849476	0.0130038	0.0242578	0.636118	0.41424	0.930234	0.120865	0.126692	7.1	10.91	9.6	8.77	11.67	55117.6	274871	231465	60784.9	289273	229223	67583.7	313033	244200	61072.6	257133	230549
[R].NSLSPVQATQKPLVSK.[K]	Ladinin-1|LAD1	LAD1	O00515	1xDeamidated [N1]; 2xTMT6plex [K11; K16]; 1xTMT6plex [N-Term]; 1xPhospho [S4(100)]		1	1	2	11	O00515 [120-135]	O00515 1xPhospho [S123(100)]	0	0.1137	0.134878	0.249749	0.426533	0.734655	1.082	1.098	1.189	1.344	1.664	0.15301	0.0896158	0.0118509	0.000973743	0.0105343	0.553292	0.406634	0.234989	0.0933406	0.106989	2.66	3.18	2.87	1.5	7.77	209831	145988	114302	222897	184549	123637	230378	177885	122799	239134	176924	135889
[K].RATASEQPLAQEPPASGGSPATTK.[E]	Ladinin-1|LAD1	LAD1	O00515	1xTMT6plex [K24]; 1xTMT6plex [N-Term]; 1xPhospho [S19(100)]		1	1	2	36	O00515 [283-306]	O00515 1xPhospho [S301(100)]	1	0.176323	-0.0350469	-0.249822	-0.554273	-0.526992	1.13	0.976	0.841	0.681	0.694	0.19765	0.097813	0.0361132	0.0322786	0.0157635	0.585768	0.415008	0.283204	0.1546	0.115078	10.58	0.62	7.03	2.11	5.11	363497	417470	655072	410877	505544	656326	343500	407342	641869	326565	351183	526124
[R].LEAEEGRNSLSPVQATQKPLVSK.[K]	Ladinin-1|LAD1	LAD1	O00515	1xDeamidated [N8]; 2xTMT6plex [K18; K23]; 1xTMT6plex [N-Term]; 1xPhospho [S11(99.1)]		1	1	2	8	O00515 [113-135]	O00515 1xPhospho [S123(99.1)]	1	0.164786	0.0482362	0.27023	0.364012	0.797428	1.121	1.034	1.206	1.287	1.738	0.602987	0.68955	0.0898097	0.0100366	0.0238632	0.825496	0.849445	0.364979	0.11678	0.126154	13.52	7.12	6.9	6.06	2.58	43130.9	115974	68913.6	52743.4	129969	60389.5	40725.6	125647	71238.9	54451	139900	73216.9
[R].LEAEEGRNSLSPVQATQKPLVSK.[K]	Ladinin-1|LAD1	LAD1	O00515	2xTMT6plex [K18; K23]; 1xTMT6plex [N-Term]; 2xPhospho [S9(100); S11(100)]		1	1	1	17	O00515 [113-135]	O00515 2xPhospho [S121(100); S123(100)]	1	0.225275	-0.07552	-0.72738	-1.57347	-1.57347	1.169	0.949	0.604	0.336	0.336	0.289047	0.120818	0.000216246	0.0234504	0.0155746	0.645931	0.442146	0.188203	0.139816	0.114863	2.07	0.74	0.13	23.8	6.54	462916	696962	1.18314e+06	548700	814731	1.13895e+06	439372	604580	1.12857e+06	273411	421220	714426
[R].LEAEEGRNSLSPVQATQKPLVSK.[K]	Ladinin-1|LAD1	LAD1	O00515	1xDeamidated [N/Q]; 2xTMT6plex [K18; K23]; 1xTMT6plex [N-Term]; 2xPhospho [S9(100); S11(100)]		1	1	2	9	O00515 [113-135]	O00515 2xPhospho [S121(100); S123(100)]	1	0.0827026	-0.12658	-0.320126	-1.05889	-0.751465	1.059	0.916	0.801	0.48	0.594	0.0930671	0.670936	0.0257885	0.000379728	0.0304874	0.48759	0.838601	0.263459	0.0892275	0.13511	4.76	4.83	2.18	1.88	18.4	93040.7	186451	78408.1	98552.7	204122	80386.9	85264.3	165478	86974.6	75629.8	149332	55814.5
[R].ATASEQPLAQEPPASGGSPATTK.[E]	Ladinin-1|LAD1	LAD1	O00515	1xTMT6plex [K23]; 1xTMT6plex [N-Term]; 1xPhospho [S18(100)]		1	1	1	16	O00515 [284-306]	O00515 1xPhospho [S301(100)]	0	-0.0247367	-0.142417	-0.352916	-0.599462	-0.749038	0.983	0.906	0.783	0.66	0.595	0.767398	0.301673	0.0274545	0.00201317	0.0123781	0.904748	0.601393	0.267012	0.0994575	0.109895	8.77	2.21	5.26	0.61	9.15	277683	351223	291263	273056	370552	270411	285331	318365	260144	238619	265653	228123
[K].ALASEKSPTADAKPAPK.[R]	Ladinin-1|LAD1	LAD1	O00515	3xTMT6plex [K6; K13; K17]; 1xTMT6plex [N-Term]; 1xPhospho [S7(100)]		1	1	1	11	O00515 [266-282]	O00515 1xPhospho [S272(100)]	1	-0.558517	-0.828793	-0.323733	-0.018878	0.0243197	0.679	0.563	0.799	0.987	1.017	0.00298585	0.000700047	0.0115068	0.845307	0.4321	0.317372	0.252991	0.234056	0.894039	0.556614	0.76	1.88	1.75	2.31	4.77	2.16967e+06	2.01413e+06	2.43001e+06	1.38179e+06	1.36765e+06	1.65857e+06	1.20543e+06	1.13321e+06	1.41926e+06	1.84216e+06	1.60897e+06	1.91859e+06
[R].NLSSTTDDEAPR.[L]	Ladinin-1|LAD1	LAD1	O00515	1xTMT6plex [N-Term]; 2xPhospho [S3(100); S4(100)]		1	1	3	9	O00515 [36-47]	O00515 2xPhospho [S38(100); S39(100)]	0	-0.147202	-0.274041	0.343692	0.565597	-0.0203404	0.903	0.827	1.269	1.48	0.986	0.174375	0.0307488	0.0194694	0.048736	0.839326	0.570894	0.318539	0.24744	0.175949	0.8873	5.73	1.57	0.43	6	9.46	154141	311923	186293	139173	310110	161948	126189	280475	154122	195530	362503	237002
[K].KENSETTLTR.[S]	Ladinin-1|LAD1	LAD1	O00515	1xTMT6plex [K1]; 1xTMT6plex [N-Term]; 1xPhospho [S4(100)]		1	1	1	9	O00515 [382-391]	O00515 1xPhospho [S385(100)]	1	0.396159	0.493647	0.217851	0.180148	0.349365	1.316	1.408	1.163	1.133	1.274	0.021134	0.00678591	0.0432443	0.0757058	0.0297101	0.373498	0.26634	0.293064	0.209856	0.133908	7.91	5.45	5.94	3.95	0.05	123082	75305.8	124486	161933	108425	155044	166968	112851	175321	143156	94800.9	138992
[K].GVPEKSPVLEK.[S]	Ladinin-1|LAD1	LAD1	O00515	2xTMT6plex [K5; K11]; 1xTMT6plex [N-Term]; 1xPhospho [S6(100)]		1	1	1	77	O00515 [172-182]	O00515 1xPhospho [S177(100)]	1	-0.537424	-0.720232	-0.352916	-0.305788	-0.450084	0.689	0.607	0.783	0.809	0.732	0.000760252	0.00317278	0.00107483	0.0223093	0.00816209	0.317117	0.265314	0.209448	0.137728	0.104906	1.88	6.51	1.06	0.28	6.58	1.25002e+07	9.51101e+06	1.28508e+07	8.61399e+06	6.70149e+06	8.74473e+06	7.19352e+06	5.77239e+06	8.15748e+06	9.5904e+06	7.4456e+06	1.01323e+07
[K].IPSKEEEADMSSPTQR.[T]	Ladinin-1|LAD1	LAD1	O00515	1xTMT6plex [K4]; 1xTMT6plex [N-Term]; 2xPhospho [S3(100); S12(98.9)]		1	1	2	15	O00515 [345-360]	O00515 2xPhospho [S347(100); S356(98.9)]	1	0.583038	0.78073	0.492622	0.415759	0.252173	1.498	1.718	1.407	1.334	1.191	0.0390026	0.0309377	0.0172511	0.0565637	0.0207044	0.406134	0.318665	0.24177	0.18547	0.121231	3.07	23.98	1.6	6.51	6.44	224266	382763	343383	335992	766884	503795	322927	769133	589836	315441	544177	429910
[R].SESVKSR.[G]	Ladinin-1|LAD1	LAD1	O00515	1xTMT6plex [K5]; 1xTMT6plex [N-Term]; 1xPhospho [S3(100)]		1	1	2	24	O00515 [418-424]	O00515 1xPhospho [S420(100)]	1	0.402722	0.0962619	-0.226004	-1.11092	-0.680382	1.322	1.069	0.855	0.463	0.624	0.137739	0.879727	0.771309	0.03319	0.152183	0.541414	0.948265	0.890615	0.15622	0.285398	17.51	65.33	27.65	18.23	43.19	624609	625130	649576	825884	924181	683846	321238	668465	1.00069e+06	450060	842386	555348
[R].KFSKEEPVSSGPEEAVGK.[S]	Nucleolar protein 56|NOP56	NOP56	O00567	3xTMT6plex [K1; K4; K18]; 1xTMT6plex [N-Term]; 2xPhospho [S3(99.3); S]		1	1	3	8	O00567 [561-578]	O00567 2xPhospho [S563(99.3); S]	2	0.0143553	-0.0923402	0.291604	0.7433	0.549916	1.01	0.938	1.224	1.674	1.464	0.378335	0.238746	0.0766652	0.00465713	0.103692	0.705294	0.551005	0.346667	0.107413	0.231505	1.79	7.93	7.7	8.02	17.42	421286	336175	956024	420441	370930	965769	350785	315361	947479	621381	411643	1.10986e+06
[R].KFSKEEPVSSGPEEAVGK.[S]	Nucleolar protein 56|NOP56	NOP56	O00567	3xTMT6plex [K1; K4; K18]; 1xTMT6plex [N-Term]; 1xPhospho [S3(100)]		1	1	4	14	O00567 [561-578]	O00567 1xPhospho [S563(100)]	2	-0.00723157	0.0285692	0.650765	1.15834	1.12763	0.995	1.02	1.57	2.232	2.185	0.780687	0.641839	0.0160583	0.0100937	0.00288578	0.912303	0.822034	0.240637	0.117005	0.0968986	7.19	7.68	7.45	10.93	10.33	229086	550903	1.72913e+06	239665	548380	1.6069e+06	178125	590750	1.7629e+06	315001	908531	2.71513e+06
[K].EELMSSDLEETAGSTSIPK.[R]	Nucleolar protein 56|NOP56	NOP56	O00567	1xTMT6plex [K19]; 1xTMT6plex [N-Term]; 1xPhospho [S6(99.3)]		1	1	3	51	O00567 [515-533]	O00567 1xPhospho [S520(99.3)]	0	-0.153607	0.0867838	0.181421	0.822934	0.468844	0.899	1.062	1.134	1.769	1.384	0.447673	0.761447	0.111004	0.0228374	0.0389451	0.744981	0.888209	0.392	0.138843	0.148152	2.69	10.58	6.8	6.76	4.8	1.3093e+06	1.46724e+06	950799	1.17762e+06	1.29619e+06	1.01239e+06	1.48916e+06	1.3099e+06	1.00938e+06	1.48535e+06	1.58824e+06	1.24753e+06
[K].EELMSSDLEETAGSTSIPK.[R]	Nucleolar protein 56|NOP56	NOP56	O00567	1xOxidation [M4]; 1xTMT6plex [K19]; 1xTMT6plex [N-Term]; 1xPhospho [S6(100)]		1	1	3	16	O00567 [515-533]	O00567 1xPhospho [S520(100)]	0	-0.0365259	-0.0588937	0.183963	0.6107	0.439357	0.975	0.96	1.136	1.527	1.356	0.249325	0.904651	0.0289274	0.00364006	0.032996	0.620078	0.960515	0.271319	0.101951	0.138808	2.43	0.97	2.89	5.51	10.74	379118	712556	330369	369534	644875	327384	407871	683754	314950	438990	770432	375235
[K].FHKASQED.[-]	Nucleolar protein 56|NOP56	NOP56	O00567	1xTMT6plex [K3]; 1xTMT6plex [N-Term]; 1xPhospho [S5(100)]		1	1	1	15	O00567 [587-594]	O00567 1xPhospho [S591(100)]	1	0.0799754	0.0989585	0.362891	0.745883	1.35332	1.057	1.071	1.286	1.677	2.555	0.0648206	0.43702	0.115934	0.112476	0.0384516	0.450218	0.695724	0.39992	0.252164	0.147278	0.04	17.33	22.18	35.73	40.95	112072	238036	467215	125841	251596	493683	136380	225220	500588	165667	257797	600768
[R].QSSGASSSSFSSSR.[A]	ATP-dependent RNA helicase DDX3X|DDX3X	DDX3X	O00571	1xTMT6plex [N-Term]; 1xPhospho [S11(100)]		1	1	7	32	O00571 [604-617]	O00571 1xPhospho [S614(100)]	0	-0.195946	-0.564905	-0.345564	-0.715486	-0.687335	0.873	0.676	0.787	0.609	0.621	0.0193036	0.0728226	0.0250215	0.00739416	0.0333034	0.368308	0.384436	0.260991	0.111435	0.139345	0.38	12.54	2.74	9.75	9.09	420722	568268	319464	344318	496212	279668	284568	354380	274794	337297	395686	251386
[K].SSFFSDRGSGSR.[G]	ATP-dependent RNA helicase DDX3X|DDX3X	DDX3X	O00571	1xTMT6plex [N-Term]; 1xPhospho [S9(99.2)]		1	1	3	15	O00571 [82-93]	O00571 1xPhospho [S90(99.2)]	1	0.0129262	-0.093879	-0.0543923	-0.394032	-0.504305	1.009	0.937	0.963	0.761	0.705	0.630953	0.219952	0.155577	0.0230701	0.041202	0.839744	0.533644	0.444938	0.13927	0.151183	7.25	7.98	3.08	6.33	13.21	372681	264686	388911	376205	292927	373400	315663	247929	385021	358725	263125	366719
[R].FSGGFGAR.[D]	ATP-dependent RNA helicase DDX3X|DDX3X	DDX3X	O00571	1xTMT6plex [N-Term]; 1xPhospho [S2(100)]		1	2	1	27	O00571 [593-600]	O00571 1xPhospho [S594(100)]	0	0.0100637	-0.21927	-0.473931	-0.790859	-0.58208	1.007	0.859	0.72	0.578	0.668	0.976618	0.0715585	0.0231363	0.0164973	0.0132741	0.990847	0.383177	0.256229	0.127012	0.110862	9.98	3.79	3.97	15.09	3.37	819504	1.54716e+06	1.33913e+06	825196	1.42329e+06	1.43918e+06	686341	1.3289e+06	1.26435e+06	590146	1.08507e+06	1.08998e+06
[R].DQDMSSPTTMK.[K]	Nuclear factor 1 B-type|NFIB	NFIB	O00712	1xOxidation [M]; 1xTMT6plex [K11]; 1xTMT6plex [N-Term]; 1xPhospho [S6(98.9)]		1	1	3	8	O00712 [307-317]	O00712 1xPhospho [S312(98.9)]	0	0.0524159	-0.129734	0.246104	0.531069	0.365133	1.037	0.914	1.186	1.445	1.288	0.953386	0.614082	0.228124	0.0182356	0.0573737	0.980901	0.805448	0.519615	0.129835	0.172019	2.76	33.2	5.45	6.52	7.45	184022	193081	54771.3	194330	200172	50454.3	216633	176394	39739.9	226188	228904	53787.7
[K].GSTLDLSDLEAEK.[L]	Acyl-CoA desaturase|SCD	SCD	O00767	1xTMT6plex [K13]; 1xTMT6plex [N-Term]; 1xPhospho [T3(99.4)]		1	1	1	5	O00767 [197-209]	O00767 1xPhospho [T199(99.4)]	0	0.228973	0.265437	0.67084	0.24732	-0.481969	1.172	1.202	1.592	1.187	0.716	0.199745	0.140403	0.012448	0.176883	0.398297	0.587904	0.460763	0.236021	0.322116	0.526164	15.9	2.2	6.14	10.86	33.82	31923.3	55544.9	86415.8	41416.2	55749	101255	32625.7	66743	105375	48725.8	88442.6	158811
[K].EKGSTLDLSDLEAEK.[L]	Acyl-CoA desaturase|SCD	SCD	O00767	2xTMT6plex [K2; K15]; 1xTMT6plex [N-Term]; 1xPhospho [S4(99.4)]		1	1	2	17	O00767 [195-209]	O00767 1xPhospho [S198(99.4)]	1	0.15056	0.227741	0.957543	0.621056	0.125651	1.11	1.171	1.942	1.538	1.091	0.307585	0.0649316	0.00527105	0.000602101	0.37696	0.659257	0.37474	0.228122	0.0892275	0.507394	18.63	10.46	12.21	2	17.98	533848	615662	531663	592682	772601	516102	625379	776704	578899	1.03677e+06	1.29679e+06	947465
[R].SAAASNYV.[-]	Claudin-4|CLDN4	CLDN4	O14493	1xTMT6plex [N-Term]; 2xPhospho [S1(100); S5(100)]		1	1	1	9	O14493 [202-209]	O14493 2xPhospho [S202(100); S206(100)]	0	-0.500218	-0.852042	-0.272297	-0.104697	-0.286304	0.707	0.554	0.828	0.93	0.82	0.716629	0.0268376	0.472405	0.828366	0.832472	0.879686	0.3108	0.713016	0.881349	0.882521	74.38	12.7	50.05	68.67	3.39	221201	181152	42572.2	156469	85330.7	77385.4	112916	125364	23593.4	90777.3	149969	53206.1
[R].KEILSPVDIIDR.[N]	Phospholipid phosphatase 3|PLPP3	PLPP3	O14495	1xTMT6plex [K1]; 1xTMT6plex [N-Term]; 1xPhospho [S5(100)]		1	1	1	7	O14495 [293-304]	O14495 1xPhospho [S297(100)]	1	-0.174621	-0.145605	0.323082	0.604071	0.580145	0.886	0.904	1.251	1.52	1.495	0.242175	0.745596	0.00715593	0.00765787	0.0283709	0.614529	0.879864	0.228122	0.11169	0.132376	4.93	2.64	3.97	5.88	16.32	38434.6	18657.7	34775.3	34054.8	18977	29820.7	34132.5	21253.5	31432	46279.5	23961.2	43495.6
[K].EILSPVDIIDR.[N]	Phospholipid phosphatase 3|PLPP3	PLPP3	O14495	1xTMT6plex [N-Term]; 1xPhospho [S4(100)]		1	1	1	14	O14495 [294-304]	O14495 1xPhospho [S297(100)]	0	-0.118727	-0.21424	0.418999	0.69332	0.638769	0.921	0.862	1.337	1.617	1.557	0.168585	0.0944878	0.0136815	0.00815364	0.0097571	0.567014	0.412082	0.240618	0.11205	0.106453	7.42	0.64	1.4	7.43	5.18	81897.3	137393	57853.8	75453	113117	56107.6	70616.7	117961	55688.9	109513	168142	78091.6
[K].NGGSPALNNNPR.[R]	Phospholipid phosphatase 3|PLPP3	PLPP3	O14495	1xDeamidated [N1]; 1xTMT6plex [N-Term]; 1xPhospho [S4(100)]		1	1	1	11	O14495 [16-27]	O14495 1xPhospho [S19(100)]	0	0.0100637	-0.00723157	0.295135	0.585924	0.265437	1.007	0.995	1.227	1.501	1.202	0.526736	0.476328	0.0812779	0.0140875	0.00334977	0.785041	0.72067	0.351131	0.122118	0.0969734	4.06	2.93	4.39	11.16	1.02	80921.4	419856	164075	88413	411224	165228	111769	409753	163288	102212	449154	201278
[R].SNSVGIQDAFNDGSDSTFQK.[R]	AT-rich interactive domain-containing protein 1A|ARID1A	ARID1A	O14497	1xTMT6plex [K20]; 1xTMT6plex [N-Term]; 1xPhospho [S3(100)]		1	1	1	33	O14497 [1182-1201]	O14497 1xPhospho [S1184(100)]	0	0.232661	0.314986	0.511974	0.516015	0.448901	1.175	1.244	1.426	1.43	1.365	0.0156612	0.155421	0.0041346	0.0623286	0.01649	0.363637	0.473952	0.227273	0.193495	0.116104	4.58	10.21	2.42	17.6	9.24	427590	426592	357862	487004	501356	438013	437507	530795	475942	576406	618438	510460
[R].TSPSKSPFLHSGMK.[M]	AT-rich interactive domain-containing protein 1A|ARID1A	ARID1A	O14497	1xOxidation [M13]; 2xTMT6plex [K5; K14]; 1xTMT6plex [N-Term]; 2xPhospho [S6(98.7); T/S]		1	1	1	5	O14497 [1599-1612]	O14497 2xPhospho [S1604(98.7); T/S]	1	0.0676387	0.0243197	0.0593553	-0.289827	-0.498179	1.048	1.017	1.042	0.818	0.708	0.0247077	0.334899	0.167619	0.0317612	0.0278406	0.382063	0.624101	0.457907	0.153754	0.131657	0.94	2.92	1.31	5.08	11.18	227571	215491	189974	238519	230684	197848	226887	232757	193211	260146	224522	196188
[R].TLLDPGRFSK.[V]	AT-rich interactive domain-containing protein 1A|ARID1A	ARID1A	O14497	1xTMT6plex [K10]; 1xTMT6plex [N-Term]; 1xPhospho [S9(100)]		1	1	1	8	O14497 [1743-1752]	O14497 1xPhospho [S1751(100)]	1	-0.430509	-0.0785637	-0.258425	0.00144197	0.57628	0.742	0.947	0.836	1.001	1.491	0.239638	0.266854	0.106205	0.944521	0.0465598	0.612817	0.574645	0.386394	0.963177	0.158682	3.95	5	13.5	51.45	19.48	31796.8	115259	156255	23578.6	83248.7	162636	31164.4	90292.5	147979	26591	88342.7	147158
[K].VWDQSSV.[-]	Citron Rho-interacting kinase|CIT	CIT	O14578	1xTMT6plex [N-Term]; 1xPhospho [S6(99.2)]		1	1	2	3	O14578 [2021-2027]	O14578 1xPhospho [S2026(99.2)]	0	0.147958	-0.22095	-0.461959	-0.606035	-0.8863	1.108	0.858	0.726	0.657	0.541	0.806744	0.257936	0.13015	0.0166805	0.153512	0.922599	0.567407	0.415652	0.127089	0.286839	18.67	5.26	8.28	0.97	14.27	10343.5	5364.69	6204.47	12908.3	3204.55	6876.84	9200.97	2293.18	5323.36	9822.43	3896.1	4267.71
[-].MAPPAPGPASGGSGEVDELFDVK.[N]	Coatomer subunit epsilon|COPE	COPE	O14579	1xTMT6plex [K23]; 1xTMT6plex [N-Term]; 1xMet-loss [N-Term]; 1xPhospho [S13(98.3)]		1	1	2	13	O14579 [1-23]	O14579 1xMet-loss [N-Term]; 1xPhospho [S13(98.3)]	0	0.153157	0.0827026	0.163499	0.319618	0.481299	1.112	1.059	1.12	1.248	1.396	0.209125	0.289265	0.769245	0.0616993	0.049693	0.593758	0.592078	0.88957	0.192579	0.162883	8.88	10.03	21.98	11.05	3.98	39097.6	144269	7873.37	43489.3	170088	7853.67	41412.3	163276	7775.06	50294.7	161625	6296.9
[R].TATVCGR.[E]	Cdc42 effector protein 2|CDC42EP2	CDC42EP2	O14613	1xCarbamidomethyl [C5]; 1xTMT6plex [N-Term]; 1xPhospho [T3(100)]		1	1	1	9	O14613 [88-94]	O14613 1xPhospho [T90(100)]	0	-0.318326	-0.446148	-0.227692	-0.72977	-1.39593	0.802	0.734	0.854	0.603	0.38	0.385819	0.24718	0.504376	0.0606195	0.0279096	0.708399	0.560228	0.734178	0.190825	0.131713	43.59	31.88	44.55	9.73	27.27	517457	700167	478967	415036	319612	544154	379668	422817	498762	282155	598008	584786
[K].SSPSPQKR.[Y]	AP-3 complex subunit delta-1|AP3D1	AP3D1	O14617	1xTMT6plex [K7]; 1xTMT6plex [N-Term]; 1xPhospho [S4(100)]		1	1	3	27	O14617 [685-692]	O14617 1xPhospho [S688(100)]	1	-0.0247367	-0.194295	-0.192645	-0.652901	-1.04692	0.983	0.874	0.875	0.636	0.484	0.421379	0.0992383	0.109384	0.0156924	0.0309777	0.730502	0.415507	0.389709	0.126025	0.135885	4.73	8.38	7.27	10.78	23.63	1.4226e+06	1.23207e+06	1.26904e+06	1.44444e+06	1.21108e+06	1.07552e+06	1.3178e+06	1.07676e+06	981253	1.3084e+06	1.07762e+06	954358
[R].STSQGSINSPVYSR.[H]	Actin-binding LIM protein 1|ABLIM1	ABLIM1	O14639	1xTMT6plex [N-Term]; 1xPhospho [S9(100)]		1	1	5	28	O14639 [450-463]	O14639 1xPhospho [S458(100)]	0	0.269033	0.347099	0.378512	0.482332	0.41684	1.205	1.272	1.3	1.397	1.335	0.105169	0.129668	0.0734832	0.0168251	0.0205026	0.503232	0.451267	0.343067	0.127148	0.121231	9.93	10.94	4.24	10.18	4.38	1.28653e+06	2.63028e+06	1.30903e+06	1.44618e+06	3.16883e+06	1.92945e+06	1.34599e+06	3.59258e+06	1.66513e+06	1.41144e+06	3.41912e+06	1.75024e+06
[R].STSQGSINSPVYSR.[H]	Actin-binding LIM protein 1|ABLIM1	ABLIM1	O14639	1xDeamidated [N/Q]; 1xTMT6plex [N-Term]; 1xPhospho [S6(98.9)]		1	1	4	6	O14639 [450-463]	O14639 1xPhospho [S455(98.9)]	0	0.199123	0.271426	0.24732	0.369606	0.765535	1.148	1.207	1.187	1.292	1.7	0.0197338	0.104505	0.0126552	0.0617318	0.0166857	0.369376	0.422488	0.236021	0.192615	0.116433	2.54	15.53	2.41	9.15	5.85	84371.1	80710.1	83814.8	95179.9	92635.9	101512	90268.9	107634	101178	100109	94205.5	104812
[K].SGSGSESEPSSR.[G]	Segment polarity protein dishevelled homolog DVL-2|DVL2	DVL2	O14641	1xTMT6plex [N-Term]; 1xPhospho [S3(100)]		1	1	2	10	O14641 [616-627]	O14641 1xPhospho [S618(100)]	0	-0.520769	-0.494109	-0.302226	-0.662004	-0.60165	0.697	0.71	0.811	0.632	0.659	0.0130962	0.00388633	0.0445977	0.01325	0.00982393	0.354208	0.265314	0.296102	0.120983	0.106453	1.88	4.6	0.79	7.29	7.32	34317.6	53548.2	25530.9	23926.8	36868.1	19816.7	25411.7	38000	17572.7	27970.5	36585	20697.9
[R].SPPSQKSPHDSK.[S]	Chromodomain-helicase-DNA-binding protein 2|CHD2	CHD2	O14647	2xTMT6plex [K6; K12]; 1xTMT6plex [N-Term]; 1xPhospho [S7(100)]		1	1	2	7	O14647 [1789-1800]	O14647 1xPhospho [S1795(100)]	1	-0.086201	-0.163268	-0.210897	0.280956	0.629473	0.942	0.893	0.864	1.215	1.547	0.36019	0.198493	0.0908169	0.0885954	0.0281995	0.694107	0.515997	0.366152	0.225104	0.132082	12.34	13.33	11.4	6.24	6.19	44451.4	74713.7	236949	36315.1	76736.5	223114	34667.1	73344.5	211694	35225.2	69925.5	204715
[K].FPSPHPSPAK.[L]	Etoposide-induced protein 2.4 homolog|EI24	EI24	O14681	1xTMT6plex [K10]; 1xTMT6plex [N-Term]; 2xPhospho [S3(100); S7(100)]		1	1	1	29	O14681 [324-333]	O14681 2xPhospho [S326(100); S330(100)]	0	-0.132894	-0.164884	-0.0923402	-0.270556	-0.492079	0.912	0.892	0.938	0.829	0.711	0.127735	0.168026	0.155315	0.0887429	0.0120627	0.528932	0.485341	0.444644	0.225348	0.109398	6.15	3.78	6.98	14.46	0.21	472677	604596	500038	431197	529556	489470	469735	525711	445872	419900	567077	492175
[R].RAQSIER.[K]	Etoposide-induced protein 2.4 homolog|EI24	EI24	O14681	1xTMT6plex [N-Term]; 1xPhospho [S4(100)]		1	1	1	31	O14681 [53-59]	O14681 1xPhospho [S56(100)]	1	-0.077041	0.0426443	0.0621217	-0.0816138	-0.567041	0.948	1.03	1.044	0.945	0.675	0.60756	0.899431	0.775472	0.407223	0.0367477	0.828066	0.958407	0.89274	0.542738	0.144578	22.33	18.32	16.62	13.62	19.12	691302	505633	404609	545750	479142	451393	553701	520741	468191	493201	528061	469919
[K].GLEGKSPDTGPDWLK.[Q]	Histone-lysine N-methyltransferase 2D|KMT2D	KMT2D	O14686	2xTMT6plex [K5; K15]; 1xTMT6plex [N-Term]; 1xPhospho [S6(100)]		1	1	1	5	O14686 [4844-4858]	O14686 1xPhospho [S4849(100)]	1	0.145351	0.232661	0.317304	0.745022	0.992043	1.106	1.175	1.246	1.676	1.989	0.173663	0.382392	0.154709	0.00268885	0.0163125	0.569435	0.659021	0.443884	0.100681	0.115761	0.21	3.39	7.6	5.98	10.71	125851	156274	220704	126164	173096	244109	117073	183613	265253	128497	204652	274932
[K].GDDGPDIADEESRGLEGK.[A]	Histone-lysine N-methyltransferase 2D|KMT2D	KMT2D	O14686	1xTMT6plex [K18]; 1xTMT6plex [N-Term]; 1xPhospho [S12(100)]		1	1	1	5	O14686 [1823-1840]	O14686 1xPhospho [S1834(100)]	1	0.221568	0.400538	0.282143	0.605968	0.368489	1.166	1.32	1.216	1.522	1.291	0.135377	0.0449664	0.0261023	0.0112545	0.141317	0.539373	0.347154	0.263459	0.117853	0.273623	3.78	12.51	2.46	4.53	24.42	72181.5	71084.4	62227.8	84166.1	80773.2	96008.4	108871	93859.2	75231	87747.7	84979.3	83698
[R].CPSLDNLAVPESPGVGGGK.[A]	Histone-lysine N-methyltransferase 2D|KMT2D	KMT2D	O14686	1xCarbamidomethyl [C1]; 1xTMT6plex [K19]; 1xTMT6plex [N-Term]; 1xPhospho [S12(100)]		1	1	1	8	O14686 [2249-2267]	O14686 1xPhospho [S2260(100)]	0	0.226509	0.263034	0.27023	0.389567	0.481299	1.17	1.2	1.206	1.31	1.396	0.0253821	0.149843	0.0847031	0.0345776	0.0184036	0.382063	0.46974	0.356756	0.157696	0.118974	0.5	9.95	2.24	10.14	10.53	60616.3	121667	73109.7	71137.9	142305	80157.9	72737.2	124646	93613.7	92527.1	146745	86847.2
[R].NLTMSPLHK.[R]	Histone-lysine N-methyltransferase 2D|KMT2D	KMT2D	O14686	1xOxidation [M4]; 1xTMT6plex [K9]; 1xTMT6plex [N-Term]; 1xPhospho [T/S]		1	1	2	5	O14686 [1602-1610]		0	-0.0664274	-0.104697	-0.101598	-0.459973	-0.375197	0.955	0.93	0.932	0.727	0.771	0.192288	0.0110908	0.0903086	0.0155131	0.0709664	0.583591	0.270004	0.365785	0.125358	0.191142	2.48	1.61	5.46	1.61	9.2	130291	62006.6	61127.9	122420	62001	58396.2	119191	58290.4	56839.1	126499	57816.6	54971.1
[R].HSSSSSQSSEISTK.[S]	Integrin beta-1-binding protein 1|ITGB1BP1	ITGB1BP1	O14713	1xTMT6plex [K14]; 1xTMT6plex [N-Term]; 1xPhospho [S3(100)]		1	1	2	8	O14713 [9-22]	O14713 1xPhospho [S11(100)]	0	-0.428566	-0.14401	-0.100051	-0.118727	-0.492079	0.743	0.905	0.933	0.921	0.711	0.0375218	0.0216503	0.086725	0.469886	0.0445397	0.40506	0.30201	0.360575	0.596986	0.15591	8.51	0.3	4.3	9.06	5.2	90247.2	13519.9	77806	76224.1	10048.2	54688	81855.8	11630	70430.8	86762.3	12620.7	68861.3
[R].SASSDTSEELNSQDSPPK.[Q]	Na(+)/H(+) exchange regulatory cofactor NHE-RF1|SLC9A3R1	SLC9A3R1	O14745	1xTMT6plex [K18]; 1xTMT6plex [N-Term]; 1xPhospho [S/T]		1	1	4	38	O14745 [288-305]		0	-0.237864	-0.155213	-0.0291463	-0.140826	-0.56918	0.848	0.898	0.98	0.907	0.674	0.000223903	0.501121	0.296872	0.29508	0.0235424	0.317117	0.735769	0.579006	0.440409	0.125537	0.49	9.5	3.74	8.84	10.14	2.79442e+06	3.37619e+06	2.05107e+06	2.35766e+06	2.86328e+06	1.74528e+06	3.05052e+06	3.03237e+06	1.73124e+06	2.73723e+06	3.22119e+06	2.06107e+06
[K].RSSVSSGGAGR.[L]	Kinetochore protein NDC80 homolog|NDC80	NDC80	O14777	1xTMT6plex [N-Term]; 1xPhospho [S3(99.1)]		1	1	1	15	O14777 [3-13]	O14777 1xPhospho [S5(99.1)]	1	0.575312	0.771463	0.339137	-0.56918	-0.628162	1.49	1.707	1.265	0.674	0.647	0.00735098	0.00195956	0.12405	0.171796	0.122993	0.333935	0.265314	0.408722	0.316543	0.25317	5.77	1.57	22.26	16.42	21.04	186003	176741	157600	277051	253011	254572	317560	304943	252654	199952	223557	230976
[R].SSVSSGGAGR.[L]	Kinetochore protein NDC80 homolog|NDC80	NDC80	O14777	1xTMT6plex [N-Term]; 1xPhospho [S2(100)]		1	1	2	8	O14777 [4-13]	O14777 1xPhospho [S5(100)]	0	-0.0558912	0.175045	-0.0484122	-0.390245	-0.586406	0.962	1.129	0.967	0.763	0.666	0.69693	0.397093	0.545053	0.0103319	0.0487716	0.869809	0.669914	0.760993	0.117661	0.161489	0.21	26.41	16.07	1.69	23.12	74379.6	134519	107407	71521.6	129166	128282	84003	124859	144367	56652.3	130033	116445
[R].KLSPTEPK.[N]	Secretory carrier-associated membrane protein 3|SCAMP3	SCAMP3	O14828	2xTMT6plex [K1; K8]; 1xTMT6plex [N-Term]; 1xPhospho [S3(100)]		1	1	2	48	O14828 [74-81]	O14828 1xPhospho [S76(100)]	1	0.250962	0.153157	0.695994	1.13685	1.35332	1.19	1.112	1.62	2.199	2.555	0.017406	0.0392963	0.00504474	1.35663e-05	0.00489517	0.364858	0.333876	0.228122	0.0843708	0.0990322	1.17	3.18	6.23	0.23	4.71	3.76201e+06	3.19736e+06	6.47623e+06	4.82113e+06	3.80411e+06	7.64442e+06	4.18457e+06	3.63268e+06	6.87576e+06	6.35102e+06	4.81166e+06	1.04925e+07
[R].ISESPEPGQR.[T]	Transcription regulator protein BACH1|BACH1	BACH1	O14867	1xTMT6plex [N-Term]; 1xPhospho [S4(100)]		1	1	1	7	O14867 [442-451]	O14867 1xPhospho [S445(100)]	0	-0.207561	-0.172994	-0.37146	-0.416962	-0.72977	0.866	0.887	0.773	0.749	0.603	0.175905	0.148257	0.0447893	0.0211837	0.0172672	0.572205	0.468265	0.296446	0.135313	0.117134	9.22	10.29	12.41	1.08	14.13	256919	471022	157535	254695	407763	128390	244745	417574	121376	216660	363964	108559
[K].QAIELSPDNQYVK.[V]	Interferon-induced protein with tetratricopeptide repeats 3|IFIT3	IFIT3	O14879	1xTMT6plex [K13]; 1xTMT6plex [N-Term]; 1xPhospho [S6(100)]		1	1	1	6	O14879 [198-210]	O14879 1xPhospho [S203(100)]	0	0.328836	0.107018	0.752749	0.80653	0.757023	1.256	1.077	1.685	1.749	1.69	0.293556	0.220492	0.0352183	0.0238133	0.0337273	0.648667	0.533808	0.281365	0.140366	0.140111	2.41	10.24	19.55	0.48	22.58	32685.2	33974.8	33944.4	41050.2	32080.3	43325	38196.5	34073.5	36570	68794.6	49709.2	57210.2
[R].SAGGRPGSGPQLGTGR.[G]	PDZ domain-containing protein GIPC1|GIPC1	GIPC1	O14908	1xTMT6plex [N-Term]; 1xPhospho [S8(100)]		1	1	4	31	O14908 [225-240]	O14908 1xPhospho [S232(100)]	0	-0.0232698	0.0881416	-0.0588937	-0.492079	-0.698998	0.984	1.063	0.96	0.711	0.616	0.979393	0.806345	0.20323	0.037976	0.0396354	0.991933	0.912323	0.494105	0.162326	0.149238	10.78	3.98	0.98	0.35	15.38	728711	192414	548150	716768	212335	502622	774313	209945	496409	699366	185890	463071
[R].TQSSSCERDSPSTSR.[Q]	Peripheral plasma membrane protein CASK|CASK	CASK	O14936	1xCarbamidomethyl [C6]; 1xTMT6plex [N-Term]; 1xPhospho [S10(100)]		1	1	3	25	O14936 [573-587]	O14936 1xPhospho [S582(100)]	1	-0.274041	-0.380822	-0.446148	-1.13924	-1.8625	0.827	0.768	0.734	0.454	0.275	0.0844152	0.0500473	0.189246	0.00916824	0.0200727	0.479315	0.357113	0.480881	0.114511	0.120603	4.79	11.41	2.73	9.58	43.86	448566	799109	514134	421822	640238	425233	373279	529807	394903	450451	586416	370472
[R].VTSGDPELPQV.[-]	Proepiregulin|EREG	EREG	O14944	1xTMT6plex [N-Term]; 1xPhospho [S3(99.4)]		1	1	1	6	O14944 [159-169]	O14944 1xPhospho [S161(99.4)]	0	-0.608232	-0.865122	-0.341903	-0.011588	-0.129734	0.656	0.549	0.789	0.992	0.914	0.00847246	0.031289	0.0115078	0.682827	0.128347	0.333935	0.318665	0.234056	0.773521	0.259142	5.24	25.84	1.78	1.29	7.51	99774.1	42268.6	55742.2	63252.6	30367.7	36588.2	45583.6	23197.1	37047.6	77798.7	35576.3	43987.4
[R].ELLTTMGDRFTDEEVDELYR.[E]	Myosin regulatory light chain 12B|MYL12B	MYL12B	O14950	1xTMT6plex [N-Term]; 1xPhospho [T11(100)]		1	2	2	8	O14950 [125-144]	O14950 1xPhospho [T135(100)]	1	0.159629	-0.0664274	0.158337	0.130931	0.535058	1.117	0.955	1.116	1.095	1.449	0.632561	0.256893	0.928971	0.122435	0.00160906	0.840572	0.56695	0.968416	0.263843	0.0890284	11.83	5.83	14.93	1.59	0.79	34839.6	53430.2	25344.4	38924.6	64457.4	22138.1	33258.3	49074.2	25509.5	42795.5	59626.4	19320.6
[R].ATSNVFAMFDQSQIQEFK.[E]	Myosin regulatory light chain 12B|MYL12B	MYL12B	O14950	1xTMT6plex [K18]; 1xTMT6plex [N-Term]; 2xPhospho [T2(100); S3(100)]		1	3	1	86	O14950 [18-35]	O14950 2xPhospho [T19(100); S20(100)]	0	-0.114035	0.452068	-0.109359	-0.0724828	-0.204233	0.924	1.368	0.927	0.951	0.868	0.895679	0.051976	0.728877	0.555756	0.525776	0.957709	0.3595	0.867734	0.670307	0.637958	50.11	9.46	55.95	29.55	42.82	2.73456e+06	1.56625e+06	2.0602e+06	2.5255e+06	1.08111e+06	3.65986e+06	3.73982e+06	2.00534e+06	3.51155e+06	1.35198e+06	1.45233e+06	3.06815e+06
[R].ATSNVFAMFDQSQIQEFK.[E]	Myosin regulatory light chain 12B|MYL12B	MYL12B	O14950	1xOxidation [M8]; 1xTMT6plex [K18]; 1xTMT6plex [N-Term]; 2xPhospho [T2(100); S3(100)]		1	3	1	100	O14950 [18-35]	O14950 2xPhospho [T19(100); S20(100)]	0	-0.027675	0.468844	-0.0785637	-0.222633	-0.242977	0.981	1.384	0.947	0.857	0.845	0.824541	0.0401794	0.819166	0.449153	0.445509	0.92909	0.337328	0.914978	0.579107	0.567959	62.03	3.15	57.82	38.72	40.29	3.26518e+06	2.89314e+06	1.85368e+06	3.20167e+06	2.00004e+06	3.3913e+06	4.42227e+06	4.00349e+06	3.24111e+06	1.74475e+06	2.74101e+06	2.87892e+06
[R].NSTEDIMSLSTQGDYINLQTK.[S]	Ras-related protein Rab-7L1|RAB29	RAB29	O14966	1xTMT6plex [K21]; 1xTMT6plex [N-Term]; 1xPhospho [S10(97.8)]		1	1	2	3	O14966 [176-196]	O14966 1xPhospho [S185(97.8)]	0	-0.440263	-0.142417	-0.16004	-0.554273	-0.531156	0.737	0.906	0.895	0.681	0.692	0.0624512	0.253881	0.224367	0.0529457	0.180415	0.449193	0.564899	0.516315	0.180997	0.315626	4.7	6.29	11.6	13.01	20.73	6127.88	38430.8	28413.5	4514.4	27442.8	25140.9	5797.57	24077.8	25742.3	5486.73	31912.7	28578.1
[K].TGSYGALAEITASK.[E]	Protein phosphatase 1 regulatory subunit 12A|PPP1R12A	PPP1R12A	O14974	1xTMT6plex [K14]; 1xTMT6plex [N-Term]; 1xPhospho [T1(100)]		1	1	3	62	O14974 [443-456]	O14974 1xPhospho [T443(100)]	0	0.0468403	-0.163268	-0.26708	-0.535332	-0.28279	1.033	0.893	0.831	0.69	0.822	0.869509	0.359491	0.135182	0.0429932	0.227013	0.949149	0.644136	0.421152	0.168295	0.364372	0.87	10.4	6.74	13.72	22.41	1.51656e+06	2.71431e+06	1.52237e+06	1.57525e+06	2.47033e+06	1.5721e+06	1.3546e+06	2.26557e+06	1.60147e+06	1.47297e+06	2.15861e+06	1.2657e+06
[R].DKKSPLIESTANMDNNQSQK.[T]	Protein phosphatase 1 regulatory subunit 12A|PPP1R12A	PPP1R12A	O14974	1xDeamidated [N]; 3xTMT6plex [K2; K3; K20]; 1xTMT6plex [N-Term]; 1xPhospho [S4(100)]		1	1	3	13	O14974 [296-315]	O14974 1xPhospho [S299(100)]	2	0.0786098	-0.027675	0.333424	0.603122	0.697774	1.056	0.981	1.26	1.519	1.622	0.357617	0.484554	0.0324895	0.00294577	0.0404887	0.693012	0.726142	0.276417	0.100681	0.150151	3.5	1.29	2.88	2.23	24.63	107684	169657	121099	113716	183388	118293	109258	164937	118751	156022	209641	152600
[R].DKKSPLIESTANMDNNQSQK.[T]	Protein phosphatase 1 regulatory subunit 12A|PPP1R12A	PPP1R12A	O14974	1xOxidation [M13]; 3xTMT6plex [K2; K3; K20]; 1xTMT6plex [N-Term]; 1xPhospho [S4(100)]		1	1	1	12	O14974 [296-315]	O14974 1xPhospho [S299(100)]	2	-0.0619024	-0.224317	0.584	1.07039	1.02998	0.958	0.856	1.499	2.1	2.042	0.369082	0.107953	0.00481871	0.0130754	0.0120896	0.699539	0.427108	0.227273	0.120872	0.109398	8.66	3.94	6.49	4.66	3.3	285576	204849	441623	290673	196326	358643	244469	180156	302663	428122	293668	698494
[R].RISEMEEELK.[M]	Protein phosphatase 1 regulatory subunit 12A|PPP1R12A	PPP1R12A	O14974	1xTMT6plex [K10]; 1xTMT6plex [N-Term]; 1xPhospho [S3(100)]		1	1	1	12	O14974 [993-1002]	O14974 1xPhospho [S995(100)]	1	0.0786098	0.0398403	0.365133	1.15121	1.19598	1.056	1.028	1.288	2.221	2.291	0.28028	0.488788	0.0313785	0.0175532	0.0237946	0.640498	0.728793	0.273963	0.128057	0.126058	8.34	0.8	6.57	3.43	19.24	59619.1	127489	335914	59432.7	150261	354825	61594.5	131008	329682	73371.8	164173	489738
[R].DKKSPLIESTANMDNNQSQK.[T]	Protein phosphatase 1 regulatory subunit 12A|PPP1R12A	PPP1R12A	O14974	1xDeamidated [N]; 1xOxidation [M13]; 3xTMT6plex [K2; K3; K20]; 1xTMT6plex [N-Term]; 1xPhospho [S4(100)]		1	1	2	6	O14974 [296-315]	O14974 1xPhospho [S299(100)]	2	-0.0846703	-0.101598	0.418999	0.831067	0.78073	0.943	0.932	1.337	1.779	1.718	0.857158	0.0265441	0.0856161	0.0106219	0.0366745	0.943682	0.310231	0.358528	0.117715	0.144483	8.01	1.61	21.72	2.49	9.48	44177.5	34310.3	253092	50146.3	32338	226313	41618.7	30962.4	235846	68985.3	45869.4	288781
[K].ISPKEEER.[K]	Protein phosphatase 1 regulatory subunit 12A|PPP1R12A	PPP1R12A	O14974	1xTMT6plex [K4]; 1xTMT6plex [N-Term]; 1xPhospho [S2(100)]		1	1	1	50	O14974 [421-428]	O14974 1xPhospho [S422(100)]	1	-0.0846703	0.112367	-0.00578235	0.466758	0.515006	0.943	1.081	0.996	1.382	1.429	0.121924	0.807777	0.998794	0.00157415	0.0624735	0.522201	0.913103	0.999445	0.0984803	0.179685	5.34	0.89	10.96	1.96	8.14	5.05205e+06	1.93881e+06	4.63595e+06	4.76596e+06	1.76544e+06	4.55294e+06	5.49664e+06	2.09681e+06	4.15415e+06	5.03436e+06	1.79903e+06	5.01258e+06
[R].LSSSLDNKEK.[E]	Protein phosphatase 1 regulatory subunit 12A|PPP1R12A	PPP1R12A	O14974	2xTMT6plex [K8; K10]; 1xTMT6plex [N-Term]; 1xPhospho [S4(99)]		1	1	3	9	O14974 [476-485]	O14974 1xPhospho [S479(99)]	1	0.402722	0.181421	0.124328	-0.373327	-0.452057	1.322	1.134	1.09	0.772	0.731	0.0355984	0.0804368	0.0336253	0.149405	0.000752165	0.402374	0.394371	0.278069	0.29332	0.087453	11.43	6.37	3.92	7.09	1.09	514356	97972	179360	679942	145111	218815	583269	123379	194652	560470	109980	190269
[R].KDESPATWR.[L]	Protein phosphatase 1 regulatory subunit 12A|PPP1R12A	PPP1R12A	O14974	1xTMT6plex [K1]; 1xTMT6plex [N-Term]; 1xPhospho [S4(100)]		1	1	1	4	O14974 [429-437]	O14974 1xPhospho [S432(100)]	1	-0.0709665	-0.0923402	-0.512514	-0.790859	-0.632629	0.952	0.938	0.701	0.578	0.645	0.312173	0.278352	0.0439321	0.0319069	0.00480419	0.663009	0.583782	0.294741	0.153856	0.0988621	5.42	3.68	2	17.76	5.65	163125	88267.6	186318	165720	81048.5	177333	153009	80788.7	189087	114374	61063.1	157399
[R].RISEMEEELK.[M]	Protein phosphatase 1 regulatory subunit 12A|PPP1R12A	PPP1R12A	O14974	1xOxidation [M5]; 1xTMT6plex [K10]; 1xTMT6plex [N-Term]; 1xPhospho [S3(100)]		1	1	1	9	O14974 [993-1002]	O14974 1xPhospho [S995(100)]	1	0.0935602	-0.0394883	0.291604	0.859174	1.17249	1.067	0.973	1.224	1.814	2.254	0.780155	0.777725	0.0300717	0.00399982	0.00182883	0.911912	0.898005	0.272638	0.104174	0.0909146	5.07	0.65	2.96	7.78	7.82	77787.3	106791	129104	82993.1	117836	116411	75389.4	103952	142662	106594	130729	154891
[R].TSSSYTR.[R]	Protein phosphatase 1 regulatory subunit 12A|PPP1R12A	PPP1R12A	O14974	1xTMT6plex [N-Term]; 1xPhospho [S/T/Y]		1	1	2	8	O14974 [524-530]		0	0.00863031	0.186501	-0.490051	-0.85726	-0.932361	1.006	1.138	0.712	0.552	0.524	0.705055	0.163923	0.0886665	0.0135154	0.0312914	0.873415	0.481553	0.363815	0.121717	0.136488	19.06	6.44	9.97	10.68	13.97	612705	441254	1.13671e+06	616572	386964	1.51249e+06	697446	480478	1.66405e+06	408744	314171	1.022e+06
[R].QPGSTAQYDAGAGSPEAEPTDSDSPPSSSADASR.[F]	Cyclin-G-associated kinase|GAK	GAK	O14976	1xDeamidated [Q7]; 1xTMT6plex [N-Term]; 1xPhospho [S/T/Y]		1	1	1	2	O14976 [757-790]		0	-0.246395	-0.179515	-0.300448	0.459432	-0.0588937	0.843	0.883	0.812	1.375	0.96	0.543453	0.16625	0.137978	0.0271936	0.989744	0.999984	0.648997	0.570096	0.197901	0.99791	22.58	0.86	7	9.18	39.55	5410.28	NA	4971.06	5308.2	NA	3600.63	4746.91	NA	4412.73	4192.16	NA	4233.23
[K].VFVGGLSPDTSEEQIK.[E]	Heterogeneous nuclear ribonucleoprotein D-like|HNRNPDL	HNRNPDL	O14979	1xTMT6plex [K16]; 1xTMT6plex [N-Term]; 1xPhospho [S7(100)]		1	1	1	17	O14979 [235-250]	O14979 1xPhospho [S241(100)]	0	-0.0877334	0.0565835	0.10165	0.611645	0.9855	0.941	1.04	1.073	1.528	1.98	0.121339	0.45669	0.176756	0.0804146	0.0102673	0.520569	0.708585	0.468073	0.21599	0.106852	4.56	4.11	7.03	2.83	16.42	112327	140954	111835	109066	132651	98991.8	120036	146569	108720	132108	144020	119956
[R].QMSVPGIFNPHEIPEEMCD.[-]	Exportin-1|XPO1	XPO1	O14980	1xCarbamidomethyl [C18]; 2xOxidation [M2; M17]; 1xTMT6plex [N-Term]; 1xPhospho [S3(100)]		1	1	1	4	O14980 [1053-1071]	O14980 1xPhospho [S1055(100)]	0	-0.0335695	0.158337	0.221568	0.569491	0.737254	0.977	1.116	1.166	1.484	1.667	0.706313	0.357597	0.139906	0.030086	0.0272155	0.873937	0.64223	0.426355	0.151893	0.130695	16.94	12.42	12.69	4.15	15.93	76756.3	21857.5	19564.7	74963.1	24101.4	16372.1	85624.5	20805.7	23653.1	89494.5	23303.6	26969.3
[R].SRDAVETNEK.[S]	TATA-binding protein-associated factor 172|BTAF1	BTAF1	O14981	1xTMT6plex [K10]; 1xTMT6plex [N-Term]; 1xPhospho [S1(100)]		1	1	1	7	O14981 [224-233]	O14981 1xPhospho [S224(100)]	1	0.176323	0.356144	0.481299	0.582074	0.688852	1.13	1.28	1.396	1.497	1.612	0.103635	0.153211	0.0205346	0.0410988	0.0835842	0.501102	0.472008	0.248435	0.16608	0.207212	2.44	23.11	10.64	12.97	19.18	94717.3	30216.9	126473	107046	40673.7	140578	121206	49537.3	136619	132205	46468.9	163858
[R].QAPSAPETGGAGASEAPAPTGGEDGAGAETTPVAEPTK.[L]	Rho guanine nucleotide exchange factor 10|ARHGEF10	ARHGEF10	O15013	1xTMT6plex [K38]; 1xTMT6plex [N-Term]; 1xPhospho [S14(96.9)]		1	1	2	4	O15013 [69-106]	O15013 1xPhospho [S82(96.9)]	0	-0.0291463	0.154454	0.720716	1.21288	1.18903	0.98	1.113	1.648	2.318	2.28	0.725673	0.741491	0.159353	0.0347427	0.106001	0.883705	0.877572	0.4497	0.157992	0.234257	16.95	0.97	31.95	11.78	34.6	3846.69	60682.1	8929.89	3213.68	59477.1	9882.18	2522.95	67533.2	10002.8	13871.9	78438.7	14713.7
[R].LENTTPTQPLTPLHVVTQNGAEASSVK.[T]	Zinc finger protein 609|ZNF609	ZNF609	O15014	1xDeamidated [N19]; 1xTMT6plex [K27]; 1xTMT6plex [N-Term]; 1xPhospho [T5(96.9)]		1	1	2	2	O15014 [813-839]	O15014 1xPhospho [T817(96.9)]	0	0.0172093	-0.210897	0.186501	0.6107	0.787432	1.012	0.864	1.138	1.527	1.726	0.910713	0.226122	0.531099	0.0402137	0.0109362	0.999984	0.718807	0.955231	0.22328	0.144795	24.26	5.65	13.46	6.08	4.35	9189.01	8226.94	NA	7899.81	9796.63	NA	7645.37	7386.97	NA	11451.1	8552.04	NA
[R].MRPNSNTPVNETATASDSK.[G]	Zinc finger protein 609|ZNF609	ZNF609	O15014	1xOxidation [M1]; 1xTMT6plex [K19]; 1xTMT6plex [N-Term]; 1xPhospho [S/T]		1	1	2	10	O15014 [375-393]		0	-0.128156	-0.0409718	0.129613	0.62854	0.798258	0.915	0.972	1.094	1.546	1.739	0.359222	0.635077	0.169404	0.00779722	0.0305026	0.693686	0.818138	0.460038	0.11169	0.13511	18.06	15.14	3.31	7.55	11.21	72804.8	39578	62978.4	75880.7	31873.6	57644.7	78826	33301.9	61223.8	97373	43315.5	67387.9
[R].ASPSVTCK.[S]	Zinc finger protein 609|ZNF609	ZNF609	O15014	1xCarbamidomethyl [C7]; 1xTMT6plex [K8]; 1xTMT6plex [N-Term]; 1xPhospho [S2(100)]		1	1	1	7	O15014 [1284-1291]	O15014 1xPhospho [S1285(100)]	0	0.0758749	0.0328061	-0.244685	-0.62371	-0.761213	1.054	1.023	0.844	0.649	0.59	0.270681	0.0964797	0.033048	0.0296076	0.0507653	0.632549	0.414002	0.278014	0.151135	0.164352	3.36	1.13	0.03	11.21	26.92	355393	395543	189117	374570	426347	187043	366497	404824	190532	266925	333792	159628
[R].ADSGPTQPPLSLSPAPETK.[R]	Protein transport protein Sec16A|SEC16A	SEC16A	O15027	1xTMT6plex [K19]; 1xTMT6plex [N-Term]; 1xPhospho [S13(100)]		1	1	2	9	O15027 [2071-2089]	O15027 1xPhospho [S2083(100)]	0	-0.145605	-0.265345	-0.0877334	-0.390245	-0.823677	0.904	0.832	0.941	0.763	0.565	0.043188	0.00380365	0.286898	0.0146978	0.00462126	0.415521	0.265314	0.571532	0.123517	0.0988621	1.75	1.47	10.23	2.26	5.03	343460	382235	149525	314063	321552	135112	288560	308768	124378	347229	330376	140734
[R].SSLSSHSHQSQIYR.[S]	Protein transport protein Sec16A|SEC16A	SEC16A	O15027	1xTMT6plex [N-Term]; 1xPhospho [S2(99.2)]		1	1	2	3	O15027 [1368-1381]	O15027 1xPhospho [S1369(99.2)]	0	0.0690147	-0.168123	-0.189351	-0.619271	-0.321928	1.049	0.89	0.877	0.651	0.8	0.963119	0.217228	0.192575	0.0245543	0.129853	0.985125	0.532358	0.484089	0.141744	0.26052	7.62	15.48	16.05	12.71	19.18	44825.8	25479.8	86282.7	38256.6	28107.1	90528.4	35102.6	22676.5	85742.9	34501.2	25048.7	75641.6
[R].SNFSSGPGFPEYGYPADTVWPAMEQVSSRPTSPEK.[F]	Protein transport protein Sec16A|SEC16A	SEC16A	O15027	1xDeamidated [Q25]; 1xOxidation [M23]; 1xTMT6plex [K35]; 1xTMT6plex [N-Term]; 1xPhospho [S32(98.6)]		1	1	2	9	O15027 [1410-1444]	O15027 1xPhospho [S1441(98.6)]	0	-0.351074	-0.450084	-0.114035	-0.123434	-0.0350469	0.784	0.732	0.924	0.918	0.976	0.0457419	0.0108328	0.70431	0.246905	0.963042	0.421973	0.270004	0.854697	0.392815	0.974462	4.68	2.25	32.95	11.27	27.14	16854.9	27186.2	44659.5	13648.5	21319.2	29392.1	11175	19892.9	33181.6	20242.7	25114.5	33753.9
[R].SVHSEHSAR.[S]	Protein transport protein Sec16A|SEC16A	SEC16A	O15027	1xTMT6plex [N-Term]; 1xPhospho [S4(100)]		1	1	3	10	O15027 [1347-1355]	O15027 1xPhospho [S1350(100)]	0	-0.109359	0.0593553	0.181421	0.336855	0.713696	0.927	1.042	1.134	1.263	1.64	0.375409	0.422135	0.569987	0.0807477	0.00675973	0.70359	0.686577	0.774717	0.21639	0.102192	16.33	10.56	31.81	1.68	4.17	23906.7	16353	41244.6	24895.6	15153.9	33264.2	28191.7	17039.1	39914.9	32931.5	18547.3	35052.3
[R].GDSPENR.[T]	Protein transport protein Sec16A|SEC16A	SEC16A	O15027	1xTMT6plex [N-Term]; 1xPhospho [S3(100)]		1	1	1	25	O15027 [340-346]	O15027 1xPhospho [S342(100)]	0	0.172488	-0.0484122	-0.107803	-0.21424	-0.698998	1.127	0.967	0.928	0.862	0.616	0.774516	0.775893	0.416394	0.666914	0.0359276	0.908342	0.897161	0.671175	0.760637	0.143426	14.74	1.03	18.73	37.4	1.16	1.27254e+06	969806	1.29297e+06	712653	1.20163e+06	1.45717e+06	1.23008e+06	1.10327e+06	1.24118e+06	722314	1.03016e+06	1.19992e+06
[K].EKDECTPTRK.[E]	U2 snRNP-associated SURP motif-containing protein|U2SURP	U2SURP	O15042	1xCarbamidomethyl [C5]; 2xTMT6plex [K2; K10]; 1xTMT6plex [N-Term]; 1xPhospho [T6(100)]		1	1	1	48	O15042 [914-923]	O15042 1xPhospho [T919(100)]	2	0.125651	-0.0724828	-0.15682	-0.373327	-0.841663	1.091	0.951	0.897	0.772	0.558	0.161973	0.825103	0.140327	0.112324	0.00800162	0.560942	0.921785	0.4268	0.25213	0.104722	5.36	0.01	9.09	11.89	2.67	1.66453e+06	1.81192e+06	1.94582e+06	1.81568e+06	2.04785e+06	1.96336e+06	1.583e+06	2.10696e+06	1.85068e+06	1.40751e+06	1.77023e+06	1.74621e+06
[K].KKSNLELFK.[E]	U2 snRNP-associated SURP motif-containing protein|U2SURP	U2SURP	O15042	3xTMT6plex [K1; K2; K9]; 1xTMT6plex [N-Term]; 1xPhospho [S3(100)]		1	1	1	3	O15042 [200-208]	O15042 1xPhospho [S202(100)]	2	0.601221	0.77905	0.27858	0.916859	0.31034	1.517	1.716	1.213	1.888	1.24	0.0987031	0.00895425	0.174289	0.222459	0.203974	0.495637	0.270004	0.465977	0.369079	0.339975	34.01	9.01	17.21	72.08	17.69	53159.3	40235.7	44969.5	62132.5	61028.3	84011.7	91213.9	61795.2	81852.6	57006.1	48815.3	71838.3
[K].EKDECTPTR.[K]	U2 snRNP-associated SURP motif-containing protein|U2SURP	U2SURP	O15042	1xCarbamidomethyl [C5]; 1xTMT6plex [K2]; 1xTMT6plex [N-Term]; 1xPhospho [T6(100)]		1	1	1	23	O15042 [914-922]	O15042 1xPhospho [T919(100)]	1	-0.086201	-0.129734	-0.00578235	-0.0101344	-0.867752	0.942	0.914	0.996	0.993	0.548	0.668396	0.648526	0.901616	0.939665	0.0244023	0.858391	0.826383	0.954601	0.960298	0.126893	6.19	16.21	8.7	0	7.61	1.86725e+06	2.09246e+06	2.02013e+06	2.02218e+06	1.97016e+06	1.82582e+06	2.12841e+06	1.91282e+06	1.66472e+06	1.97646e+06	2.08481e+06	1.88669e+06
[K].RSPSGSR.[T]	U2 snRNP-associated SURP motif-containing protein|U2SURP	U2SURP	O15042	1xTMT6plex [N-Term]; 1xPhospho [S2(100)]		1	1	3	10	O15042 [984-990]	O15042 1xPhospho [S985(100)]	1	-0.459973	-0.279284	-0.614845	0.168642	0.634129	0.727	0.824	0.653	1.124	1.552	0.132874	0.526942	0.00853261	0.956369	0.0234674	0.536357	0.751476	0.231491	0.970854	0.125531	25.56	49.76	6.99	8.95	2.91	60662.8	10969.5	207533	37632.8	10197.2	150939	49988.6	13606.3	127905	39583.3	7512.03	123563
[R].SMDAPSR.[R]	U2 snRNP-associated SURP motif-containing protein|U2SURP	U2SURP	O15042	1xOxidation [M2]; 1xTMT6plex [N-Term]; 1xPhospho [S1(100)]		1	1	1	3	O15042 [244-250]	O15042 1xPhospho [S244(100)]	0	-0.311148	-0.0846703	0.151859	0.658097	0.437228	0.806	0.943	1.111	1.578	1.354	0.00983759	0.214577	0.180732	0.00114583	0.0208285	0.340181	0.530144	0.471957	0.0942802	0.121231	0.84	7.47	7.95	0.14	9.57	56811.1	50851.6	26755.2	45771.2	41202	20138.7	56787.3	45632.1	25218.2	63091.3	51168.1	31305.4
[R].ASPPLFQSR.[S]	Period circadian protein homolog 2|PER2	PER2	O15055	1xTMT6plex [N-Term]; 1xPhospho [S2(100)]		1	1	1	7	O15055 [976-984]	O15055 1xPhospho [S977(100)]	0	0.423309	0.741575	0.308011	-0.288065	-0.426625	1.341	1.672	1.238	0.819	0.744	0.018596	0.00461114	0.0222062	0.0328044	0.0323471	0.366249	0.265314	0.252919	0.155665	0.137827	2.9	7.28	2.68	5.55	5.36	129053	180873	119337	176404	242493	144828	226359	302401	185873	176453	219914	147766
[R].SRSDVDMDAAAEATR.[L]	Rho guanine nucleotide exchange factor 11|ARHGEF11	ARHGEF11	O15085	1xTMT6plex [N-Term]; 1xPhospho [S3(100)]		1	1	2	14	O15085 [633-647]	O15085 1xPhospho [S635(100)]	1	-0.467932	-0.200913	-0.444184	-0.56918	-0.717857	0.723	0.87	0.735	0.674	0.608	0.0132074	0.169894	0.278998	0.220534	0.102086	0.354208	0.487662	0.564767	0.367399	0.229675	2.73	13.34	11.19	16.21	1	25424.9	414013	293055	18382	328785	208052	24306.2	302282	254960	27285.8	283140	215538
[R].GLSIPRADTLDEY.[-]	U6 snRNA-associated Sm-like protein LSm1|LSM1	LSM1	O15116	1xTMT6plex [N-Term]; 1xPhospho [S3(100)]		1	1	1	4	O15116 [121-133]	O15116 1xPhospho [S123(100)]	1	0.853597	0.613532	0.884403	0.583038	1.29924	1.807	1.53	1.846	1.498	2.461	0.104322	0.12363	0.0559164	0.201827	0.0147507	0.502947	0.445155	0.313043	0.347554	0.113553	43.29	26.94	19.37	39.28	26.02	11635.5	18486.7	46682.7	21024.8	49493.5	59724.1	14562.8	45562.3	71403.1	21483.8	53305.7	74934
[R].AASSAAQGAFQGN.[-]	Secretory carrier-associated membrane protein 2|SCAMP2	SCAMP2	O15127	1xTMT6plex [N-Term]; 1xPhospho [S3(99.3)]		1	1	3	12	O15127 [317-329]	O15127 1xPhospho [S319(99.3)]	0	0.635987	0.443607	0.748461	0.944858	1.61589	1.554	1.36	1.68	1.925	3.065	0.129126	0.0782518	0.025831	0.100364	0.0346512	0.531475	0.390553	0.263459	0.238961	0.141171	38.33	2	5.83	32.55	33.63	122426	469366	184705	262153	540962	287115	242248	638354	247808	167409	788645	322541
[R].AASSAAQGAFQGN.[-]	Secretory carrier-associated membrane protein 2|SCAMP2	SCAMP2	O15127	1xDeamidated [Q]; 1xTMT6plex [N-Term]; 1xPhospho [S]		1	1	4	7	O15127 [317-329]		0	-0.107803	0.0786098	0.0922074	0.303342	0.481299	0.928	1.056	1.066	1.234	1.396	0.0803324	0.871668	0.980549	0.275301	0.0177289	0.474401	0.944876	0.991117	0.421085	0.118067	2.38	5.16	0.7	26.38	1.52	64856	89304.3	62706.7	60196.8	76784.3	59151.2	68464.3	80077.7	68498.6	69452	78659.4	66835.6
[R].NESEDNKFSDDSDDDFVQPR.[K]	Transcription intermediary factor 1-alpha|TRIM24	TRIM24	O15164	1xTMT6plex [K7]; 1xTMT6plex [N-Term]; 2xPhospho [S9(100); S12(100)]		1	1	1	8	O15164 [1017-1036]	O15164 2xPhospho [S1025(100); S1028(100)]	1	-0.190997	-0.242977	-0.268817	-0.237864	-0.510457	0.876	0.845	0.83	0.848	0.702	0.154556	0.1342	0.218935	0.112161	0.0271185	0.554739	0.455085	0.510525	0.252063	0.130486	1.36	16.68	2.18	4.11	4.92	23448.5	64145.2	51130.3	23208.7	56184.1	44376.9	17625	54229.3	48705	23825	52458.8	42430.2
[R].GLGAGAGAGEESPATSLPR.[M]	Membrane-associated progesterone receptor component 2|PGRMC2	PGRMC2	O15173	1xTMT6plex [N-Term]; 1xPhospho [S12(100)]		1	1	1	21	O15173 [79-97]	O15173 1xPhospho [S90(100)]	0	-0.107803	-0.0394883	0.0867838	0.533065	1.16543	0.928	0.973	1.062	1.447	2.243	0.0110725	0.431997	0.0651729	0.0305358	0.0592778	0.345894	0.692086	0.328341	0.152445	0.175129	1.41	7.46	0.78	5.57	47.08	345105	425479	146509	325663	394829	134674	353419	413798	131193	389655	449637	155651
[R].DFSLEQLR.[Q]	Membrane-associated progesterone receptor component 2|PGRMC2	PGRMC2	O15173	1xTMT6plex [N-Term]; 1xPhospho [S3(100)]		1	1	1	3	O15173 [102-109]	O15173 1xPhospho [S104(100)]	0	-0.258425	-0.426625	-0.323733	0.146655	1.57095	0.836	0.744	0.799	1.107	2.971	0.303464	0.130637	0.336787	0.632234	0.00704387	0.655318	0.452412	0.611661	0.732291	0.103143	24.11	14.87	36.3	50.89	16.81	45227.3	54389.1	73174.1	37828.1	54324	34624.5	33667.9	45002.9	35754.2	47827.9	43435.3	29380.3
[K].ASQCNVSLKK.[Q]	CTD small phosphatase-like protein|CTDSPL	CTDSPL	O15194	1xCarbamidomethyl [C4]; 2xTMT6plex [K9; K10]; 1xTMT6plex [N-Term]; 2xPhospho [S2(100); S7(100)]		1	1	1	4	O15194 [27-36]	O15194 2xPhospho [S28(100); S33(100)]	1	-0.011588	-0.0679388	0.405992	0.77989	0.0593553	0.992	0.954	1.325	1.717	1.042	0.544478	0.589726	0.125786	0.0406663	0.731551	0.794936	0.79039	0.410591	0.16608	0.804081	8.48	16.02	23.49	15.16	11.12	69574.3	36449.6	114881	69016	29114.2	120877	74900	31377.1	109579	74951	48280.4	176278
[K].GSQDSSENDLVRSPK.[S]	Villin-like protein|VILL	VILL	O15195	1xTMT6plex [K15]; 1xTMT6plex [N-Term]; 1xPhospho [S13(100)]		1	1	2	20	O15195 [761-775]	O15195 1xPhospho [S773(100)]	1	0.31034	0.0200577	-0.104697	-1.23107	-0.761213	1.24	1.014	0.93	0.426	0.59	0.36177	0.591074	0.290154	0.0487818	0.177048	0.694968	0.791319	0.57424	0.175949	0.312265	5.75	15.23	2.86	44.04	54.54	3.67768e+06	1.60246e+06	1.55185e+06	4.56007e+06	2.06394e+06	1.42076e+06	2.31879e+06	1.62443e+06	1.73473e+06	3.41928e+06	1.51921e+06	934487
[K].SNSTAAQEDAK.[A]	Zinc finger protein 185|ZNF185	ZNF185	O15231	1xTMT6plex [K11]; 1xTMT6plex [N-Term]; 1xPhospho [S1(100)]		1	1	1	4	O15231 [388-398]	O15231 1xPhospho [S388(100)]	0	-0.512514	-0.452057	-0.744197	-0.708396	-1.12658	0.701	0.731	0.597	0.612	0.458	0.155307	0.152131	0.0798904	0.0214903	0.0413796	0.555604	0.471153	0.350678	0.135753	0.151358	36.31	32.55	31.6	16.84	19.89	134382	108600	34238.4	94218.4	58803.2	31791.3	126474	65055.1	25013.5	80239.8	53453.6	27665.1
[R].SSPGNKDKEAPCSR.[E]	Zinc finger protein 185|ZNF185	ZNF185	O15231	1xCarbamidomethyl [C12]; 2xTMT6plex [K6; K8]; 1xTMT6plex [N-Term]; 1xPhospho [S2(99.1)]		1	1	2	6	O15231 [306-319]	O15231 1xPhospho [S307(99.1)]	2	0.517024	0.252173	0.16092	-0.590745	-0.53952	1.431	1.191	1.118	0.664	0.688	0.263915	0.941952	0.782036	0.220547	0.0490113	0.627803	0.975751	0.895989	0.367399	0.161916	5.51	9.55	14.68	13.09	0.06	18328.8	24695	63993.7	27203.5	35339.6	59792.7	12727.5	29409.4	81118.7	20484	30331.8	52367
[R].RESCTSR.[V]	Zinc finger protein 185|ZNF185	ZNF185	O15231	1xCarbamidomethyl [C4]; 1xTMT6plex [N-Term]; 1xPhospho [S3(100)]		1	1	2	24	O15231 [529-535]	O15231 1xPhospho [S531(100)]	1	0.351628	0.518031	-0.0528949	0.0579701	-0.194295	1.276	1.432	0.964	1.041	0.874	0.233614	0.00150123	0.992001	0.796232	0.198471	0.61083	0.259882	0.997146	0.859162	0.334523	30.39	0.29	41.57	9.62	0.26	534644	552990	445715	525562	705364	685063	736095	793430	638278	402369	532874	610978
[R].LQILTPR.[A]	Zinc finger protein 185|ZNF185	ZNF185	O15231	1xTMT6plex [N-Term]; 1xPhospho [T5(100)]		1	1	1	10	O15231 [285-291]	O15231 1xPhospho [T289(100)]	0	0.126973	-0.046921	-0.39973	-0.657445	-0.621488	1.092	0.968	0.758	0.634	0.65	0.518599	0.778251	0.0338177	0.01063	0.0678147	0.781098	0.898406	0.278112	0.117715	0.187042	15.31	8.51	11.38	10.21	10.48	125733	179424	89461.3	137246	164420	107738	121661	164189	96450.6	88559.5	136076	75013.7
[R].GGGSCSGSAGGGGSGSLPSQR.[G]	Protein CASC3|CASC3	CASC3	O15234	1xCarbamidomethyl [C5]; 1xTMT6plex [N-Term]; 2xPhospho [S14(100); S16(100)]		1	1	2	5	O15234 [32-52]	O15234 2xPhospho [S45(100); S47(100)]	0	-0.182786	-0.0816138	-0.226004	-0.305788	-0.773491	0.881	0.945	0.855	0.809	0.585	0.112069	0.703934	0.122086	0.043429	0.00455155	0.511561	0.856722	0.405874	0.169073	0.0988621	0.99	27.44	8.65	5.45	6.96	26015.8	46493.4	19774.5	23082.9	33223.2	17428.2	30180.3	36583	18693.7	22232.9	32538.2	17946.3
[R].QSGDGQESTEPVENK.[V]	Protein CASC3|CASC3	CASC3	O15234	1xTMT6plex [K15]; 1xTMT6plex [N-Term]; 1xPhospho [S2(100)]		1	1	1	10	O15234 [147-161]	O15234 1xPhospho [S148(100)]	0	-0.169745	-0.237864	-0.22095	-0.186065	-0.823677	0.889	0.848	0.858	0.879	0.565	0.305716	0.838335	0.176516	0.655281	0.0206917	0.657956	0.928405	0.467908	0.750807	0.121231	20.73	15.46	9.41	7.35	20.18	66278.3	333777	149493	68483.1	296668	115795	90103.7	282943	114759	56861.5	330953	120598
[K].STVTGERQSGDGQESTEPVENK.[V]	Protein CASC3|CASC3	CASC3	O15234	1xTMT6plex [K22]; 1xTMT6plex [N-Term]; 1xPhospho [S9(100)]		1	1	2	62	O15234 [140-161]	O15234 1xPhospho [S148(100)]	1	0.16221	0.111031	-0.114035	-0.610433	-1.20423	1.119	1.08	0.924	0.655	0.434	0.342564	0.0862172	0.469521	0.0223841	0.0418848	0.682733	0.402339	0.711188	0.137796	0.152021	12.03	6.17	9.69	12.44	9.2	1.95338e+06	1.0427e+06	1.31454e+06	2.18633e+06	1.26174e+06	1.25568e+06	2.02277e+06	1.17421e+06	1.42034e+06	2.07695e+06	963675	1.14036e+06
[K].STVTGERQSGDGQESTEPVENK.[V]	Protein CASC3|CASC3	CASC3	O15234	1xDeamidated [Q]; 1xTMT6plex [K22]; 1xTMT6plex [N-Term]; 1xPhospho [S9(100)]		1	1	2	5	O15234 [140-161]	O15234 1xPhospho [S148(100)]	1	0.077243	0.0976108	-0.101598	-0.533242	-0.831358	1.055	1.07	0.932	0.691	0.562	0.0223032	0.250464	0.197795	0.0799376	0.0309422	0.375218	0.563205	0.488866	0.21538	0.135885	0.6	7.16	8.36	3.31	10.81	35590.7	55881	23513.2	36817	59197.7	24809.1	38083.4	56908.9	30051.7	35135.3	47625.2	21903.6
[K].SEANDAVNSSTKEEK.[G]	Protein CASC3|CASC3	CASC3	O15234	2xTMT6plex [K12; K15]; 1xTMT6plex [N-Term]; 1xPhospho [S9(100)]		1	1	1	5	O15234 [117-131]	O15234 1xPhospho [S125(100)]	1	-0.110916	0.119024	-0.177882	-0.204233	-0.753896	0.926	1.086	0.884	0.868	0.593	0.766255	0.891753	0.216329	0.0215073	0.00413379	0.904262	0.954799	0.507918	0.135753	0.0981162	3.93	10	16.03	1.69	3.41	183580	16281.5	38083.5	170019	14689	52384.6	212828	13551.3	41360.2	162215	12443.1	37729.5
[R].YGSPPQRDPNWNGER.[L]	Protein CASC3|CASC3	CASC3	O15234	1xTMT6plex [N-Term]; 1xPhospho [S3(100)]		1	1	1	28	O15234 [263-277]	O15234 1xPhospho [S265(100)]	1	0.146655	-0.0877334	-0.104697	-0.641604	-1.0862	1.107	0.941	0.93	0.641	0.471	0.602241	0.701346	0.926852	0.0340995	0.131481	0.824842	0.85538	0.96734	0.157193	0.262034	20.88	9.46	15.78	16.97	8.16	1.55026e+06	1.86072e+06	1.47991e+06	1.95844e+06	2.06042e+06	1.29117e+06	1.37151e+06	1.75125e+06	1.62996e+06	1.91279e+06	1.73082e+06	1.2442e+06
[K].VDPSLMEDSDDGPSLPTK.[Q]	Protein RER1|RER1	RER1	O15258	1xTMT6plex [K18]; 1xTMT6plex [N-Term]; 1xPhospho [S9(100)]		1	1	2	7	O15258 [87-104]	O15258 1xPhospho [S95(100)]	0	0.265437	-0.0101344	0.22033	0.24123	0.808179	1.202	0.993	1.165	1.182	1.751	0.289663	0.359078	0.290999	0.0556258	0.00689866	0.646052	0.643721	0.575018	0.184114	0.102552	0.72	0.83	8.42	2.75	5.36	45370.3	143871	49329.6	43421.4	173726	59279.5	42254.1	143683	48989.8	43591.5	167580	60723.9
[K].SGGGTGEEPGSQGLNGEAGPEDSTR.[E]	Protein phosphatase 1G|PPM1G	PPM1G	O15355	1xDeamidated [N/Q]; 1xTMT6plex [N-Term]; 1xPhospho [S11(100)]		1	1	3	23	O15355 [173-197]	O15355 1xPhospho [S183(100)]	0	0.108357	0.221568	0.423309	0.957543	1.2762	1.078	1.166	1.341	1.942	2.422	0.405195	0.28073	0.0535318	0.0480043	0.0247965	0.719891	0.586234	0.309342	0.175403	0.127417	14.5	11.64	6.19	8.43	16.29	200666	270101	61949.7	191376	319668	66784.5	193557	314860	77886.7	229369	362208	86543.5
[R].ETPSQENGPTAK.[A]	Protein phosphatase 1G|PPM1G	PPM1G	O15355	1xTMT6plex [K12]; 1xTMT6plex [N-Term]; 1xPhospho [S4(100)]		1	1	2	9	O15355 [198-209]	O15355 1xPhospho [S201(100)]	0	0.0440443	-0.204233	0.24732	0.933573	0.864731	1.031	0.868	1.187	1.91	1.821	0.44708	0.326345	0.111246	0.00321918	0.037184	0.74477	0.618217	0.392102	0.100681	0.145199	9.37	3.29	10.72	7.27	18.57	84142.3	184951	25757.6	104209	190677	24876.6	88188.6	160483	21865.2	119318	203654	30572.8
[R].ETPSQENGPTAK.[A]	Protein phosphatase 1G|PPM1G	PPM1G	O15355	1xDeamidated [N7]; 1xTMT6plex [K12]; 1xTMT6plex [N-Term]; 1xPhospho [S4(100)]		1	1	2	21	O15355 [198-209]	O15355 1xPhospho [S201(100)]	0	0.0440443	0.0143553	0.0894982	0.859174	1.04194	1.031	1.01	1.064	1.814	2.059	0.26736	0.604803	0.154224	0.00137593	0.0116712	0.629962	0.800052	0.443796	0.0953484	0.108646	0.93	8.25	3.67	2.75	17.7	257572	495339	364885	310361	510854	373947	295555	500208	347958	274003	584080	378558
[R].DSSVEVR.[S]	Eukaryotic translation initiation factor 3 subunit D|EIF3D	EIF3D	O15371	1xTMT6plex [N-Term]; 1xPhospho [S3(99.4)]		1	1	1	8	O15371 [159-165]	O15371 1xPhospho [S161(99.4)]	0	0.124328	0.0758749	-0.00288828	-0.438307	-0.560643	1.09	1.054	0.998	0.738	0.678	0.50593	0.272321	0.579898	0.0547655	0.0144027	0.774614	0.579375	0.781739	0.18307	0.112983	7.55	5.5	7.02	0.13	2.88	464377	891685	618171	531946	830232	673815	507719	882218	651711	463536	849820	753964
[K].EFGSLPTTPSEQR.[Q]	Syntaxin-7|STX7	STX7	O15400	1xTMT6plex [N-Term]; 1xPhospho [T/S]		1	1	3	10	O15400 [72-84]		0	0.128293	-0.0528949	0.377401	0.906891	1.06074	1.093	0.964	1.299	1.875	2.086	0.53289	0.884904	0.44208	0.10106	0.0503585	0.788131	0.951056	0.690916	0.239564	0.163632	0.03	9.02	15.95	2.38	40.9	153921	290262	437984	168261	317375	410847	148308	322120	397808	221380	376925	371722
[R].LAERLSPFLAESK.[T]	Trinucleotide repeat-containing gene 18 protein|TNRC18	TNRC18	O15417	1xTMT6plex [K13]; 1xTMT6plex [N-Term]; 1xPhospho [S6(100)]		1	1	1	6	O15417 [258-270]	O15417 1xPhospho [S263(100)]	1	0.15056	0.243669	-0.244685	-0.766112	-0.597278	1.11	1.184	0.844	0.588	0.661	0.147787	0.341792	0.161052	0.0135437	0.000995436	0.549169	0.629687	0.451446	0.121717	0.0876345	10.67	11.65	15.09	10.91	1.25	107186	56872.2	84401.4	109681	67647	93651.3	100308	72635	99938	73097.4	53421.4	71208.5
[R].GPDPSSPDKAK.[L]	Trinucleotide repeat-containing gene 18 protein|TNRC18	TNRC18	O15417	2xTMT6plex [K9; K11]; 1xTMT6plex [N-Term]; 1xPhospho [S6(100)]		1	1	1	9	O15417 [1952-1962]	O15417 1xPhospho [S1957(100)]	1	-0.00868224	0.00288251	-0.237864	-0.428566	-0.577767	0.994	1.002	0.848	0.743	0.67	0.388805	0.714842	0.033423	0.0134892	0.00529919	0.709913	0.86288	0.278069	0.121717	0.0996878	0.77	8.33	6.11	8.43	6.28	270765	343186	338501	270490	341052	299996	271205	363068	298368	229716	303680	267894
[K].AEPEKNGEVVHTPETSV.[-]	Monocarboxylate transporter 4|SLC16A3	SLC16A3	O15427	1xDeamidated [N6]; 1xTMT6plex [K5]; 1xTMT6plex [N-Term]; 1xPhospho [S16(99)]		1	1	3	23	O15427 [449-465]	O15427 1xPhospho [S464(99)]	1	0.171207	0.134878	0.427606	0.710173	0.467801	1.126	1.098	1.345	1.636	1.383	0.584226	0.0668366	8.48835e-06	0.0279168	0.00819497	0.814681	0.377432	0.156449	0.148122	0.104963	2.71	2.36	0.12	1.05	0.4	478442	481780	495193	538759	552426	445909	525549	537638	514144	643558	647514	667478
[R].SALAPNLLTSGKK.[K]	DNA-directed RNA polymerase I subunit RPA34|POLR1G	POLR1G	O15446	2xTMT6plex [K12; K13]; 1xTMT6plex [N-Term]; 1xPhospho [S10(100)]		1	1	1	4	O15446 [163-175]	O15446 1xPhospho [S172(100)]	1	0.235114	0.200379	-0.244685	-1.30757	-1.1488	1.177	1.149	0.844	0.404	0.451	0.0397757	0.467804	0.147969	0.0220943	0.0138968	0.409327	0.715303	0.435798	0.137019	0.112326	5.97	23.52	12.89	21.29	19.37	104216	60251.6	245436	122688	68076.5	313860	93034.8	69209.2	326646	70519.4	50842.9	226836
[K].EGFGLSENPFASLSPDEQKDEK.[K]	Nucleoporin NUP42|NUP42	NUP42	O15504	1xDeamidated [N8]; 2xTMT6plex [K19; K22]; 1xTMT6plex [N-Term]; 1xPhospho [S14(99.1)]		1	1	2	2	O15504 [93-114]	O15504 1xPhospho [S106(99.1)]	1	-0.0454314	-0.182786	-0.121863	-0.641604	-0.395929	0.969	0.881	0.919	0.641	0.76	0.912932	0.561705	0.255914	0.0214393	0.266405	0.999984	0.979939	0.725097	0.183295	0.524962	16.59	28.56	11.09	1.6	16.4	NA	17745.9	16408.4	NA	19234.1	14224.3	NA	12907.7	17504.2	NA	15132.2	16246.9
[K].ESSSCGKDTPSK.[K]	mRNA cap guanine-N7 methyltransferase|RNMT	RNMT	O43148	1xCarbamidomethyl [C5]; 2xTMT6plex [K7; K12]; 1xTMT6plex [N-Term]; 1xPhospho [T9(100)]		1	1	2	13	O43148 [69-80]	O43148 1xPhospho [T77(100)]	1	-0.0573917	-0.0664274	-0.685014	-1.21759	-1.50635	0.961	0.955	0.622	0.43	0.352	0.444786	0.853946	0.00183569	0.0014633	0.00594807	0.743706	0.937049	0.223235	0.0970147	0.0999925	10.8	2.83	5.07	2.32	15.64	317448	543947	83786.2	305141	469631	86864.9	370184	519737	78556.3	197436	327119	54062.6
[R].TSSVVEEHFQASVSPTEAAPPATGDQSPGLGTQPK.[L]	Zinc finger ZZ-type and EF-hand domain-containing protein 1|ZZEF1	ZZEF1	O43149	1xTMT6plex [K35]; 1xTMT6plex [N-Term]; 1xPhospho [T/S]		1	1	2	6	O43149 [1462-1496]		0	0.0989585	0.0384362	-0.0335695	-0.473931	-0.504305	1.071	1.027	0.977	0.72	0.705	0.824832	0.550987	0.368769	0.0345353	0.0397583	0.929247	0.76626	0.635511	0.157672	0.149426	7.9	6.56	3.73	13.48	5.9	23345.4	38591.9	9832.08	26325.5	41316.7	8627.75	22588.6	39633.1	10543.9	23390.7	31086	9603.47
[R].GDREEEVERPVSSPGDPEQK.[K]	Zinc finger ZZ-type and EF-hand domain-containing protein 1|ZZEF1	ZZEF1	O43149	1xTMT6plex [K20]; 1xTMT6plex [N-Term]; 1xPhospho [S]		1	1	1	6	O43149 [2432-2451]		1	-0.128156	-0.0740006	0.0370307	0.489543	0.463622	0.915	0.95	1.026	1.404	1.379	0.0182342	0.30174	0.588406	0.00791529	0.123493	0.364858	0.601393	0.78729	0.11196	0.253624	2.51	8.92	10.15	3.67	29.78	129914	72334.4	121080	116856	66165.3	113457	131347	68731.7	105752	143565	69133.5	124226
[R].GGPASVPSSSPGTSVK.[K]	Cytoplasmic dynein 1 light intermediate chain 2|DYNC1LI2	DYNC1LI2	O43237	1xTMT6plex [K16]; 1xTMT6plex [N-Term]; 1xPhospho [S10(98.7)]		1	1	3	19	O43237 [398-413]	O43237 1xPhospho [S407(98.7)]	0	0.204141	-0.0454314	-0.422752	-0.741783	-0.72738	1.152	0.969	0.746	0.598	0.604	0.142248	0.451412	0.0339047	0.0211617	0.0167244	0.545143	0.705697	0.278351	0.135313	0.116433	0.1	8.69	13.88	3.92	2.52	366469	483959	403357	422174	557888	409529	377186	468904	363293	301700	361127	274544
[K].KTGSPGSPGAGGVQSTAK.[K]	Cytoplasmic dynein 1 light intermediate chain 2|DYNC1LI2	DYNC1LI2	O43237	2xTMT6plex [K1; K18]; 1xTMT6plex [N-Term]; 1xPhospho [S7(100)]		1	1	2	8	O43237 [440-457]	O43237 1xPhospho [S446(100)]	1	0.518031	0.276199	0.314986	0.264236	0.494672	1.432	1.211	1.244	1.201	1.409	0.100363	0.0674622	0.0376066	0.0650697	0.0042968	0.497169	0.377551	0.285175	0.196972	0.0983461	29.69	11.92	9.19	5.15	3.65	95828.5	33397.2	260277	164729	47830.5	297256	116067	43703.2	285934	126597	41544.5	297541
[R].ASESPARGPSGSPR.[T]	Cytoplasmic dynein 1 light intermediate chain 2|DYNC1LI2	DYNC1LI2	O43237	1xTMT6plex [N-Term]; 2xPhospho [S4(100); S12(100)]		1	1	3	18	O43237 [380-393]	O43237 2xPhospho [S383(100); S391(100)]	1	0.282143	-0.0709665	-0.614845	-1.63039	-1.36216	1.216	0.952	0.653	0.323	0.389	0.184263	0.848817	0.0104025	0.00290741	0.0161638	0.579351	0.93431	0.232779	0.100681	0.115655	23.62	3.4	0.7	0.91	10.57	127092	111304	121350	179150	135332	123816	120974	121635	112917	93294	72640.3	78826.7
[R].ASESPAR.[G]	Cytoplasmic dynein 1 light intermediate chain 2|DYNC1LI2	DYNC1LI2	O43237	1xTMT6plex [N-Term]; 1xPhospho [S4(100)]		1	1	1	8	O43237 [380-386]	O43237 1xPhospho [S383(100)]	0	-0.296899	-0.373327	-1.18771	-1.486	-1.64386	0.814	0.772	0.439	0.357	0.32	0.141614	0.210697	0.00866406	0.00131577	0.00204733	0.544449	0.526132	0.231562	0.0953484	0.0909146	3.13	32.64	0.04	9.5	1.12	294109	353588	1.04734e+06	158031	294186	852982	290978	272808	635608	129056	155115	567870
[R].GPSGSPR.[T]	Cytoplasmic dynein 1 light intermediate chain 2|DYNC1LI2	DYNC1LI2	O43237	1xTMT6plex [N-Term]; 1xPhospho [S5(100)]		1	1	1	9	O43237 [387-393]	O43237 1xPhospho [S391(100)]	0	-0.0101344	-0.2567	-0.715486	-1.18442	-0.9771	0.993	0.837	0.609	0.44	0.508	0.541365	0.159163	0.07722	0.0434761	0.0326774	0.793345	0.477069	0.348066	0.169073	0.138327	19.98	12.49	2.99	38.73	6.41	193216	578042	1.10246e+06	97015.9	663434	1.09478e+06	161792	565599	851413	64535.2	359167	671211
[-].MKQEGSAR.[R]	26S proteasome non-ATPase regulatory subunit 3|PSMD3	PSMD3	O43242	1xTMT6plex [K2]; 1xTMT6plex [N-Term]; 1xPhospho [S6(100)]		1	1	1	27	O43242 [1-8]	O43242 1xPhospho [S6(100)]	1	-0.0159576	0.041243	-0.253257	-1.2109	-1.13289	0.989	1.029	0.839	0.432	0.456	0.430622	0.775069	0.125528	0.0492512	0.055022	0.735528	0.896698	0.410591	0.176461	0.168915	3.15	4.46	6.51	21.86	27.36	452198	889138	626124	409259	879755	632957	465378	842283	663767	379190	714246	605451
[R].ERSQAEPSER.[R]	U4/U6.U5 tri-snRNP-associated protein 1|SART1	SART1	O43290	1xTMT6plex [N-Term]; 1xPhospho [S3(100)]		1	1	2	12	O43290 [82-91]	O43290 1xPhospho [S84(100)]	1	0.70044	0.690641	0.0867838	-0.0424568	0.202888	1.625	1.614	1.062	0.971	1.151	0.0210287	0.0129379	0.352929	0.935187	0.220342	0.373083	0.277923	0.623064	0.956888	0.357656	5.07	6.68	10.93	17.46	14.23	28685.3	58995.2	55908.8	46609	80487.3	93948.4	46300.5	83742.1	94307.6	28219.2	62656.8	75785.6
[K].QQQDFSASSTTILDEEPIVNR.[G]	U4/U6.U5 tri-snRNP-associated protein 1|SART1	SART1	O43290	1xTMT6plex [N-Term]; 1xPhospho [S/T]		1	1	2	2	O43290 [616-636]		0	-0.199255	-0.0954196	-0.0664274	0.43189	1.32308	0.871	0.936	0.955	1.349	2.502	0.645837	0.679504	0.931326	0.425316	0.0340543	0.999984	0.99998	0.999941	0.708593	0.190128	14.84	2.06	18.87	18.33	4.72	50906.6	NA	41252.1	49019.4	NA	32524.9	47006.9	NA	39163.6	55169.1	NA	34682.9
[R].SQAEPSERR.[V]	U4/U6.U5 tri-snRNP-associated protein 1|SART1	SART1	O43290	1xTMT6plex [N-Term]; 1xPhospho [S6(100)]		1	1	1	4	O43290 [84-92]	O43290 1xPhospho [S89(100)]	1	0.173767	0.232661	-0.234465	-0.26708	-0.597278	1.128	1.175	0.85	0.831	0.661	0.148638	0.318672	0.0571974	0.07392	0.000561928	0.549465	0.61292	0.314631	0.20777	0.087453	10.11	12.77	8.77	8.93	0.41	18300.2	28590.5	11686.1	20636.2	30041.8	15205.3	17334.1	33594.5	14913.9	14282.6	25842.3	9938.03
[K].KRPSLPSSPSPGLPK.[A]	Transforming growth factor beta-1-induced transcript 1 protein|TGFB1I1	TGFB1I1	O43294	2xTMT6plex [K1; K15]; 1xTMT6plex [N-Term]; 2xPhospho [S4(100); S7(97.4)]		1	1	2	3	O43294 [134-148]	O43294 2xPhospho [S137(100); S140(97.4)]	1	-0.0954196	-0.234465	-0.442222	-0.72738	-0.83908	0.936	0.85	0.736	0.604	0.559	0.604825	0.0682881	0.0170135	0.00204175	0.0217381	0.826723	0.379279	0.24177	0.0994575	0.123247	13.41	10.93	7.9	3.91	6.49	145033	101274	440396	135763	86935.7	481602	113920	86101.6	404231	106805	70807.6	352152
[K].LEDTAGDTGHSSLEAPRSPDTLAPVASER.[L]	CBP80/20-dependent translation initiation factor|CTIF	CTIF	O43310	1xTMT6plex [N-Term]; 1xPhospho [S18(100)]		1	1	1	13	O43310 [282-310]	O43310 1xPhospho [S299(100)]	1	0.0100637	-0.110916	0.167358	0.428678	0.455229	1.007	0.926	1.123	1.346	1.371	0.950183	0.804889	0.170195	0.00435821	0.0508452	0.979451	0.911882	0.460896	0.106051	0.164408	23.75	12.29	12.56	3.49	18.3	204350	282304	180297	245026	284342	152505	238423	261492	154226	258457	317084	185354
[R].SPSLNLLQNK.[S]	Receptor-interacting serine/threonine-protein kinase 2|RIPK2	RIPK2	O43353	1xTMT6plex [K10]; 1xTMT6plex [N-Term]; 1xPhospho [S3(100)]		1	1	1	21	O43353 [529-538]	O43353 1xPhospho [S531(100)]	0	-0.0528949	0.00432161	0.273814	0.691534	0.8024	0.964	1.003	1.209	1.615	1.744	0.666711	0.411922	0.0972876	0.0665734	0.0169398	0.857922	0.679143	0.374657	0.19845	0.116486	1.37	0.3	0.4	1.62	1.13	152781	380265	131344	145949	366626	161352	153245	380654	163214	184149	459591	211192
[R].ATQCLVKSPEVK.[L]	WD repeat-containing protein 62|WDR62	WDR62	O43379	1xCarbamidomethyl [C4]; 2xTMT6plex [K7; K12]; 1xTMT6plex [N-Term]; 1xPhospho [S8(100)]		1	1	1	13	O43379 [1116-1127]	O43379 1xPhospho [S1123(100)]	1	-0.401635	-0.454032	0.120352	0.149259	0.104337	0.757	0.73	1.087	1.109	1.075	0.00403987	0.00321879	0.159221	0.413019	0.218355	0.31782	0.265314	0.449609	0.547573	0.355271	3.95	4.33	8.66	6.47	9.43	665409	468951	462109	521424	355059	340799	470216	342353	347495	681345	509979	546510
[R].FEEVEEEPEVIPGPPSESPGMLTK.[L]	U4/U6 small nuclear ribonucleoprotein Prp3|PRPF3	PRPF3	O43395	1xTMT6plex [K24]; 1xTMT6plex [N-Term]; 1xPhospho [S18(100)]		1	1	1	9	O43395 [116-139]	O43395 1xPhospho [S133(100)]	0	0.0468403	-0.110916	0.171207	0.695994	1.37072	1.033	0.926	1.126	1.62	2.586	0.613484	0.176917	0.194642	0.0108416	0.00249001	0.831503	0.494139	0.486236	0.117715	0.0936726	14.36	4.57	13.63	11.47	11	54954.7	83330.5	175687	56756.9	96857.5	163869	54731.5	77122.5	157741	71566.9	93833.6	179648
[K].GDDDEESDEEAVKK.[T]	U4/U6 small nuclear ribonucleoprotein Prp3|PRPF3	PRPF3	O43395	2xTMT6plex [K13; K14]; 1xTMT6plex [N-Term]; 1xPhospho [S7(100)]		1	1	1	6	O43395 [613-626]	O43395 1xPhospho [S619(100)]	1	-0.117161	-0.0365259	0.0593553	0.725087	0.487486	0.922	0.975	1.042	1.653	1.402	0.00572355	0.855581	0.165883	0.025846	0.115068	0.322828	0.937528	0.455886	0.144148	0.244306	0.46	26.27	0.51	14.91	28.15	197569	581481	566127	182769	536265	512868	233988	566661	458252	205134	670722	589838
[K].QLSFISPPTPQPK.[T]	U4/U6 small nuclear ribonucleoprotein Prp3|PRPF3	PRPF3	O43395	1xTMT6plex [K13]; 1xTMT6plex [N-Term]; 1xPhospho [S/T]		1	1	4	11	O43395 [159-171]		0	0.27262	0.199123	0.154454	0.182692	0.88049	1.208	1.148	1.113	1.135	1.841	0.139211	0.0338953	0.0946663	0.321382	0.0197325	0.542671	0.324028	0.371312	0.464277	0.120293	0.89	3.3	8.19	22.73	6.6	64534.9	26724.2	54958.5	77986.2	27326.1	66814.5	75753	28958	63108.4	67840.5	31924.9	61150
[K].TPSSSQPER.[L]	U4/U6 small nuclear ribonucleoprotein Prp3|PRPF3	PRPF3	O43395	1xTMT6plex [N-Term]; 1xPhospho [T1(100)]		1	1	2	18	O43395 [172-180]	O43395 1xPhospho [T172(100)]	0	0.906121	1.20914	1.56803	1.90535	2.78555	1.874	2.312	2.965	3.746	6.895	0.0186011	0.0524811	0.0292797	0.00805469	0.0173006	0.366249	0.36107	0.271319	0.11205	0.117231	16.14	16.25	27.84	17.07	27.83	166008	134996	43958.3	259403	252918	91321.6	243271	312119	112772	323510	400268	154809
[K].QHLENDPGSNEDTDIPK.[G]	Thioredoxin-like protein 1|TXNL1	TXNL1	O43396	1xTMT6plex [K17]; 1xTMT6plex [N-Term]; 1xPhospho [S9(100)]		1	1	2	7	O43396 [105-121]	O43396 1xPhospho [S113(100)]	0	-0.166503	-0.00433459	0.181421	0.503858	0.885184	0.891	0.997	1.134	1.418	1.847	0.281654	0.475548	0.0215903	0.000583021	0.0156014	0.641835	0.72009	0.251544	0.0892275	0.114863	2.64	2.42	4.52	2.12	8.12	359336	160806	100475	369094	140775	89524.6	358310	141890	101853	419863	176201	113925
[R].NSATFKSFEDR.[V]	Tumor protein D54|TPD52L2	TPD52L2	O43399	1xTMT6plex [K6]; 1xTMT6plex [N-Term]; 1xPhospho [S7(100)]		1	1	3	116	O43399 [160-170]	O43399 1xPhospho [S166(100)]	1	-0.666576	-1.05589	-0.810966	-0.706041	-1.2109	0.63	0.481	0.57	0.613	0.432	0.00414208	0.0205274	0.008076	0.0146287	0.0674737	0.31782	0.30061	0.229705	0.123296	0.186719	0.42	0.51	11.37	1.88	48.46	2.85533e+07	3.34059e+07	3.15286e+07	1.63738e+07	2.10436e+07	1.99169e+07	1.37217e+07	1.59983e+07	2.00112e+07	1.79583e+07	1.76717e+07	1.79573e+07
[K].ASPTLDFTER.[-]	Synaptojanin-1|SYNJ1	SYNJ1	O43426	1xTMT6plex [N-Term]; 1xPhospho [S2(100)]		1	1	2	9	O43426 [1564-1573]	O43426 1xPhospho [S1565(100)]	0	-0.112475	-0.0785637	0.226509	0.529071	0.323082	0.925	0.947	1.17	1.443	1.251	0.637385	0.217907	0.0311642	0.0380076	0.00472504	0.843403	0.532869	0.27325	0.162326	0.0988621	12.94	6.34	7.14	14.25	1.72	266416	271140	174028	246304	230545	193984	263590	256789	150671	296302	332414	203549
[R].SQSQENMR.[S]	Synaptojanin-1|SYNJ1	SYNJ1	O43426	1xOxidation [M7]; 1xTMT6plex [N-Term]; 1xPhospho [S3(100)]		1	1	1	5	O43426 [1383-1390]	O43426 1xPhospho [S1385(100)]	0	0.351628	0.454176	0.874207	1.01935	0.741575	1.276	1.37	1.833	2.027	1.672	0.174757	0.0752138	0.11797	0.0386098	0.0718163	0.571156	0.38595	0.401385	0.163061	0.192111	11.4	14.26	22.61	29.05	24.36	11037.3	33561	16590.9	11161.2	46124.9	21173.6	13662.3	45963.3	29382	12569.8	61509.4	35044.7
[K].SPSPVLR.[L]	Eukaryotic translation initiation factor 4 gamma 3|EIF4G3	EIF4G3	O43432	1xTMT6plex [N-Term]; 1xPhospho [S3(100)]		1	1	1	19	O43432 [230-236]	O43432 1xPhospho [S232(100)]	0	-0.0306192	-0.0816138	-0.234465	-0.575615	-0.773491	0.979	0.945	0.85	0.671	0.585	0.256097	0.150456	0.011083	5.00658e-05	0.00114107	0.623947	0.470249	0.234056	0.0843708	0.0883373	1.74	5.75	2.27	0.39	2.16	934438	985735	975268	915257	976983	890962	883267	969366	874975	781996	871630	828688
[R].MDSNFGLAGLPGSPK.[K]	Histone-lysine N-methyltransferase SUV39H1|SUV39H1	SUV39H1	O43463	1xOxidation [M1]; 1xTMT6plex [K15]; 1xTMT6plex [N-Term]; 1xPhospho [S13(100)]		1	1	1	10	O43463 [379-393]	O43463 1xPhospho [S391(100)]	0	-0.00868224	-0.207561	-0.463947	-0.92139	-0.865122	0.994	0.866	0.725	0.528	0.549	0.407396	0.00383244	0.00528023	0.0416682	0.00550263	0.72108	0.265314	0.228122	0.166562	0.0996878	1.01	2.07	3.03	12.78	10.75	72645.4	183713	51731.6	72725.1	154721	51435.7	62906.8	161340	44039.3	53762.6	125325	37501.3
[R].MDSNFGLAGLPGSPK.[K]	Histone-lysine N-methyltransferase SUV39H1|SUV39H1	SUV39H1	O43463	1xTMT6plex [K15]; 1xTMT6plex [N-Term]; 1xPhospho [S13(100)]		1	1	1	11	O43463 [379-393]	O43463 1xPhospho [S391(100)]	0	-0.147202	-0.343732	-0.486004	-0.739372	-0.698998	0.903	0.788	0.714	0.599	0.616	0.158591	0.0396038	0.0272491	0.00887403	0.00412452	0.557234	0.334987	0.266548	0.113515	0.0981162	8.81	7.5	10.92	4.9	3.71	52904.4	96787.2	40319.5	52097.4	87426.6	34377.6	39662.4	76232.9	35241.2	40785.8	60822.4	28794.7
[K].GSQPPPAAESQSSLRR.[Q]	Band 4.1-like protein 2|EPB41L2	EPB41L2	O43491	1xTMT6plex [N-Term]; 1xPhospho [S]		1	1	4	37	O43491 [46-61]		1	-0.545824	-0.456009	-0.336428	-0.237864	-0.452057	0.685	0.729	0.792	0.848	0.731	0.076547	0.0117311	0.130537	0.329501	0.108213	0.467943	0.274369	0.415797	0.471874	0.236339	18.37	1.3	8.58	17.14	9.52	1.02002e+06	473514	586490	622085	324562	503525	743665	348278	383056	556505	375232	493323
[K].EVAENQQNQSSDPEEEKGSQPPPAAESQSSLRR.[Q]	Band 4.1-like protein 2|EPB41L2	EPB41L2	O43491	1xTMT6plex [K17]; 1xTMT6plex [N-Term]; 1xPhospho [S30(99.1)]		1	1	4	39	O43491 [29-61]	O43491 1xPhospho [S58(99.1)]	2	-0.373327	-0.617056	-0.490051	-0.974262	-0.790859	0.772	0.652	0.712	0.509	0.578	0.012338	0.0626805	0.0210758	0.0192368	0.0820984	0.354208	0.372087	0.249485	0.131793	0.205229	0.86	24.87	5.69	20.05	5.39	467969	410501	394929	361248	318736	277544	304959	215633	309245	374049	292100	270624
[K].EVAENQQNQSSDPEEEKGSQPPPAAESQSSLRR.[Q]	Band 4.1-like protein 2|EPB41L2	EPB41L2	O43491	1xTMT6plex [K17]; 1xTMT6plex [N-Term]; 2xPhospho [S]		1	1	2	26	O43491 [29-61]		2	-0.522841	-0.76366	-0.588574	-0.614845	-0.577767	0.696	0.589	0.665	0.653	0.67	0.00932335	0.0930331	0.0598612	0.10751	0.0614667	0.335046	0.411548	0.319612	0.247521	0.178184	6.08	0.58	2.41	9.74	17.77	186759	215828	123907	140285	144346	86266.7	162802	126630	72980.9	158918	143622	81137.2
[R].ITPLSLQTQGSSHETLNIVEEK.[K]	Band 4.1-like protein 2|EPB41L2	EPB41L2	O43491	1xTMT6plex [K22]; 1xTMT6plex [N-Term]; 1xPhospho [S12(100)]		1	1	3	20	O43491 [672-693]	O43491 1xPhospho [S683(100)]	0	-0.477944	-0.407364	-0.514573	-0.314733	-0.471929	0.718	0.754	0.7	0.804	0.721	0.0631252	0.0564876	0.0336697	0.0637276	0.118648	0.449193	0.365481	0.278069	0.195415	0.248365	2.83	3.45	3.69	8.2	5.24	195029	151555	318385	139945	133344	224189	113760	116916	239905	133286	124786	223012
[R].SPTKAPHLQLIEGK.[K]	Band 4.1-like protein 2|EPB41L2	EPB41L2	O43491	2xTMT6plex [K4; K14]; 1xTMT6plex [N-Term]; 1xPhospho [S1(100)]		1	1	1	13	O43491 [598-611]	O43491 1xPhospho [S598(100)]	1	-0.181149	-0.531156	0.138814	0.141433	0.00432161	0.882	0.692	1.101	1.103	1.003	0.115607	0.0465141	0.994267	0.12458	0.547634	0.51459	0.350778	0.997949	0.266026	0.655886	2.4	14.58	4.25	2.51	5.24	477327	378529	913135	427738	333703	658038	391029	262088	575648	540439	416628	734702
[R].VITEEMNGKEISPGSGPGEIR.[K]	Band 4.1-like protein 2|EPB41L2	EPB41L2	O43491	1xDeamidated [N7]; 1xOxidation [M6]; 1xTMT6plex [K9]; 1xTMT6plex [N-Term]; 1xPhospho [S12(100)]		1	1	3	79	O43491 [704-724]	O43491 1xPhospho [S715(100)]	1	0.00288251	0.0370307	0.192825	0.314986	0.566572	1.002	1.026	1.143	1.244	1.481	0.846953	0.271178	0.137046	0.00482438	0.00686657	0.938896	0.578548	0.423547	0.107649	0.102393	11.29	2.65	3.52	1.42	2.81	1.05055e+06	1.27032e+06	802048	1.05293e+06	1.41858e+06	742632	1.04509e+06	1.32725e+06	823294	1.22901e+06	1.45164e+06	817268
[R].VITEEMNGKEISPGSGPGEIR.[K]	Band 4.1-like protein 2|EPB41L2	EPB41L2	O43491	1xDeamidated [N7]; 1xTMT6plex [K9]; 1xTMT6plex [N-Term]; 1xPhospho [S12(100)]		1	1	3	58	O43491 [704-724]	O43491 1xPhospho [S715(100)]	1	-0.00288828	-0.0454314	0.141433	0.427606	0.741575	0.998	0.969	1.103	1.345	1.672	0.879481	0.895773	0.330704	0.0114264	0.00333998	0.952989	0.956546	0.607057	0.117853	0.0969734	16.6	6.52	7.73	1.4	4.91	1.0348e+06	1.15411e+06	1.17757e+06	1.03294e+06	1.33816e+06	1.05709e+06	960643	1.25599e+06	1.14124e+06	1.2011e+06	1.27322e+06	1.13577e+06
[K].SYTLVVAK.[D]	Band 4.1-like protein 2|EPB41L2	EPB41L2	O43491	1xTMT6plex [K8]; 1xTMT6plex [N-Term]; 1xPhospho [S1(100)]		1	1	1	42	O43491 [87-94]	O43491 1xPhospho [S87(100)]	0	-0.72261	-0.610433	-0.456009	0.0257376	-0.320126	0.606	0.655	0.729	1.018	0.801	0.0358252	0.0206201	0.100222	0.684593	0.0697124	0.402374	0.30061	0.379223	0.774902	0.189369	1.93	15.58	9.59	13.44	8.2	4.85049e+06	5.45238e+06	3.14583e+06	2.90255e+06	3.3053e+06	2.42679e+06	3.17933e+06	3.23406e+06	2.30515e+06	3.3224e+06	3.97617e+06	2.8885e+06
[K].QKSYTLVVAK.[D]	Band 4.1-like protein 2|EPB41L2	EPB41L2	O43491	2xTMT6plex [K2; K10]; 1xTMT6plex [N-Term]; 1xPhospho [S3(100)]		1	1	2	50	O43491 [85-94]	O43491 1xPhospho [S87(100)]	1	-0.481969	-0.573467	-0.275786	-0.316528	-0.304006	0.716	0.672	0.826	0.803	0.81	0.0079431	0.0944662	0.0744463	0.164086	0.0716832	0.333935	0.412082	0.344014	0.30882	0.191911	4.33	15.18	0.67	12.57	0.37	4.39498e+06	4.87682e+06	4.33223e+06	2.91517e+06	3.59447e+06	3.09975e+06	2.67722e+06	3.27486e+06	3.83714e+06	2.88587e+06	4.0262e+06	3.59274e+06
[K].EISPGSGPGEIR.[K]	Band 4.1-like protein 2|EPB41L2	EPB41L2	O43491	1xTMT6plex [N-Term]; 1xPhospho [S3(100)]		1	1	2	18	O43491 [713-724]	O43491 1xPhospho [S715(100)]	0	-0.120294	-0.0923402	0.126973	0.621993	0.333424	0.92	0.938	1.092	1.539	1.26	0.277822	0.0110855	0.0412408	0.00449565	0.0466215	0.638551	0.270004	0.289366	0.106598	0.158682	3.7	0.48	2.41	1.34	10.13	1.70469e+06	881613	1.43171e+06	1.53086e+06	811473	1.4591e+06	1.62668e+06	824371	1.34307e+06	1.86135e+06	978268	1.50168e+06
[K].EVAENQQNQSSDPEEEKGSQPPPAAESQSSLRR.[Q]	Band 4.1-like protein 2|EPB41L2	EPB41L2	O43491	2xDeamidated [Q9; Q]; 1xTMT6plex [K17]; 1xTMT6plex [N-Term]; 1xPhospho [S]		1	1	2	7	O43491 [29-61]		2	-0.492079	-0.373327	-0.388355	-0.691989	-0.691989	0.711	0.772	0.764	0.619	0.619	0.0361162	0.0325538	0.106346	0.0569895	0.0326758	0.402374	0.320684	0.386497	0.186204	0.138327	6.86	11.06	13.57	9.62	10.28	44741.7	17812.3	29325.5	37041.4	12107.6	20855.5	34558	12566.2	24476.2	37636.5	10065.7	22410.2
[R].LVSPEQPPK.[A]	Band 4.1-like protein 2|EPB41L2	EPB41L2	O43491	1xTMT6plex [K9]; 1xTMT6plex [N-Term]; 1xPhospho [S3(100)]		1	1	1	61	O43491 [497-505]	O43491 1xPhospho [S499(100)]	0	-0.0380063	-0.212568	-0.0291463	0.488515	0.77989	0.974	0.863	0.98	1.403	1.717	0.500218	0.000522143	0.592049	0.0164716	0.0153178	0.771193	0.244117	0.789513	0.127012	0.114771	0.43	0.17	3.33	9.59	15.29	2.33709e+06	3.55495e+06	2.49811e+06	2.27074e+06	3.61877e+06	2.43429e+06	2.0196e+06	3.03897e+06	2.15625e+06	2.39697e+06	3.48268e+06	2.39361e+06
[K].HQASISELKR.[N]	Band 4.1-like protein 2|EPB41L2	EPB41L2	O43491	1xTMT6plex [K9]; 1xTMT6plex [N-Term]; 1xPhospho [S4(100)]		1	1	1	5	O43491 [644-653]	O43491 1xPhospho [S647(100)]	1	-0.56918	-0.62371	-0.436354	-0.954557	-0.880976	0.674	0.649	0.739	0.516	0.543	0.0216003	0.0114467	0.068361	0.0151893	0.0350785	0.373817	0.271176	0.334094	0.124916	0.141814	10.57	5.82	19.57	4.92	3.04	412706	232476	779716	278196	136510	565951	236236	150812	526504	262717	171867	664078
[R].EKETSESR.[G]	Band 4.1-like protein 2|EPB41L2	EPB41L2	O43491	1xTMT6plex [K2]; 1xTMT6plex [N-Term]; 1xPhospho [S5(100)]		1	1	3	7	O43491 [65-72]	O43491 1xPhospho [S69(100)]	1	-0.529073	-0.456009	-0.155213	-0.16004	-0.659723	0.693	0.729	0.898	0.895	0.633	0.0771351	0.0105453	0.18151	0.398004	0.041862	0.469791	0.270004	0.472919	0.534269	0.152014	10.4	8.11	0.31	24.59	15.81	124183	33808	78811.6	59308.4	25189.3	54602.4	95796.1	23285.5	57468.8	81384.8	30351	70902.9
[R].EVRSPTK.[A]	Band 4.1-like protein 2|EPB41L2	EPB41L2	O43491	1xTMT6plex [K7]; 1xTMT6plex [N-Term]; 1xPhospho [S4(100)]		1	1	2	83	O43491 [595-601]	O43491 1xPhospho [S598(100)]	1	-0.152003	-0.37146	-0.109359	0.586885	0.533065	0.9	0.773	0.927	1.502	1.447	0.187286	0.0252972	0.772018	0.0349995	0.209631	0.580908	0.308542	0.891043	0.15845	0.346365	2.3	9.57	5.24	16.64	15.89	1.17075e+07	4.47917e+06	5.04385e+06	7.85086e+06	4.09291e+06	4.53753e+06	9.79104e+06	3.46224e+06	3.66236e+06	1.04868e+07	4.15383e+06	5.66287e+06
[K].FLTLGSKFR.[Y]	Band 4.1-like protein 2|EPB41L2	EPB41L2	O43491	1xTMT6plex [K7]; 1xTMT6plex [N-Term]; 1xPhospho [S6(100)]		1	2	1	3	O43491 [508-516]	O43491 1xPhospho [S513(100)]	1	0.750178	0.952334	0.556797	0.468844	0.57628	1.682	1.935	1.471	1.384	1.491	0.0545688	0.073771	0.199096	0.266198	0.758491	0.438839	0.385544	0.490038	0.412502	0.826178	4.53	24.41	36.09	46.59	9.27	16313.5	6689.23	19934	20355.6	11250	34550.5	21085.3	15077.7	38580.2	16384.9	9839.11	36458.3
[K].DSPSKSSAEAQTPEDTPNK.[S]	Trans-Golgi network integral membrane protein 2|TGOLN2	TGOLN2	O43493	2xTMT6plex [K5; K19]; 1xTMT6plex [N-Term]; 1xPhospho [S7(99.3)]		1	1	2	5	O43493 [65-83]	O43493 1xPhospho [S71(99.3)]	1	0.1137	0.015783	-0.302226	-0.836501	-1.02327	1.082	1.011	0.811	0.56	0.492	0.111923	0.585005	0.0300557	0.0176269	0.00250657	0.511367	0.787692	0.272638	0.128057	0.0936726	6.62	12.71	3.95	17.32	4.33	53243.6	66591.9	57700.5	54670.1	75298.1	62455.8	49235.2	86994.7	58359.1	42042.1	53983.7	50949
[K].MSGSASSENR.[E]	Trans-Golgi network integral membrane protein 2|TGOLN2	TGOLN2	O43493	1xTMT6plex [N-Term]; 1xPhospho [S]		1	1	1	8	O43493 [346-355]		0	-0.136062	-0.0350469	-0.176251	-0.483985	-0.531156	0.91	0.976	0.885	0.715	0.692	0.0717843	0.900629	0.0632762	0.111145	0.0137304	0.460511	0.95901	0.326293	0.250997	0.111934	3.41	13	7.92	5.91	8.98	73827.7	77216.7	64325.3	71085.3	70265.3	57219.2	82055.1	75388.9	57738.2	69006.3	64458.5	56912.8
[K].MSGSASSENR.[E]	Trans-Golgi network integral membrane protein 2|TGOLN2	TGOLN2	O43493	1xOxidation [M1]; 1xTMT6plex [N-Term]; 1xPhospho [S]		1	1	2	8	O43493 [346-355]		0	-0.323733	-0.120294	-0.327348	-0.915936	-1.40736	0.799	0.92	0.797	0.53	0.377	0.068766	0.404686	0.0178446	0.0223321	0.0160069	0.457029	0.674636	0.243422	0.137728	0.11563	12.64	19.37	1.72	18.4	0.61	185441	81551.9	38596.8	148154	60037.3	34767.1	196211	75013.7	29396.3	147707	58910.1	31104.7
[R].SSSFPYTTK.[G]	Forkhead box protein O3|FOXO3	FOXO3	O43524	1xTMT6plex [K9]; 1xTMT6plex [N-Term]; 1xPhospho [S3(100)]		1	1	2	11	O43524 [411-419]	O43524 1xPhospho [S413(100)]	0	0.673556	0.759582	0.801573	0.633199	0.888305	1.595	1.693	1.743	1.551	1.851	0.00104691	0.00410035	0.00572978	0.0112414	0.00833958	0.317117	0.265314	0.228122	0.117853	0.105167	1.03	3.11	5.53	5.62	9.21	352802	332732	301302	562813	527106	501597	548528	563369	520860	556669	579869	544681
[K].LTVENSPKQEAGISEGQGTAGEEEEK.[K]	Density-regulated protein|DENR	DENR	O43583	2xTMT6plex [K8; K26]; 1xTMT6plex [N-Term]; 1xPhospho [S6(100)]		1	1	1	46	O43583 [68-93]	O43583 1xPhospho [S73(100)]	1	-0.12658	0.0328061	-0.163268	-0.756331	-1.16165	0.916	1.023	0.893	0.592	0.447	0.00904413	0.641599	0.114474	0.0379708	0.00521326	0.333935	0.82199	0.397504	0.162326	0.0994022	1.59	10.37	6.37	15.91	4.5	1.35602e+06	1.09835e+06	703950	1.2557e+06	1.00616e+06	632858	1.49023e+06	1.12381e+06	669889	1.26463e+06	858210	628307
[K].LTVENSPK.[Q]	Density-regulated protein|DENR	DENR	O43583	1xTMT6plex [K8]; 1xTMT6plex [N-Term]; 1xPhospho [S6(100)]		1	1	1	13	O43583 [68-75]	O43583 1xPhospho [S73(100)]	0	-0.42082	-0.524915	-0.0619024	-0.628162	-0.940645	0.747	0.695	0.958	0.647	0.521	0.356401	0.387843	0.485082	0.209879	0.0148664	0.692548	0.663726	0.719967	0.356196	0.113789	33.26	34.73	17.46	5.76	6.89	746106	1.00776e+06	726716	849527	753088	443554	901856	567676	505247	810589	965908	462208
[K].QTETEMLYGSAPRTPSK.[R]	Protein regulator of cytokinesis 1|PRC1	PRC1	O43663	1xTMT6plex [K17]; 1xTMT6plex [N-Term]; 1xPhospho [S/T/Y]		1	1	4	19	O43663 [457-473]		1	0.137504	-0.152003	-0.516636	-1.22432	-1.13289	1.1	0.9	0.699	0.428	0.456	0.0328039	0.487786	0.0047777	0.0111623	0.0085476	0.395945	0.728496	0.227273	0.117853	0.105188	2.75	28.74	0.09	9.13	16	443097	385229	321091	496663	423932	340208	324252	346570	358336	309563	268978	240484
[K].QTETEMLYGSAPRTPSK.[R]	Protein regulator of cytokinesis 1|PRC1	PRC1	O43663	1xOxidation [M6]; 1xTMT6plex [K17]; 1xTMT6plex [N-Term]; 1xPhospho [T14(100)]		1	1	3	20	O43663 [457-473]	O43663 1xPhospho [T470(100)]	1	0.124328	-0.0528949	-0.424688	-0.564905	-0.512514	1.09	0.964	0.745	0.676	0.701	0.0210094	0.675552	0.0350722	0.0398465	0.0153434	0.373083	0.841404	0.280928	0.165013	0.114771	2.65	14.89	3.6	15.5	1.1	732633	770462	311005	812711	819122	338935	641608	742493	336944	546045	560626	265263
[R].GLAPNTPGK.[A]	Protein regulator of cytokinesis 1|PRC1	PRC1	O43663	1xTMT6plex [K9]; 1xTMT6plex [N-Term]; 1xPhospho [T6(100)]		1	1	1	27	O43663 [476-484]	O43663 1xPhospho [T481(100)]	0	0.104337	-0.161653	-0.778432	-1.41504	-1.61264	1.075	0.894	0.583	0.375	0.327	0.685026	0.235868	0.0101815	0.005886	0.00479692	0.864597	0.547862	0.232779	0.109072	0.0988621	15.38	5.2	12.96	8.15	14.54	1.73733e+06	2.46901e+06	1.54293e+06	1.86849e+06	2.18414e+06	1.83153e+06	1.55303e+06	2.13234e+06	1.56433e+06	1.0132e+06	1.30379e+06	986037
[R].DGKFSPIQEK.[S]	Mitotic checkpoint serine/threonine-protein kinase BUB1|BUB1	BUB1	O43683	2xTMT6plex [K3; K10]; 1xTMT6plex [N-Term]; 1xPhospho [S5(100)]		1	1	1	13	O43683 [651-660]	O43683 1xPhospho [S655(100)]	1	-0.093879	-0.145605	-0.139236	-0.682696	-0.732165	0.937	0.904	0.908	0.623	0.602	0.187877	0.15612	0.179607	0.00160922	0.0201525	0.580908	0.474591	0.4711	0.0984803	0.120666	4.91	10.44	8.76	1.33	16.68	376214	84394.5	206057	352513	84193.9	186882	309062	82061	186253	341671	81456.2	161645
[R].DGKFSPIQEKSPK.[Q]	Mitotic checkpoint serine/threonine-protein kinase BUB1|BUB1	BUB1	O43683	3xTMT6plex [K3; K10; K13]; 1xTMT6plex [N-Term]; 2xPhospho [S5(100); S11(100)]		1	1	1	3	O43683 [651-663]	O43683 2xPhospho [S655(100); S661(100)]	2	0.0356239	0.0370307	-0.253257	-0.793357	-1.04394	1.025	1.026	0.839	0.577	0.485	0.41383	0.637144	0.187478	0.00733782	0.0136134	0.725512	0.819312	0.478973	0.111353	0.111664	6.4	4.64	19.28	2.07	4.95	159617	141120	467664	187794	144666	458735	168895	144794	369763	153959	118418	319471
[K].FSPIQEKSPK.[Q]	Mitotic checkpoint serine/threonine-protein kinase BUB1|BUB1	BUB1	O43683	2xTMT6plex [K7; K10]; 1xTMT6plex [N-Term]; 1xPhospho [S8(100)]		1	1	1	3	O43683 [654-663]	O43683 1xPhospho [S661(100)]	1	-0.171368	-0.309359	-0.375197	-0.846843	-1.22095	0.888	0.807	0.771	0.556	0.429	0.13278	0.104214	0.00962113	0.009842	0.0162522	0.536093	0.422381	0.232549	0.116206	0.115655	9.13	13.21	6.51	3.79	3.43	152507	79312.9	245269	127576	77169.4	217802	99999.9	63967.3	217161	112459	63933.1	189031
[R].QVTDAETKPKSPCT.[-]	Mitotic checkpoint protein BUB3|BUB3	BUB3	O43684	1xCarbamidomethyl [C13]; 2xTMT6plex [K8; K10]; 1xTMT6plex [N-Term]; 1xPhospho [S11(100)]		1	1	2	13	O43684 [315-328]	O43684 1xPhospho [S325(100)]	1	0.0129262	-0.128156	0.0200577	0.314986	0.84559	1.009	0.915	1.014	1.244	1.797	0.594278	0.381201	0.405857	0.00642025	0.00206271	0.819678	0.658166	0.663172	0.110153	0.0909146	0.63	1.19	3.06	0.16	4.87	482201	421631	143775	486446	427144	133130	437586	438366	131517	584498	427377	142728
[K].VFDDESDEKEDEEYADEK.[G]	HIV Tat-specific factor 1|HTATSF1	HTATSF1	O43719	2xTMT6plex [K9; K18]; 1xTMT6plex [N-Term]; 1xPhospho [S6(100)]		1	1	2	92	O43719 [637-654]	O43719 1xPhospho [S642(100)]	1	-0.422752	-0.28279	0.189034	0.698663	0.476122	0.746	0.822	1.14	1.623	1.391	0.0176125	0.585841	0.375019	0.00260289	0.181428	0.364858	0.788379	0.639938	0.100681	0.316748	1.01	18.6	6.46	2.57	23	3.00506e+06	3.86755e+06	2.4145e+06	2.2267e+06	2.88541e+06	1.99448e+06	3.69283e+06	3.17937e+06	1.76367e+06	3.42499e+06	3.64152e+06	2.87184e+06
[K].ESEEGNPVRGSEEDSPK.[K]	HIV Tat-specific factor 1|HTATSF1	HTATSF1	O43719	1xTMT6plex [K17]; 1xTMT6plex [N-Term]; 1xPhospho [S11(100)]		1	1	1	5	O43719 [484-500]	O43719 1xPhospho [S494(100)]	1	-0.302226	-0.140826	0.045443	0.561693	1.15445	0.811	0.907	1.032	1.476	2.226	0.0029101	0.229991	0.657272	0.102548	0.00962118	0.317372	0.541592	0.829432	0.241295	0.106453	0.64	4.76	16.11	23.54	1.17	44850.9	83128.5	29634.4	36384.7	69501.6	23936.9	45322.4	73023.4	26867.1	52739.9	85781.5	27257.3
[R].GFEGSCSQKESEEGNPVR.[G]	HIV Tat-specific factor 1|HTATSF1	HTATSF1	O43719	1xCarbamidomethyl [C6]; 1xTMT6plex [K9]; 1xTMT6plex [N-Term]; 1xPhospho [S7(100)]		1	1	1	17	O43719 [475-492]	O43719 1xPhospho [S481(100)]	1	0.24732	0.428678	0.295135	1.08746	0.708408	1.187	1.346	1.227	2.125	1.634	0.0349581	0.137004	0.0252518	0.00430342	0.020948	0.402277	0.4571	0.261841	0.105474	0.121525	1.46	2.79	1.55	10.56	10.92	503798	220159	373044	603966	261357	408796	678030	301876	387349	618075	301455	452885
[R].SDSVSASER.[A]	HIV Tat-specific factor 1|HTATSF1	HTATSF1	O43719	1xTMT6plex [N-Term]; 1xPhospho [S3(100)]		1	1	2	19	O43719 [385-393]	O43719 1xPhospho [S387(100)]	0	0.504875	0.687061	0.595504	0.727703	0.423309	1.419	1.61	1.511	1.656	1.341	0.142501	0.0764423	0.0456883	0.0846091	0.115519	0.545143	0.387444	0.296477	0.220745	0.244981	33.72	27.99	18.27	1.65	23.48	1.22183e+06	1.38211e+06	1.46317e+06	1.73325e+06	1.51476e+06	2.67527e+06	1.96716e+06	1.69266e+06	2.80042e+06	1.61879e+06	2.08857e+06	2.70155e+06
[K].VLDEEGSER.[E]	HIV Tat-specific factor 1|HTATSF1	HTATSF1	O43719	1xTMT6plex [N-Term]; 1xPhospho [S7(100)]		1	1	1	9	O43719 [610-618]	O43719 1xPhospho [S616(100)]	0	-1.32554	-1.38458	-0.75877	-0.416962	-1.15521	0.399	0.383	0.591	0.749	0.449	0.142242	0.0563524	0.567557	0.533761	0.0515016	0.726875	0.498407	0.974136	0.801467	0.223385	50.32	6.61	84.22	39.12	3.65	NA	1.1121e+06	993803	NA	618782	283991	NA	407424	398056	NA	1.13007e+06	342082
[R].GSEEDSPK.[K]	HIV Tat-specific factor 1|HTATSF1	HTATSF1	O43719	1xTMT6plex [K8]; 1xTMT6plex [N-Term]; 1xPhospho [S6(100)]		1	1	1	5	O43719 [493-500]	O43719 1xPhospho [S498(100)]	0	-0.634867	-0.632629	-0.92139	0.364012	-0.556393	0.644	0.645	0.528	1.287	0.68	0.108757	0.0460997	0.247493	0.484539	0.00115076	0.507941	0.349542	0.538714	0.610135	0.0883373	21.19	4.97	4.27	11.16	0.01	38978.8	156510	146393	25086.6	117528	56431.2	26020.4	71659.4	94447.1	20578	172216	75122
[R].RSDSVSASER.[A]	HIV Tat-specific factor 1|HTATSF1	HTATSF1	O43719	1xTMT6plex [N-Term]; 2xPhospho [S4(98.9); S8(100)]		1	1	2	14	O43719 [384-393]	O43719 2xPhospho [S387(98.9); S391(100)]	1	0.280956	0.839153	0.302173	-0.174621	-0.121863	1.215	1.789	1.233	0.886	0.919	0.15048	0.0541969	0.287661	0.399736	0.822824	0.550724	0.364465	0.572045	0.536016	0.875302	8.24	20.67	19.94	26.6	7.52	42288.9	116538	80260.3	48532.9	141615	139286	56042.7	208519	163630	40118.4	143711	112286
[K].YPSLGQKPGGSDFLMK.[R]	Alpha-endosulfine|ENSA	ENSA	O43768	2xTMT6plex [K7; K16]; 1xTMT6plex [N-Term]; 1xPhospho [S3(100)]		1	1	1	4	O43768 [41-56]	O43768 1xPhospho [S43(100)]	0	-0.207561	-0.176251	-0.172994	-0.575615	-0.597278	0.866	0.885	0.887	0.671	0.661	0.0466811	0.413165	0.140838	0.0432907	0.0460629	0.424245	0.680096	0.4275	0.168901	0.158159	5.43	22.94	11.95	11.53	13.61	166958	72083	129966	139472	62421.4	120266	127935	63782.7	140774	134284	63924.9	125359
[R].KSSLVTSK.[L]	Alpha-endosulfine|ENSA	ENSA	O43768	2xTMT6plex [K1; K8]; 1xTMT6plex [N-Term]; 1xPhospho [S3(100)]		1	1	3	85	O43768 [107-114]	O43768 1xPhospho [S109(100)]	1	0.621056	0.720716	0.345964	-0.773491	-0.761213	1.538	1.648	1.271	0.585	0.59	0.0572944	0.0313832	0.209542	0.00409002	0.0145152	0.444633	0.318665	0.500462	0.104635	0.113184	17.55	17.37	27	7.86	13.64	1.11211e+07	7.20469e+06	2.40924e+07	1.70987e+07	9.76569e+06	4.91178e+07	1.61762e+07	1.18702e+07	4.8603e+07	1.15637e+07	9.15937e+06	4.27033e+07
[K].SSLVTSK.[L]	Alpha-endosulfine|ENSA	ENSA	O43768	1xTMT6plex [K7]; 1xTMT6plex [N-Term]; 1xPhospho [S/T]		1	1	3	28	O43768 [108-114]		0	0.658097	0.662661	0.261832	-0.880976	-0.76366	1.578	1.583	1.199	0.543	0.589	0.102916	0.0506524	0.130017	0.01931	0.045723	0.500323	0.358154	0.415652	0.131853	0.157724	28.04	24.25	10.82	13.28	1.15	5.91524e+06	5.47199e+06	5.58766e+06	9.33434e+06	6.30879e+06	1.0485e+07	9.36304e+06	7.24472e+06	1.07927e+07	6.57444e+06	6.56051e+06	8.49289e+06
[R].WNVISKSQLK.[N]	Asparagine--tRNA ligase, cytoplasmic|NARS1	NARS1	O43776	2xTMT6plex [K6; K10]; 1xTMT6plex [N-Term]; 1xPhospho [S7(100)]		1	1	1	3	O43776 [55-64]	O43776 1xPhospho [S61(100)]	1	0.123004	0.377401	-0.463947	-0.818579	-0.648372	1.089	1.299	0.725	0.567	0.638	0.202759	0.265696	0.228622	0.0278597	0.0733884	0.590023	0.573559	0.519857	0.148068	0.194374	6.46	18.33	41.71	2.76	18.01	90274.8	48588.7	124094	94032.2	52918.6	163141	85760.8	70916.8	161195	48516.3	35212.1	125134
[R].VDSEGDFSENDDAAGDFR.[S]	A-kinase anchor protein 8|AKAP8	AKAP8	O43823	1xTMT6plex [N-Term]; 1xPhospho [S8(100)]		1	1	1	11	O43823 [321-338]	O43823 1xPhospho [S328(100)]	0	-0.0335695	0.16221	-0.0649175	0.129613	0.52707	0.977	1.119	0.956	1.094	1.441	0.742977	0.398669	0.676825	0.0083889	0.001884	0.892802	0.671093	0.839896	0.112366	0.0909146	2.07	0.1	2.94	0.97	2.86	49990.7	116697	81568.5	51779.9	112459	79704.7	55982	110878	91282.5	52864.4	111537	76444.9
[R].DVSSPDENNGQSK.[S]	Zinc finger and BTB domain-containing protein 14|ZBTB14	ZBTB14	O43829	1xDeamidated [N9]; 1xTMT6plex [K13]; 1xTMT6plex [N-Term]; 1xPhospho [S4(100)]		1	1	2	12	O43829 [129-141]	O43829 1xPhospho [S132(100)]	0	0.0384362	0.100305	0.205393	0.551885	0.852798	1.027	1.072	1.153	1.466	1.806	0.284424	0.635523	0.171075	0.0223531	0.00821343	0.643282	0.818656	0.461991	0.137728	0.104974	3.35	3.88	1.35	12.89	4.9	187283	348371	48814	209691	357887	49015.8	206072	373558	45221.2	215970	405404	49043.8
[K].VHNDAQSFDYDHDAFLGAEEAK.[T]	Calumenin|CALU	CALU	O43852	1xDeamidated [Q6]; 1xTMT6plex [K22]; 1xTMT6plex [N-Term]; 1xPhospho [S7(100)]		1	1	1	4	O43852 [38-59]	O43852 1xPhospho [S44(100)]	0	-0.300448	-0.411195	0.316146	0.295135	1.03069	0.812	0.752	1.245	1.227	2.043	0.876719	0.549072	0.885082	0.438946	0.0477591	0.951469	0.765027	0.946226	0.570279	0.160074	97.39	64.96	15.59	46.51	36.51	21893.3	6073.66	35303.6	17787.9	14382.2	13949.8	16465.8	8403.82	18462.3	30119.3	7560.74	17590.8
[K].VHNDAQSFDYDHDAFLGAEEAK.[T]	Calumenin|CALU	CALU	O43852	1xTMT6plex [K22]; 1xTMT6plex [N-Term]; 1xPhospho [S7(100)]		1	1	1	17	O43852 [38-59]	O43852 1xPhospho [S44(100)]	0	-0.131313	-0.54372	-0.422752	0.291604	0.617298	0.913	0.686	0.746	1.224	1.534	0.774375	0.0139733	0.473574	0.333866	0.00545088	0.908342	0.282654	0.713808	0.475527	0.0996878	55.78	3.37	53.02	8.48	4.96	135699	108495	134059	123896	158813	76902.5	95230.3	74405.8	80263.8	173290	80922.5	73650.7
[R].TASQEGCQELTQEQR.[D]	Peroxisome biogenesis factor 1|PEX1	PEX1	O43933	1xCarbamidomethyl [C7]; 1xTMT6plex [N-Term]; 1xPhospho [S3(100)]		1	1	2	14	O43933 [1179-1193]	O43933 1xPhospho [S1181(100)]	0	-0.137648	0.0172093	0.479231	0.725959	0.710173	0.909	1.012	1.394	1.654	1.636	0.13785	0.666609	0.0135736	0.0239122	0.052701	0.541414	0.837139	0.240524	0.140448	0.166164	7.42	0.77	4.46	13.57	22.53	187140	223426	73636.2	178985	181467	66904.8	189324	208100	74881.5	260948	284107	105765
[K].GGPEGVAAQAVASAASAGPADAEMEEIFDDASPGKQK.[E]	SWI/SNF-related matrix-associated actin-dependent regulator of chromatin subfamily A member 5|SMARCA5	SMARCA5	O60264	2xTMT6plex [K35; K37]; 1xTMT6plex [N-Term]; 1xPhospho [S32(100)]		1	1	1	14	O60264 [35-71]	O60264 1xPhospho [S66(100)]	1	0.045443	-0.390245	-0.286304	-0.463947	-0.00288828	1.032	0.763	0.82	0.725	0.998	0.817196	0.0896179	0.617824	0.0235554	0.466921	0.926591	0.406634	0.805913	0.140036	0.586559	25.47	18.84	15.03	8.58	5.32	122727	19088.7	547823	148369	19694.4	387426	110318	12920.9	417936	152558	15652.3	407845
[K].ATTPASTANSDVATIPTDTPLKEENEGFVK.[V]	C-Jun-amino-terminal kinase-interacting protein 4|SPAG9	SPAG9	O60271	2xTMT6plex [K22; K30]; 1xTMT6plex [N-Term]; 1xPhospho [T3(99)]		1	1	4	24	O60271 [274-303]	O60271 1xPhospho [T276(99)]	1	-0.486004	-0.401635	0.445727	0.570463	0.616358	0.714	0.757	1.362	1.485	1.533	0.0134683	0.0363667	0.0272164	0.14126	0.0103846	0.354208	0.327923	0.266548	0.285095	0.106985	1.42	5.68	4.62	28.87	10.33	208148	122848	134824	164707	87750.5	95392.4	163775	78707.4	102021	283552	172563	162438
[K].ATTPASTANSDVATIPTDTPLKEENEGFVK.[V]	C-Jun-amino-terminal kinase-interacting protein 4|SPAG9	SPAG9	O60271	1xDeamidated [N]; 2xTMT6plex [K22; K30]; 1xTMT6plex [N-Term]; 1xPhospho [T19(99.1)]		1	1	5	13	O60271 [274-303]	O60271 1xPhospho [T292(99.1)]	1	-0.392137	-0.244685	0.211635	0.244887	0.494672	0.762	0.844	1.158	1.185	1.409	0.0369593	0.0599699	0.0401758	0.138344	0.0101601	0.403808	0.369835	0.288799	0.281624	0.106769	0.98	5.74	5.48	14.25	7.39	52683.7	126627	65959.8	39883.7	110206	50265	46240.4	93755	55649.6	65659	146584	73532
[R].DGGSVVGASVFYK.[D]	C-Jun-amino-terminal kinase-interacting protein 4|SPAG9	SPAG9	O60271	1xTMT6plex [K13]; 1xTMT6plex [N-Term]; 1xPhospho [S4(100)]		1	1	1	18	O60271 [702-714]	O60271 1xPhospho [S705(100)]	0	0.355016	0.503858	0.221568	0.124328	0.246104	1.279	1.418	1.166	1.09	1.186	0.024603	0.0159527	0.127938	0.368626	0.104273	0.382063	0.290354	0.412934	0.507859	0.232025	6.49	8.16	14.76	10.91	8.35	126497	99493.4	103317	161785	121677	145744	169479	141061	162309	132818	116018	134152
[K].GGETPGSEQWK.[F]	C-Jun-amino-terminal kinase-interacting protein 4|SPAG9	SPAG9	O60271	1xTMT6plex [K11]; 1xTMT6plex [N-Term]; 1xPhospho [T4(100)]		1	1	2	42	O60271 [223-233]	O60271 1xPhospho [T226(100)]	0	0.0186342	0.0840643	0.452068	0.38405	0.783247	1.013	1.06	1.368	1.305	1.721	0.819353	0.0962275	0.00572605	0.051405	0.0187976	0.927725	0.414002	0.228122	0.178788	0.119434	12.01	2.18	6.07	15.57	1.54	2.78369e+06	2.28427e+06	1.96733e+06	2.82062e+06	2.12715e+06	2.16475e+06	2.83285e+06	2.45758e+06	2.0859e+06	3.65195e+06	3.12462e+06	2.80253e+06
[R].NVSTGSAENEEK.[S]	C-Jun-amino-terminal kinase-interacting protein 4|SPAG9	SPAG9	O60271	1xTMT6plex [K12]; 1xTMT6plex [N-Term]; 2xPhospho [S3(100); S6(100)]		1	1	2	4	O60271 [327-338]	O60271 2xPhospho [S329(100); S332(100)]	0	-0.189351	-0.318326	-0.249822	-0.682696	-1.29336	0.877	0.802	0.841	0.623	0.408	0.247452	0.506661	0.137267	0.165752	0.0416942	0.61879	0.739547	0.423547	0.310497	0.151751	18.82	22.52	15.91	26.35	40.97	69161.1	127677	70975.3	69459.5	94492.1	62231.6	83372.7	88882.5	56915.8	65137	107345	51167.5
[K].GSSTPTKGIENK.[A]	C-Jun-amino-terminal kinase-interacting protein 4|SPAG9	SPAG9	O60271	2xTMT6plex [K7; K12]; 1xTMT6plex [N-Term]; 1xPhospho [T4(100)]		1	1	2	12	O60271 [362-373]	O60271 1xPhospho [T365(100)]	1	0.646163	0.486457	-0.0101344	-0.662004	-0.378944	1.565	1.401	0.993	0.632	0.769	0.138913	0.726443	0.511746	0.0231298	0.447925	0.541977	0.86886	0.739011	0.139383	0.569869	37.91	0.45	7.77	8.35	46.65	108637	211591	506791	169990	415753	556431	73835.7	296499	712307	107903	328475	478308
[K].VTDAPNKSEISK.[H]	C-Jun-amino-terminal kinase-interacting protein 4|SPAG9	SPAG9	O60271	2xTMT6plex [K7; K12]; 1xTMT6plex [N-Term]; 1xPhospho [S8(100)]		1	1	2	7	O60271 [304-315]	O60271 1xPhospho [S311(100)]	1	0.290424	0.104337	-0.448115	-0.841663	-0.924125	1.223	1.075	0.733	0.558	0.527	0.112348	0.274885	0.0138666	0.0320651	0.0123103	0.511911	0.581241	0.240618	0.154266	0.109729	16.09	10.72	0.59	23.45	5.41	131405	144564	151231	160736	157642	216754	131066	155424	187400	96302.2	105525	122212
[R].YKDDADSPTEDGDKPR.[V]	E3 ubiquitin-protein ligase MGRN1|MGRN1	MGRN1	O60291	2xTMT6plex [K2; K14]; 1xTMT6plex [N-Term]; 1xPhospho [S7(100)]		1	1	1	3	O60291 [100-115]	O60291 1xPhospho [S106(100)]	1	0.0482362	-0.018878	0.0243197	0.663572	0.835924	1.034	0.987	1.017	1.584	1.785	0.382449	0.624319	0.37587	0.0266885	0.0286897	0.707216	0.812112	0.640502	0.145369	0.13267	7.32	10.83	0.84	6.89	24.86	69046.7	53403.6	98586.2	80988.5	52480.1	101915	68117.8	45415.4	104921	97518.4	54020.5	100292
[R].EVSPAPAVAGQSK.[G]	Signal-induced proliferation-associated 1-like protein 3|SIPA1L3	SIPA1L3	O60292	1xTMT6plex [K13]; 1xTMT6plex [N-Term]; 1xPhospho [S3(100)]		1	1	1	15	O60292 [1362-1374]	O60292 1xPhospho [S1364(100)]	0	-0.128156	-0.139236	-0.258425	-0.590745	-0.926865	0.915	0.908	0.836	0.664	0.526	0.179466	0.199487	0.0127502	0.0263848	0.0460036	0.57526	0.517123	0.236021	0.144747	0.158071	7.64	7.52	1.82	0.12	0.83	209733	464285	380550	202320	368045	348184	200671	344768	345648	184252	387987	314149
[K].LYSSGSSTPTGLAGGSR.[D]	Signal-induced proliferation-associated 1-like protein 3|SIPA1L3	SIPA1L3	O60292	1xTMT6plex [N-Term]; 1xPhospho [S/Y/T]		1	1	2	4	O60292 [1380-1396]		0	0.123004	0.0949116	0.634129	0.613532	0.0356239	1.089	1.068	1.552	1.53	1.025	0.240413	0.286735	0.110034	0.0528126	0.832579	0.613297	0.59077	0.390598	0.180887	0.882521	12.2	6.04	23.07	12.2	16.61	45164	40015.5	26233.3	45139.3	43579.7	31841.6	48213.9	40976.2	36916.3	50808.6	62122.2	47064.3
[R].EHSNPSPSQDTDGTK.[A]	Signal-induced proliferation-associated 1-like protein 3|SIPA1L3	SIPA1L3	O60292	1xTMT6plex [K15]; 1xTMT6plex [N-Term]; 1xPhospho [S3(100)]		1	1	4	23	O60292 [95-109]	O60292 1xPhospho [S97(100)]	0	0.0648829	-0.0424568	-0.237864	-0.253257	-0.617056	1.046	0.971	0.848	0.839	0.652	0.955667	0.923994	0.105832	0.112357	0.00399724	0.981877	0.968336	0.386013	0.252143	0.0981162	7.75	21.77	7	2.64	4.49	172049	81493.3	124319	189391	69751.3	130052	202926	68987.3	120695	153175	56560	105458
[R].QDAAGKDSPNR.[H]	Signal-induced proliferation-associated 1-like protein 3|SIPA1L3	SIPA1L3	O60292	1xTMT6plex [K6]; 1xTMT6plex [N-Term]; 1xPhospho [S8(100)]		1	1	1	12	O60292 [1247-1257]	O60292 1xPhospho [S1254(100)]	1	0.313826	0.288063	0.0186342	-0.836501	-1.18771	1.243	1.221	1.013	0.56	0.439	0.0793545	0.00644818	0.884061	0.00288755	0.0175806	0.472627	0.26634	0.945848	0.100681	0.117914	15.96	1.72	3.84	1.81	27.43	426503	213886	292156	530076	297005	324023	526830	261171	343012	432235	222381	272863
[K].ENDPLRTPEALPEEK.[K]	Zinc finger C3H1 domain-containing protein|ZFC3H1	ZFC3H1	O60293	1xTMT6plex [K15]; 1xTMT6plex [N-Term]; 1xPhospho [T7(100)]		1	1	1	9	O60293 [760-774]	O60293 1xPhospho [T766(100)]	1	-0.145605	-0.207561	0.276199	0.761285	0.673556	0.904	0.866	1.211	1.695	1.595	0.0671687	0.0462123	0.0148206	0.006473	0.0155369	0.454474	0.349647	0.240618	0.110153	0.114863	6.32	3.73	5.7	9.09	9.07	248418	247869	135056	224654	235769	117145	209835	230386	116947	312402	300168	156655
[R].STECAQEGR.[I]	Germinal-center associated nuclear protein|MCM3AP	MCM3AP	O60318	1xCarbamidomethyl [C4]; 1xTMT6plex [N-Term]; 1xPhospho [S1(100)]		1	1	1	5	O60318 [1836-1844]	O60318 1xPhospho [S1836(100)]	0	-0.0439433	-0.114035	0.56267	1.62667	1.62901	0.97	0.924	1.477	3.088	3.093	0.166174	0.40118	0.0152485	0.00473111	0.00574013	0.565348	0.672544	0.240618	0.107413	0.0996878	2.25	18.01	6.58	3.1	9.73	13024.2	29294.8	18332.2	12830.1	28419.2	16927.7	12036.1	30815.1	14798	19241.5	45199.5	24240.7
[K].MSDTGSPGMQR.[R]	Kinesin-like protein KIF1B|KIF1B	KIF1B	O60333	2xOxidation [M1; M9]; 1xTMT6plex [N-Term]; 1xPhospho [S6(98.4)]		1	1	1	4	O60333 [1449-1459]	O60333 1xPhospho [S1454(98.4)]	0	-0.0424568	-0.409278	-0.304006	-0.867752	-1.25498	0.971	0.753	0.81	0.548	0.419	0.319355	0.0419039	0.072207	0.0337473	0.232386	0.667624	0.340611	0.340719	0.156885	0.370154	4.98	2.63	7.11	21.27	14.91	38681	46175.4	3957.97	38871.5	41355.1	3843.81	33620.4	34753	2926.96	31327	35686	3643.35
[K].EPPRASPPGGLAEPPGSAGPQAGPTVVPGSATPMETGIAETPEGR.[R]	Lysine-specific histone demethylase 1A|KDM1A	KDM1A	O60341	1xOxidation [M34]; 1xTMT6plex [N-Term]; 1xPhospho [S6(100)]		1	1	1	3	O60341 [64-108]	O60341 1xPhospho [S69(100)]	1	0.227741	0.515006	0.22033	0.530071	0.503858	1.171	1.429	1.165	1.444	1.418	0.37669	0.0278324	0.122932	0.209818	0.00879562	0.704402	0.313052	0.40746	0.35619	0.105336	14.39	14.65	4.47	2.72	7.58	6607.91	6068.51	6942.49	8491.91	7108.78	6421.6	10379.3	7749.7	9924.15	9810.56	7068.54	7842.5
[R].SLTSSLENIFSR.[G]	TBC1 domain family member 4|TBC1D4	TBC1D4	O60343	1xTMT6plex [N-Term]; 1xPhospho [S5(100)]		1	1	2	8	O60343 [566-577]	O60343 1xPhospho [S570(100)]	0	0.167358	-0.0694519	0.426533	0.518031	0.347099	1.123	0.953	1.344	1.432	1.272	0.625109	0.215412	0.01653	0.0276172	0.110893	0.837342	0.530854	0.24177	0.147326	0.239022	3.11	6.39	7.31	7.28	6.5	44098.6	191094	97119.6	39332.7	219051	109040	39681.9	182117	96725.7	54761	256896	137000
[R].HASAPSHVQPSDSEK.[N]	TBC1 domain family member 4|TBC1D4	TBC1D4	O60343	1xTMT6plex [K15]; 1xTMT6plex [N-Term]; 1xPhospho [S3(100)]		1	1	1	12	O60343 [339-353]	O60343 1xPhospho [S341(100)]	0	-0.277534	-0.077041	-0.302226	-0.454032	-0.632629	0.825	0.948	0.811	0.73	0.645	0.24078	0.591129	0.21722	0.0979857	0.0394021	0.613297	0.791335	0.508909	0.235705	0.148787	12.97	19.76	28.05	13.65	11.82	74575.5	293623	554648	56595.3	242326	568516	61745.8	278321	606610	50632.5	238056	554599
[R].CSSVTGVQR.[R]	TBC1 domain family member 4|TBC1D4	TBC1D4	O60343	1xCarbamidomethyl [C1]; 1xTMT6plex [N-Term]; 1xPhospho [S3(99.2)]		1	1	3	9	O60343 [316-324]	O60343 1xPhospho [S318(99.2)]	0	-0.184425	-0.597278	0.015783	-0.710756	-0.846843	0.88	0.661	1.011	0.611	0.556	0.374813	0.222232	0.992695	0.0523935	0.0627981	0.703317	0.535279	0.997349	0.18025	0.180117	21.06	20.62	19.34	10.5	33.12	468581	916349	427842	412560	706438	456960	309680	531651	443444	473508	791840	488740
[R].LGSVDSFER.[S]	TBC1 domain family member 4|TBC1D4	TBC1D4	O60343	1xTMT6plex [N-Term]; 2xPhospho [S3(100); S6(100)]		1	1	1	10	O60343 [586-594]	O60343 2xPhospho [S588(100); S591(100)]	0	-0.279284	-0.486004	-0.242977	-0.117161	-0.440263	0.824	0.714	0.845	0.922	0.737	0.0146203	0.00868357	0.027878	0.451005	0.0629821	0.356899	0.270004	0.268313	0.580723	0.180448	1.95	2.77	6.08	11.71	18.86	92969.8	204479	56447.6	76577.1	156924	47113	71766.3	145912	39540	81954.7	162717	47719.1
[K].KVSVYLEDTD.[-]	Myelin protein zero-like protein 2|MPZL2	MPZL2	O60487	1xTMT6plex [K1]; 1xTMT6plex [N-Term]; 1xPhospho [T9(100)]		1	1	2	9	O60487 [206-215]	O60487 1xPhospho [T214(100)]	1	0.182692	-0.0174171	-0.21424	-0.486004	-0.496142	1.135	0.988	0.862	0.714	0.709	0.168812	0.605141	0.0788207	0.0284491	0.022385	0.567356	0.800343	0.350486	0.149256	0.124486	4.3	2.27	9.93	1.52	11.58	127722	174446	96527.4	145008	192311	145784	124334	172416	109843	103181	150366	90353.5
[K].AKPTSDKPGSPYR.[S]	Long-chain-fatty-acid--CoA ligase 4|ACSL4	ACSL4	O60488	2xTMT6plex [K2; K7]; 1xTMT6plex [N-Term]; 1xPhospho [S10(100)]		1	1	1	2	O60488 [48-60]	O60488 1xPhospho [S57(100)]	0	-0.0101344	-0.0291463	-0.298673	-0.0603973	0.660837	0.993	0.98	0.813	0.959	1.581	0.904145	0.92236	0.0935055	0.907742	0.0485492	0.999984	0.99998	0.498086	0.987206	0.218084	11.24	24.05	10.64	20.69	14.33	48407.1	44387.2	NA	44562.9	47543.3	NA	40346.7	51101	NA	36620.8	38760.2	NA
[R].LKFDFQAQSPK.[E]	Vinexin|SORBS3	SORBS3	O60504	2xTMT6plex [K2; K11]; 1xTMT6plex [N-Term]; 1xPhospho [S9(100)]		1	1	1	3	O60504 [387-397]	O60504 1xPhospho [S395(100)]	1	0.177599	0.0370307	-0.547932	-0.988504	-0.643856	1.131	1.026	0.684	0.504	0.64	0.058276	0.785993	0.0367807	0.013143	0.0128282	0.444698	0.90249	0.284449	0.120872	0.110338	7.72	10.02	10.3	11.72	0.28	85832	60187.1	145422	92050.4	71938.1	164523	70354.8	61765	159323	47661.1	41148.5	106847
[R].DPSASNGGGSPARREEK.[K]	Vinexin|SORBS3	SORBS3	O60504	1xDeamidated [N6]; 1xTMT6plex [K17]; 1xTMT6plex [N-Term]; 1xPhospho [S10(100)]		1	1	1	12	O60504 [364-380]	O60504 1xPhospho [S373(100)]	2	0.212881	-0.106249	-0.403542	-0.902389	-0.72977	1.159	0.929	0.756	0.535	0.603	0.344909	0.198879	0.0344464	0.0727855	0.0300689	0.683915	0.516565	0.279689	0.206225	0.134515	21.13	1.51	5.13	26.37	8.78	42520.7	217407	356106	56322.2	252056	334757	31574.2	202005	334282	36355.8	164422	260305
[R].DPSASNGGGSPAR.[R]	Vinexin|SORBS3	SORBS3	O60504	1xDeamidated [N6]; 1xTMT6plex [N-Term]; 1xPhospho [S10(100)]		1	1	2	15	O60504 [364-376]	O60504 1xPhospho [S373(100)]	0	-0.265345	-0.463947	-0.547932	-0.452057	-0.411195	0.832	0.725	0.684	0.731	0.752	0.0074468	0.138989	0.0116196	0.0181315	0.317991	0.333935	0.458919	0.234056	0.129519	0.452998	2.62	0.34	6.05	6.82	34.21	333152	328806	208737	277201	263319	176808	320913	237957	151409	205271	224963	148894
[R].LCDDGPQLPTSPR.[L]	Vinexin|SORBS3	SORBS3	O60504	1xCarbamidomethyl [C2]; 1xTMT6plex [N-Term]; 1xPhospho [S11(99)]		1	1	3	49	O60504 [520-532]	O60504 1xPhospho [S530(99)]	0	-0.272297	-0.448115	-0.187707	-0.309359	-0.634867	0.828	0.733	0.878	0.807	0.644	0.00747958	0.00110227	0.0216528	0.0371667	0.0459632	0.333935	0.253456	0.251787	0.161627	0.157991	1.56	2.12	3.31	0.37	0.33	1.88252e+06	3.39404e+06	2.29956e+06	1.55877e+06	2.92652e+06	1.88427e+06	1.4008e+06	2.4895e+06	1.65108e+06	1.65332e+06	3.10557e+06	1.97552e+06
[R].DPSASNGGGSPAR.[R]	Vinexin|SORBS3	SORBS3	O60504	1xTMT6plex [N-Term]; 1xPhospho [S10(100)]		1	1	1	6	O60504 [364-376]	O60504 1xPhospho [S373(100)]	0	-0.289827	-0.524915	-0.560643	-0.584241	-1.04097	0.818	0.695	0.678	0.667	0.486	0.479992	0.0716476	0.10648	0.0284401	0.0516972	0.761533	0.38332	0.386531	0.149254	0.165421	37.18	25.06	1.89	14.59	21.91	44624	76864.5	54730.8	53138.9	62839.2	35773.7	37475.9	45691.5	38034.1	41011.3	51463.2	37111.3
[R].LFVGSIPK.[NS]	Heterogeneous nuclear ribonucleoprotein Q|SYNCRIP	SYNCRIP	O60506	1xTMT6plex [K8]; 1xTMT6plex [N-Term]; 1xPhospho [S5(100)]		1	2	1	11	O60506 [245-252]	O60506 1xPhospho [S249(100)]	0	0	0.0071955	-0.018878	0.471968	1.15316	1	1.005	0.987	1.387	2.224	0.840589	0.845633	0.96059	0.0513913	0.00108414	0.936523	0.932864	0.982772	0.178788	0.0883373	11.42	4.91	17.75	0.35	1.47	87232.2	72269.9	87174.7	87246.7	81445	80474.1	87683.8	75049.3	81896.3	101726	71300.2	76810.3
[K].SPSSKPSLAVAVDSAPEVAVK.[E]	Pre-mRNA-processing factor 17|CDC40	CDC40	O60508	2xTMT6plex [K5; K21]; 1xTMT6plex [N-Term]; 1xPhospho [S1(100)]		1	1	2	16	O60508 [43-63]	O60508 1xPhospho [S43(100)]	0	-0.182786	-0.147202	-0.171368	-0.222633	-0.595097	0.881	0.903	0.888	0.857	0.662	0.0961766	0.172707	0.0347071	0.0981789	0.0221667	0.491777	0.489943	0.279706	0.235893	0.12419	9.99	8.92	2.74	8.83	8.14	255452	118225	116178	225028	111670	94304.9	245566	106816	90416.7	231231	105034	96636.8
[K].SPSSKPSLAVAVDSAPEVAVKEDLETGVHLDPAVK.[E]	Pre-mRNA-processing factor 17|CDC40	CDC40	O60508	3xTMT6plex [K5; K21; K35]; 1xTMT6plex [N-Term]; 1xPhospho [S7(97.9)]		1	1	2	5	O60508 [43-77]	O60508 1xPhospho [S49(97.9)]	1	0.21661	-0.186065	-0.132894	-0.666576	-0.821126	1.162	0.879	0.912	0.63	0.566	0.792132	0.258	0.416718	0.0355164	0.104923	0.916201	0.567407	0.671391	0.159162	0.232701	2.53	9.47	21.7	15.77	15.74	9418.84	27879.5	214642	10946	32953.3	174447	7780.01	24498.8	219516	10059	25416.7	165790
[K].GRSPDELPSAGGDGGK.[S]	Protein diaphanous homolog 1|DIAPH1	DIAPH1	O60610	1xTMT6plex [K16]; 1xTMT6plex [N-Term]; 1xPhospho [S3(100)]		1	1	1	11	O60610 [20-35]	O60610 1xPhospho [S22(100)]	1	0.0648829	-0.00144342	0.104337	0.318461	0.596458	1.046	0.999	1.075	1.247	1.512	0.798314	0.599654	0.403203	0.0712464	0.0122449	0.91979	0.797476	0.660806	0.204253	0.109609	0.53	7.12	13.21	3.33	10.8	496108	169626	299865	518919	178058	257817	520371	169374	253967	580977	182395	286689
[K].KGRSPDELPSAGGDGGK.[S]	Protein diaphanous homolog 1|DIAPH1	DIAPH1	O60610	2xTMT6plex [K1; K17]; 1xTMT6plex [N-Term]; 1xPhospho [S4(100)]		1	1	1	8	O60610 [19-35]	O60610 1xPhospho [S22(100)]	2	0.194087	0.0731347	0.221568	0.336855	0.492622	1.144	1.052	1.166	1.263	1.407	0.120296	0.140698	0.0489836	0.0292909	0.0193454	0.519243	0.46085	0.300222	0.151095	0.119919	0.93	2.28	8.11	0.77	6.3	163977	211252	349451	187594	243187	357780	169869	241854	367673	191268	259888	381660
[R].SPDELPSAGGDGGK.[S]	Protein diaphanous homolog 1|DIAPH1	DIAPH1	O60610	1xTMT6plex [K14]; 1xTMT6plex [N-Term]; 1xPhospho [S1(100)]		1	1	1	4	O60610 [22-35]	O60610 1xPhospho [S22(100)]	0	0.244887	-0.00288828	0.140124	0.412511	0.524064	1.185	0.998	1.102	1.331	1.438	0.126912	0.655279	0.0968539	0.116311	0.00202256	0.527634	0.829495	0.374108	0.256213	0.0909146	14.93	6.07	5.46	8.8	3.55	9610.76	31406	47174.9	13126.1	37225.4	50284.1	9588.33	35478.3	45212.7	11638.4	34622.8	50090.5
[R].RLSGNEYVLSTK.[N]	High affinity cAMP-specific and IBMX-insensitive 3',5'-cyclic phosphodiesterase 8A|PDE8A	PDE8A	O60658	1xTMT6plex [K12]; 1xTMT6plex [N-Term]; 1xPhospho [S3(100)]		1	1	1	23	O60658 [455-466]	O60658 1xPhospho [S457(100)]	1	0.130931	0.0840643	0.0496308	-0.222633	-0.452057	1.095	1.06	1.035	0.857	0.731	0.0107442	0.348513	0.244964	0.0233904	0.0322751	0.344683	0.634728	0.535522	0.139655	0.137739	1.21	5.61	5.03	4.02	3.96	391298	525769	595008	428455	580414	637350	381868	578220	630489	405132	572044	595131
[R].LGSLSER.[L]	Perilipin-3|PLIN3	PLIN3	O60664	1xTMT6plex [N-Term]; 1xPhospho [S3(99.4)]		1	1	1	7	O60664 [239-245]	O60664 1xPhospho [S241(99.4)]	0	-0.21424	-0.148801	0.115033	0.435095	0.730314	0.862	0.902	1.083	1.352	1.659	0.0505066	0.0102796	0.107158	0.0188836	0.00795669	0.428264	0.270004	0.387338	0.131288	0.104722	2.98	2.39	3.67	3.38	7.15	292426	130501	154317	252137	110307	143937	258488	117754	141522	316741	137851	184011
[R].TVQPVAMGPDGLPVDASSVSNNYIQTLGR.[D]	Catenin delta-1|CTNND1	CTNND1	O60716	1xTMT6plex [N-Term]; 1xPhospho [T26(100)]		1	1	1	20	O60716 [152-180]	O60716 1xPhospho [T177(100)]	0	0.0607392	-0.172994	-0.172994	-0.498179	-0.415037	1.043	0.887	0.887	0.708	0.75	0.709171	0.7701	0.500695	0.0475471	0.0731574	0.875878	0.893529	0.731303	0.174885	0.194009	25.35	3.48	34.43	14.35	19.33	152006	166291	104310	158601	143845	133864	131774	147545	122862	98925.2	147483	120491
[R].TLDRSGDLGDMEPLK.[G]	Catenin delta-1|CTNND1	CTNND1	O60716	1xTMT6plex [K15]; 1xTMT6plex [N-Term]; 1xPhospho [S5(100)]		1	1	1	19	O60716 [916-930]	O60716 1xPhospho [S920(100)]	1	-0.0588937	-0.0306192	-0.227692	-0.261881	-0.680382	0.96	0.979	0.854	0.834	0.624	0.626402	0.051086	0.00959228	0.0267013	0.0101933	0.838113	0.358544	0.232549	0.145369	0.106769	0.77	0.13	0.5	3.65	10.15	640311	462002	328350	611313	443360	341696	627246	452183	315336	548655	375486	280406
[R].HYEDGYPGGSDNYGSLSR.[V]	Catenin delta-1|CTNND1	CTNND1	O60716	1xTMT6plex [N-Term]; 1xPhospho [S15(100)]		1	1	3	83	O60716 [216-233]	O60716 1xPhospho [S230(100)]	0	0.051024	0.00288251	-0.226004	-0.606035	-0.650635	1.036	1.002	0.855	0.657	0.637	0.428439	0.513187	0.65941	0.112991	0.0482544	0.734883	0.742604	0.830503	0.25255	0.160681	10.21	6.27	6.69	3.83	23.95	6.34551e+06	4.70382e+06	3.55673e+06	6.57391e+06	4.53764e+06	5.22802e+06	6.08681e+06	4.71137e+06	4.6696e+06	5.19014e+06	4.02106e+06	4.23822e+06
[R].KNGNGGPGPYVGQAGTATLPR.[N]	Catenin delta-1|CTNND1	CTNND1	O60716	2xDeamidated [N2; N4]; 1xTMT6plex [K1]; 1xTMT6plex [N-Term]; 1xPhospho [T18(100)]		1	1	2	78	O60716 [184-204]	O60716 1xPhospho [T201(100)]	1	0.145351	0.22033	-0.0101344	-0.744197	-0.710756	1.106	1.165	0.993	0.597	0.611	0.610563	0.294273	0.696728	0.122856	0.0375831	0.830072	0.596705	0.850593	0.264187	0.145836	37.75	25.4	27.11	40.99	13.18	3.28707e+06	3.66213e+06	2.04925e+06	3.6342e+06	3.01802e+06	3.05947e+06	3.17241e+06	4.26493e+06	2.86274e+06	2.11414e+06	3.63647e+06	2.49028e+06
[K].SLDNNYSTPNER.[G]	Catenin delta-1|CTNND1	CTNND1	O60716	1xTMT6plex [N-Term]; 1xPhospho [S1(100)]		1	1	4	18	O60716 [899-910]	O60716 1xPhospho [S899(100)]	0	-0.0709665	-0.212568	-0.41889	-0.492079	-0.810966	0.952	0.863	0.748	0.711	0.57	0.38138	0.0766318	0.000149617	0.0232941	0.0104882	0.706524	0.387915	0.188203	0.139487	0.106985	1.03	2.45	0.72	5.44	6.77	919233	858855	559914	939534	817848	529505	874177	729145	483211	683873	642037	421669
[R].LRSYEDMIGEEVPSDQYYWAPLAQHER.[G]	Catenin delta-1|CTNND1	CTNND1	O60716	1xTMT6plex [N-Term]; 1xPhospho [S3(100)]		1	1	1	5	O60716 [318-344]	O60716 1xPhospho [S320(100)]	1	-0.347399	-0.736966	-0.0649175	-0.508403	-0.496142	0.786	0.6	0.956	0.703	0.709	0.284028	0.312276	0.319601	0.0343463	0.264071	0.643191	0.609168	0.59803	0.157472	0.401281	10.36	0.18	8.31	10.8	34.43	21809	14440.2	11142.5	16021.6	15311.4	8757.58	13065.3	8661.26	12873.8	20842.6	14619.4	9775.66
[R].GSLASLDSLR.[K]	Catenin delta-1|CTNND1	CTNND1	O60716	1xTMT6plex [N-Term]; 1xPhospho [S8(100)]		1	1	4	87	O60716 [345-354]	O60716 1xPhospho [S352(100)]	0	-0.168123	-0.195946	-0.184425	0.0731347	-0.454032	0.89	0.873	0.88	1.052	0.73	0.554034	0.0656213	0.434914	0.570684	0.0019383	0.798764	0.375732	0.685422	0.682157	0.0909146	12.88	5.14	2.6	19.05	1.89	4.66407e+06	5.06448e+06	4.09016e+06	4.15334e+06	5.68696e+06	3.35105e+06	4.07253e+06	4.58111e+06	3.20591e+06	5.00753e+06	4.45852e+06	3.53865e+06
[R].VGGSSVDLHR.[F]	Catenin delta-1|CTNND1	CTNND1	O60716	1xTMT6plex [N-Term]; 1xPhospho [S]		1	1	3	97	O60716 [265-274]		0	0.306846	0.191563	-0.0619024	-0.45799	-0.496142	1.237	1.142	0.958	0.728	0.709	0.180299	0.191181	0.683572	0.0449248	0.0145376	0.575993	0.509714	0.843866	0.171218	0.113199	22.21	11.25	22.78	12.67	1.52	5.0224e+06	1.89684e+06	2.94053e+06	6.21444e+06	1.9954e+06	4.66377e+06	5.30008e+06	2.16611e+06	4.2673e+06	4.01877e+06	1.81735e+06	3.32866e+06
[R].GSLASLDSLRK.[G]	Catenin delta-1|CTNND1	CTNND1	O60716	1xTMT6plex [K11]; 1xTMT6plex [N-Term]; 2xPhospho [S5(100); S8(100)]		1	1	4	158	O60716 [345-355]	O60716 2xPhospho [S349(100); S352(100)]	1	-0.153607	0.0468403	-0.109359	-0.341903	-0.798366	0.899	1.033	0.927	0.789	0.575	0.881134	0.60199	0.697533	0.26785	0.012632	0.953488	0.798222	0.851181	0.413844	0.110289	13.62	18.87	36.29	26.35	14.3	6.55731e+06	7.32754e+06	9.68125e+06	5.89503e+06	6.03341e+06	1.22384e+07	5.91384e+06	7.57198e+06	1.27186e+07	4.66041e+06	6.79249e+06	1.1883e+07
[R].AVNTQALSGAGILR.[M]	Sorting nexin-2|SNX2	SNX2	O60749	1xTMT6plex [N-Term]; 1xPhospho [S8(100)]		1	1	1	7	O60749 [270-283]	O60749 1xPhospho [S277(100)]	0	0.0676387	-0.129734	-0.378944	-0.77596	-0.668868	1.048	0.914	0.769	0.584	0.629	0.358887	0.8852	0.0105115	0.0270969	0.0220266	0.693564	0.95118	0.232779	0.146306	0.123949	9.58	1.11	4.1	6.8	16.12	237372	136950	149255	248858	134295	178394	216853	124179	173168	177714	105365	121999
[K].SMSAPVIFDR.[S]	Sorting nexin-2|SNX2	SNX2	O60749	1xTMT6plex [N-Term]; 1xPhospho [S3(100)]		1	1	2	7	O60749 [117-126]	O60749 1xPhospho [S119(100)]	0	0.0285692	0.0370307	0.015783	0.343692	0.522056	1.02	1.026	1.011	1.269	1.436	0.916098	0.950986	0.520738	0.181393	0.0388152	0.966033	0.978529	0.745512	0.326745	0.147749	7.48	9.58	6.43	4.66	9.7	56118.1	91953.6	69332.9	52151.9	93762.9	74262	50676.5	100425	71124.9	56728.1	88920.9	80818.8
[R].LPNLSSPSAEGPPGPPSGPAPR.[K]	Target of Myb protein 1|TOM1	TOM1	O60784	1xTMT6plex [N-Term]; 1xPhospho [S5(99.2)]		1	1	2	9	O60784 [457-478]	O60784 1xPhospho [S461(99.2)]	0	-0.0619024	0.0285692	0.308011	0.701327	0.921436	0.958	1.02	1.238	1.626	1.894	0.476723	0.686843	0.0987644	0.0325305	0.036683	0.760367	0.847749	0.377267	0.155185	0.144483	12.63	11.85	9.18	5.1	6.97	85617.8	106188	74210.6	81980.2	91579.2	77675.7	96051	108350	69669.2	112534	113163	91854.4
[R].AGLQSLEASGR.[L]	Target of Myb protein 1|TOM1	TOM1	O60784	1xTMT6plex [N-Term]; 1xPhospho [S5(100)]		1	1	1	16	O60784 [351-361]	O60784 1xPhospho [S355(100)]	0	-0.286304	-0.312939	0.171207	0.900722	0.756169	0.82	0.805	1.126	1.867	1.689	0.242819	0.0359428	0.145132	0.0221676	0.038284	0.614855	0.3272	0.432375	0.137288	0.147026	1.07	3.71	11.05	19	14.06	464736	476609	229550	378165	390618	235980	373933	374116	203784	523215	496605	290540
[K].AGLESGAEPGDGDSDTTK.[K]	H/ACA ribonucleoprotein complex subunit DKC1|DKC1	DKC1	O60832	1xTMT6plex [K18]; 1xTMT6plex [N-Term]; 2xPhospho [S5(100); S14(100)]		1	1	1	6	O60832 [481-498]	O60832 2xPhospho [S485(100); S494(100)]	0	0.00288251	-0.0785637	0.296311	0.558757	0.120352	1.002	0.947	1.228	1.473	1.087	0.989555	0.725834	0.281751	0.0245051	0.713552	0.995581	0.868523	0.567129	0.141744	0.789774	21.43	32.14	31.73	8.34	22.92	17655.6	222412	89692.2	20458	190736	89914	21355.4	162908	84971.6	26319.1	212955	110135
[K].EVELVSE.[-]	H/ACA ribonucleoprotein complex subunit DKC1|DKC1	DKC1	O60832	1xTMT6plex [N-Term]; 1xPhospho [S6(100)]		1	1	1	30	O60832 [508-514]	O60832 1xPhospho [S513(100)]	0	0.124328	0.46048	0.455229	0.54498	-0.0394883	1.09	1.376	1.371	1.459	0.973	0.340041	0.0162591	0.251646	0.0779382	0.939097	0.681114	0.290354	0.54197	0.212371	0.95993	12.51	8.38	4.93	7.68	34.92	2.90911e+06	2.44105e+06	1.21608e+06	4.93165e+06	2.4353e+06	1.32504e+06	4.00414e+06	3.16999e+06	1.82804e+06	4.12154e+06	3.34705e+06	1.15551e+06
[K].KQSFDDNDSEELEDKDSK.[S]	Eukaryotic translation initiation factor 5B|EIF5B	EIF5B	O60841	3xTMT6plex [K1; K15; K18]; 1xTMT6plex [N-Term]; 2xPhospho [S3(100); S9(100)]		1	1	1	17	O60841 [105-122]	O60841 2xPhospho [S107(100); S113(100)]	2	0.539035	0.669934	0.377401	0.254594	0.0717627	1.453	1.591	1.299	1.193	1.051	0.0716494	0.038704	0.121166	0.195973	0.653217	0.460511	0.332725	0.404924	0.341165	0.741985	16.25	10.22	17.36	4.4	15.78	320560	854689	1.08033e+06	465743	1.37785e+06	1.26176e+06	545091	1.35961e+06	1.38936e+06	553260	1.11043e+06	1.23922e+06
[K].KQSFDDNDSEELEDKDSK.[S]	Eukaryotic translation initiation factor 5B|EIF5B	EIF5B	O60841	1xDeamidated [N/Q]; 3xTMT6plex [K1; K15; K18]; 1xTMT6plex [N-Term]; 1xPhospho [S9(100)]		1	1	2	12	O60841 [105-122]	O60841 1xPhospho [S113(100)]	2	-0.184425	-0.1976	-0.112475	-0.496142	-0.564905	0.88	0.872	0.925	0.709	0.676	0.0931663	0.00111969	0.214747	9.73718e-05	0.0658663	0.487826	0.253456	0.505982	0.0843708	0.184384	10.35	0.67	9.95	0.29	15.01	129967	263874	638214	114384	249668	521926	113366	227624	559225	128837	244029	533639
[K].TPSFHIK.[R]	Oligophrenin-1|OPHN1	OPHN1	O60890	1xTMT6plex [K7]; 1xTMT6plex [N-Term]; 1xPhospho [S3(100)]		1	1	1	8	O60890 [701-707]	O60890 1xPhospho [S703(100)]	0	-0.00144342	-0.217591	-0.229382	-0.800877	-0.85726	0.999	0.86	0.853	0.574	0.552	0.950489	0.542657	0.147538	0.0137837	0.0406023	0.979451	0.761457	0.435015	0.122118	0.150239	19.64	13	5.55	14.92	29.07	72114.3	48452.8	101246	72016	42726.7	116868	62044.1	38327	116280	45683.4	41352.9	89768.9
[R].ATLGPTPTTPPQPPDPSQPPPGPMQH.[-]	E3 ubiquitin-protein ligase PPP1R11|PPP1R11	PPP1R11	O60927	1xTMT6plex [N-Term]; 1xPhospho [T9(98.8)]		1	1	4	17	O60927 [101-126]	O60927 1xPhospho [T109(98.8)]	0	-0.0365259	-0.110916	0.16092	0.43082	0.664483	0.975	0.926	1.118	1.348	1.585	0.830021	0.530541	0.0144981	0.0279626	0.016892	0.931523	0.754036	0.240618	0.148163	0.116486	0.5	12.5	0.95	10.71	0.91	140161	164608	94552.9	136676	170971	91889.5	119743	177976	87590.6	163269	183982	105005
[K].TTTPGPSLSQGVSVDEK.[L]	Nibrin|NBN	NBN	O60934	1xTMT6plex [K17]; 1xTMT6plex [N-Term]; 1xPhospho [S9(100)]		1	1	4	19	O60934 [335-351]	O60934 1xPhospho [S343(100)]	0	0.271426	0.211635	0.252173	0.305679	0.476122	1.207	1.158	1.191	1.236	1.391	0.0651915	0.14107	0.0805936	0.0385504	0.036457	0.450769	0.461416	0.350678	0.163061	0.144056	3.07	11.44	8.41	0.88	1.07	364024	342979	211107	439522	405535	306548	388926	397069	290621	433695	385432	292391
[R].IPNYQLSPTKLPSINK.[S]	Nibrin|NBN	NBN	O60934	2xTMT6plex [K10; K16]; 1xTMT6plex [N-Term]; 1xPhospho [S7(100)]		1	1	2	12	O60934 [426-441]	O60934 1xPhospho [S432(100)]	1	0.0813396	0.244887	-0.147202	-0.550043	-0.694321	1.058	1.185	0.903	0.683	0.618	0.291657	0.289976	0.372684	0.0179281	0.0133118	0.647219	0.592379	0.637903	0.129195	0.110862	7.35	7.1	12.01	7.83	10.26	341712	151892	745507	336908	160707	827895	327084	188664	883690	285281	159813	672829
[R].MLSQDAPTVK.[E]	Nibrin|NBN	NBN	O60934	1xOxidation [M1]; 1xTMT6plex [K10]; 1xTMT6plex [N-Term]; 1xPhospho [S3(100)]		1	1	1	11	O60934 [395-404]	O60934 1xPhospho [S397(100)]	0	0.343692	0.285698	0.484396	0.696884	0.738984	1.269	1.219	1.399	1.621	1.669	0.00802023	0.00399821	0.00201442	0.00424792	0.00220355	0.333935	0.265314	0.223235	0.105375	0.0909146	0.58	0.91	3.14	6.64	3.81	288391	270558	216578	391714	341955	274806	364619	327884	264089	416037	378396	296476
[R].ASDPDEAGGPEGSEAVQSGTPEEPEPELEAEASK.[E]	Nucleolar protein 3|NOL3	NOL3	O60936	1xDeamidated [Q17]; 1xTMT6plex [K34]; 1xTMT6plex [N-Term]; 1xPhospho [S/T]		1	1	1	5	O60936 [130-163]		0	-0.129734	-0.0603973	0.377401	0.627607	0.960512	0.914	0.959	1.299	1.545	1.946	0.386058	0.110368	0.021002	0.0995845	0.0190539	0.708497	0.430517	0.249091	0.237751	0.119737	13.82	1.16	3.92	21.94	21.33	25746	21681.1	17084.9	23534	22780.4	14285.7	24691.9	20957.7	15427.6	34328.8	28164.1	20271.6
[K].KQFSLENVQEGEILHDAK.[T]	NEDD4-binding protein 1|N4BP1	N4BP1	O75113	2xTMT6plex [K1; K18]; 1xTMT6plex [N-Term]; 1xPhospho [S4(100)]		1	1	1	7	O75113 [297-314]	O75113 1xPhospho [S300(100)]	1	0.304511	0.0894982	0.455229	0.512985	0.534062	1.235	1.064	1.371	1.427	1.448	0.095226	0.33484	0.0405056	0.0332698	0.0178562	0.489983	0.624101	0.288799	0.15622	0.118118	2.01	10.73	11.29	13.09	10.26	234581	138463	271109	293704	171047	286438	231576	181051	288519	321609	204286	324561
[R].VLNTGSDVEEAVADALK.[K]	CLIP-associating protein 2|CLASP2	CLASP2	O75122	1xTMT6plex [K17]; 1xTMT6plex [N-Term]; 1xPhospho [S6(100)]		1	1	1	6	O75122 [591-607]	O75122 1xPhospho [S596(100)]	0	-0.21927	-0.365871	-0.0320936	-0.192645	-0.454032	0.859	0.776	0.978	0.875	0.73	0.0680212	0.0354312	0.872058	0.25531	0.0201579	0.456713	0.326236	0.939936	0.401348	0.120666	8.11	4.36	1.73	17.54	7.21	292795	192170	164680	251480	179096	134105	227257	153670	109552	283094	207057	161077
[R].ESSRDTSPVR.[S]	CLIP-associating protein 2|CLASP2	CLASP2	O75122	1xTMT6plex [N-Term]; 1xPhospho [T/S]		1	1	3	18	O75122 [535-544]		1	0.391768	0.232661	0.889084	0.821302	1.54844	1.312	1.175	1.852	1.767	2.925	0.399864	0.365714	0.136935	0.0667868	0.0316035	0.715876	0.648763	0.423534	0.198828	0.136897	9.42	8.02	36.79	12.21	32.61	202803	133342	242370	283010	174956	211527	238317	165169	225800	468716	246910	270345
[K].ASSLPGSLQR.[S]	CLIP-associating protein 2|CLASP2	CLASP2	O75122	1xTMT6plex [N-Term]; 1xPhospho [S3(100)]		1	1	1	11	O75122 [358-367]	O75122 1xPhospho [S360(100)]	0	0.147958	0.0370307	-0.249822	-0.713119	-0.875672	1.108	1.026	0.841	0.61	0.545	0.0728057	0.183514	0.0454692	0.00650623	0.000983496	0.461763	0.500843	0.296477	0.110153	0.0876345	2.76	2.15	9.08	4.75	2.4	440475	373213	494387	488228	421382	513912	441182	382886	514571	348903	336621	415579
[R].ESSRDTSPVR.[S]	CLIP-associating protein 2|CLASP2	CLASP2	O75122	1xTMT6plex [N-Term]; 2xPhospho [S3(98.4); T/S]		1	1	4	13	O75122 [535-544]	O75122 2xPhospho [S537(98.4); T/S]	1	-0.00433459	-0.302226	0.240009	0.457332	0.434028	0.997	0.811	1.181	1.373	1.351	0.671571	0.388905	0.314417	0.0179878	0.0449753	0.859982	0.664327	0.594396	0.129269	0.156449	10.49	9.31	6.58	1.43	1.62	45195.7	59524.3	80417.8	48477.3	59328.2	67643.3	50045.2	48289.7	61384	53385.3	73429.3	76322.3
[R].KSSLGNDETDKEK.[K]	Protein cordon-bleu|COBL	COBL	O75128	3xTMT6plex [K1; K11; K13]; 1xTMT6plex [N-Term]; 1xPhospho [S3(100)]		1	1	2	17	O75128 [233-245]	O75128 1xPhospho [S235(100)]	2	0.231432	0.261832	0.132248	-0.341903	-0.72977	1.174	1.199	1.096	0.789	0.603	0.0665748	0.00558663	0.0349816	0.0932688	0.00342011	0.453133	0.265314	0.280898	0.230077	0.0969734	5.56	2.01	0.15	15.86	5.59	1.22745e+06	546298	1.07472e+06	1.49495e+06	641298	1.14998e+06	1.42661e+06	663837	1.28849e+06	1.34579e+06	598380	1.25724e+06
[R].SSPVEFECINEK.[K]	Copine-3|CPNE3	CPNE3	O75131	1xCarbamidomethyl [C8]; 1xTMT6plex [K12]; 1xTMT6plex [N-Term]; 1xPhospho [S2(100)]		1	1	2	6	O75131 [242-253]	O75131 1xPhospho [S243(100)]	0	-0.011588	-0.176251	0.136191	0.254594	0.535058	0.992	0.885	1.099	1.193	1.449	0.41247	0.123057	0.536086	0.0727558	0.0272934	0.724977	0.44432	0.754647	0.206223	0.130831	1.86	3.6	0.23	10.94	7.35	33446	88070	158834	33612.4	87396	138552	29598.8	86055	137232	36829.1	96828.5	148221
[R].FHSNVLK.[T]	Zinc finger BED domain-containing protein 4|ZBED4	ZBED4	O75132	1xTMT6plex [K7]; 1xTMT6plex [N-Term]; 1xPhospho [S3(100)]		1	1	1	3	O75132 [607-613]	O75132 1xPhospho [S609(100)]	0	0.0867838	0.00575927	-0.454032	-0.265345	-0.475936	1.062	1.004	0.73	0.832	0.719	0.930412	0.591612	0.0227494	0.426974	0.124287	0.972087	0.791464	0.253926	0.559708	0.254584	0.53	8.76	8.84	27.2	27.64	49255.9	26594.2	70216.9	42656.3	28339.2	74559.7	38715.7	28272.7	70486	33920.1	19406	56639.5
[R].ESASPTIPNLDLLEAHTK.[E]	Lysine-specific demethylase PHF2|PHF2	PHF2	O75151	1xTMT6plex [K18]; 1xTMT6plex [N-Term]; 1xPhospho [S4(99.3)]		1	1	1	21	O75151 [536-553]	O75151 1xPhospho [S539(99.3)]	0	0.00863031	-0.128156	0.204141	0.405992	0.536053	1.006	0.915	1.152	1.325	1.45	0.776914	0.388473	0.244794	0.0191418	0.036042	0.909736	0.663968	0.535522	0.13171	0.143426	7.3	7.21	6.06	1.88	14.69	397986	400083	350738	400464	429187	335551	347196	418977	320854	458360	479610	343552
[K].LEKSPLAGNK.[D]	Lysine-specific demethylase PHF2|PHF2	PHF2	O75151	2xTMT6plex [K3; K10]; 1xTMT6plex [N-Term]; 1xPhospho [S4(100)]		1	1	1	7	O75151 [622-631]	O75151 1xPhospho [S625(100)]	1	-0.249822	-0.0908029	0.0071955	0.132248	-0.756331	0.841	0.939	1.005	1.096	0.592	0.118722	0.120588	0.842782	0.356301	0.00153397	0.517569	0.442146	0.926202	0.496182	0.0885301	0.01	4.69	11.06	13.71	4.08	285660	288943	554537	240240	243019	537971	277016	271341	488803	265731	290455	613437
[K].TVLPTVPESPEEEVK.[A]	Zinc finger CCCH domain-containing protein 11A|ZC3H11A	ZC3H11A	O75152	1xTMT6plex [K15]; 1xTMT6plex [N-Term]; 1xPhospho [S9(100)]		1	1	3	56	O75152 [100-114]	O75152 1xPhospho [S108(100)]	0	0.00863031	-0.0846703	0.49057	1.30743	1.72683	1.006	0.943	1.405	2.475	3.31	0.617874	0.110973	0.0272876	0.00516471	0.00664917	0.833661	0.430859	0.266548	0.108284	0.101937	3.51	4.49	8.19	16.57	16.7	769094	1.0712e+06	428463	773575	1.10297e+06	383341	688811	1.04148e+06	403954	1.14057e+06	1.327e+06	602142
[K].KVEAPETNIDKTPK.[K]	Zinc finger CCCH domain-containing protein 11A|ZC3H11A	ZC3H11A	O75152	3xTMT6plex [K1; K11; K14]; 1xTMT6plex [N-Term]; 1xPhospho [T12(100)]		1	1	1	11	O75152 [310-323]	O75152 1xPhospho [T321(100)]	2	0.243669	0.175045	-0.749038	-1.42663	-1.62149	1.184	1.129	0.595	0.372	0.325	0.0282456	0.407803	0.0107031	0.0256317	1.85595e-05	0.386471	0.6764	0.23339	0.143832	0.0719456	3.83	15.78	2.33	19.13	0.93	727590	460129	1.21436e+06	861236	530593	1.55779e+06	676260	519405	1.51669e+06	365072	278077	722341
[R].KFSAGGDSDPPLKR.[S]	Zinc finger CCCH domain-containing protein 11A|ZC3H11A	ZC3H11A	O75152	2xTMT6plex [K1; K13]; 1xTMT6plex [N-Term]; 1xPhospho [S3(99)]		1	1	2	9	O75152 [288-301]	O75152 1xPhospho [S290(99)]	2	0.533065	0.609755	0.495695	0.140124	0.243669	1.447	1.526	1.41	1.102	1.184	0.000251669	0.0762552	0.233633	0.562671	0.668758	0.317117	0.387439	0.524812	0.675696	0.754708	0.41	5.39	2.53	29.96	2.18	735946	681198	1.87974e+06	1.04822e+06	985741	2.72757e+06	848327	1.03943e+06	2.97255e+06	706509	976874	2.65044e+06
[R].LGAPVGGPDPQSPGLDEPAPGAAADGGAR.[W]	Rab11 family-interacting protein 3|RAB11FIP3	RAB11FIP3	O75154	1xTMT6plex [N-Term]; 1xPhospho [S12(100)]		1	1	1	3	O75154 [41-69]	O75154 1xPhospho [S52(100)]	0	0.0285692	-0.147202	0.00432161	0.571434	0.509949	1.02	0.903	1.003	1.486	1.424	0.811165	0.793394	0.432228	0.157856	0.00281722	0.924007	0.905772	0.682873	0.302171	0.0968986	15.07	23.74	1.65	1.02	4.05	14456.3	20919.4	13531.1	16238.6	16851	13796.7	18120.1	16288.6	12222.8	18963	20991.1	13426
[R].STDSEVSQSPAK.[N]	CCR4-NOT transcription complex subunit 3|CNOT3	CNOT3	O75175	1xTMT6plex [K12]; 1xTMT6plex [N-Term]; 1xPhospho [S9(100)]		1	1	1	12	O75175 [291-302]	O75175 1xPhospho [S299(100)]	0	0.10165	-0.0923402	-0.153607	-0.347399	-0.625934	1.073	0.938	0.899	0.786	0.648	0.319462	0.998823	0.0149664	0.114335	0.0505577	0.667624	0.999474	0.240618	0.254076	0.163957	7.19	3.34	0.3	17.96	10.6	379737	966988	128597	407397	944098	144656	440798	887420	120672	326887	869451	115863
[R].APSPAPSSVPLGSEKPSNVSQDR.[K]	Ankyrin repeat domain-containing protein 17|ANKRD17	ANKRD17	O75179	1xTMT6plex [K15]; 1xTMT6plex [N-Term]; 1xPhospho [S3(100)]		1	1	1	12	O75179 [2399-2421]	O75179 1xPhospho [S2401(100)]	0	0.0440443	-0.013043	-0.164884	-0.724993	-0.504305	1.031	0.991	0.892	0.605	0.705	0.0113177	0.718349	0.0876813	0.0238803	0.0202149	0.346405	0.864279	0.362245	0.140395	0.120816	0.82	1.97	4.85	5.76	4.86	158187	101358	162176	163156	103967	168285	154655	100409	173343	145847	90395.4	128886
[K].SGPSPLSSPNGK.[L]	Ankyrin repeat domain-containing protein 17|ANKRD17	ANKRD17	O75179	1xDeamidated [N10]; 1xTMT6plex [K12]; 1xTMT6plex [N-Term]; 1xPhospho [S4(100)]		1	1	2	7	O75179 [1693-1704]	O75179 1xPhospho [S1696(100)]	0	-0.171368	-0.261881	-0.242977	-0.520769	-0.567041	0.888	0.834	0.845	0.697	0.675	0.0666018	0.0769073	0.0532432	0.0265956	0.0554419	0.453133	0.388865	0.308963	0.145068	0.169461	3.71	1.33	4.68	6.49	0.02	176636	286692	121750	141438	254576	110883	145998	239094	114750	149334	234961	112442
[K].SSSTSESGDSDNMR.[I]	Ankyrin repeat domain-containing protein 17|ANKRD17	ANKRD17	O75179	1xOxidation [M13]; 1xTMT6plex [N-Term]; 1xPhospho [T4(97.9)]		1	1	1	3	O75179 [1605-1618]	O75179 1xPhospho [T1608(97.9)]	0	0.041243	-0.013043	-0.0694519	-0.894322	-1.11404	1.029	0.991	0.953	0.538	0.462	0.648961	0.672374	0.903639	0.0267032	0.00219499	0.848358	0.83931	0.955364	0.145369	0.0909146	17.32	6.18	15.87	21.39	1.89	6446.26	10539.9	4577.16	5855.51	12986.5	4707.81	6017.7	10902.1	4537.16	7572.85	10040.8	3938.8
[K].LTVASPK.[R]	Ankyrin repeat domain-containing protein 17|ANKRD17	ANKRD17	O75179	1xTMT6plex [K7]; 1xTMT6plex [N-Term]; 1xPhospho [S5(100)]		1	1	1	24	O75179 [1705-1711]	O75179 1xPhospho [S1709(100)]	0	-0.112475	-0.093879	-0.311148	-0.696658	-0.937878	0.925	0.937	0.806	0.617	0.522	0.101759	0.214172	0.0216046	0.00186442	0.000565489	0.499276	0.529569	0.251544	0.0994575	0.087453	0.46	1.46	1.08	1	2.84	2.24595e+06	634996	1.10481e+06	2.07788e+06	589318	907139	2.10413e+06	600810	829301	1.82268e+06	511583	798871
[K].GNDSDGEGESDDPEK.[K]	Vacuolar protein sorting-associated protein 4B|VPS4B	VPS4B	O75351	1xTMT6plex [K15]; 1xTMT6plex [N-Term]; 1xPhospho [S4(100)]		1	1	2	11	O75351 [99-113]	O75351 1xPhospho [S102(100)]	0	-0.710756	-0.803393	-0.21927	-0.0908029	-0.619271	0.611	0.573	0.859	0.939	0.651	0.299416	0.419951	0.408583	0.558778	0.0325451	0.653072	0.684921	0.665658	0.672599	0.138244	18.21	49.59	34.01	13.14	4.12	49927.4	233957	98930.8	57245.5	142922	53826.2	69579.8	100463	56690.6	55641.6	200916	54654.9
[K].TSVSPAPDKTK.[R]	Zinc finger protein 217|ZNF217	ZNF217	O75362	2xTMT6plex [K9; K11]; 1xTMT6plex [N-Term]; 1xPhospho [S4(100)]		1	1	1	6	O75362 [845-855]	O75362 1xPhospho [S848(100)]	1	0.0468403	-0.0724828	-0.114035	-0.753896	-0.85726	1.033	0.951	0.924	0.593	0.552	0.525073	0.338226	0.336763	0.00861884	0.030423	0.784799	0.626768	0.611661	0.112902	0.13511	12.01	8.12	15.28	7.99	20.1	118959	116600	333707	140403	120402	316666	91942.2	110936	335904	122602	107788	277741
[K].DVTGSPPAK.[Q]	Zinc finger protein 217|ZNF217	ZNF217	O75362	1xTMT6plex [K9]; 1xTMT6plex [N-Term]; 1xPhospho [S5(100)]		1	1	1	30	O75362 [566-574]	O75362 1xPhospho [S570(100)]	0	-0.137648	-0.288065	-0.288065	-0.841663	-1.23786	0.909	0.819	0.819	0.558	0.424	0.0346526	0.0128201	0.0306843	0.00503603	0.00161334	0.401368	0.277845	0.273138	0.108284	0.0890284	0.99	0.46	8.95	4.88	6.99	1.19095e+06	2.28884e+06	1.40134e+06	1.1309e+06	2.07954e+06	1.26478e+06	975961	1.86983e+06	1.21956e+06	1.04024e+06	1.76839e+06	1.14804e+06
[K].TSVSPAPDK.[T]	Zinc finger protein 217|ZNF217	ZNF217	O75362	1xTMT6plex [K9]; 1xTMT6plex [N-Term]; 1xPhospho [S4(100)]		1	1	1	10	O75362 [845-853]	O75362 1xPhospho [S848(100)]	0	-0.161653	-0.1976	-0.323733	-0.72977	-1.02915	0.894	0.872	0.799	0.603	0.49	0.156494	0.0729723	0.14472	0.0183965	0.0254353	0.55617	0.384932	0.431915	0.130046	0.128226	12.64	9.24	16.77	16.22	13.95	266882	246471	281140	260749	202755	251252	249931	202219	245034	256390	176882	224588
[K].GKLEAIITPPPAK.[K]	Core histone macro-H2A.1|MACROH2A1	MACROH2A1	O75367	2xTMT6plex [K2; K13]; 1xTMT6plex [N-Term]; 1xPhospho [T8(100)]		1	1	1	44	O75367 [122-134]	O75367 1xPhospho [T129(100)]	1	-0.0439433	0	-0.62371	-0.768568	-0.364013	0.97	1	0.649	0.587	0.777	0.533074	0.433662	0.00681756	0.0151898	0.0547667	0.78834	0.693401	0.228122	0.124916	0.168779	10.37	0.48	7.08	4.23	14.62	1.61551e+06	1.06318e+06	3.98144e+06	1.45239e+06	1.03085e+06	4.15052e+06	1.31087e+06	1.06357e+06	3.99578e+06	1.0001e+06	689588	2.78119e+06
[K].AASADSTTEGTPADGFTVLSTK.[S]	Core histone macro-H2A.1|MACROH2A1	MACROH2A1	O75367	1xTMT6plex [K22]; 1xTMT6plex [N-Term]; 1xPhospho [T/S]		1	1	6	89	O75367 [168-189]		0	-0.0908029	-0.0588937	0.298658	1.11703	2.09626	0.939	0.96	1.23	2.169	4.276	0.0288917	0.253684	0.00145736	0.00746669	0.00565282	0.386471	0.564899	0.217913	0.111435	0.0996878	1.8	4.02	1.32	16.46	20.86	1.03248e+06	1.17925e+06	794936	969326	1.12071e+06	725748	879998	1.16367e+06	763173	1.29344e+06	1.45043e+06	969056
[K].AASADSTTEGTPADGFTVLSTK.[S]	Core histone macro-H2A.1|MACROH2A1	MACROH2A1	O75367	1xTMT6plex [K22]; 1xTMT6plex [N-Term]; 2xPhospho [S3(100); S6(100)]		1	1	6	15	O75367 [168-189]	O75367 2xPhospho [S170(100); S173(100)]	0	0.0200577	-0.0892673	0.157044	0.689746	1.57289	1.014	0.94	1.115	1.613	2.975	0.900769	0.136559	0.104612	0.0290627	0.0381172	0.959935	0.456775	0.385266	0.150677	0.146813	0.08	0.45	2.98	20.08	14.69	146293	344437	349933	141190	349476	354854	137163	341767	329101	166367	353946	390111
[R].LVSPGSANETSSILVESVTR.[S]	Filamin-B|FLNB	FLNB	O75369	1xTMT6plex [N-Term]; 1xPhospho [S3(100)]		1	1	2	56	O75369 [2476-2495]	O75369 1xPhospho [S2478(100)]	0	0.0745054	-0.086201	0.308011	0.788268	1.2756	1.053	0.942	1.238	1.727	2.421	0.97245	0.351696	0.100505	0.0309442	0.0022145	0.98866	0.637438	0.37993	0.152693	0.0909146	7.91	10.15	11.88	3.92	4.54	270155	492086	339850	299557	518016	293746	191296	463604	343699	413326	609056	386923
[R].APSVATVGSICDLNLK.[I]	Filamin-B|FLNB	FLNB	O75369	1xCarbamidomethyl [C11]; 1xTMT6plex [K16]; 1xTMT6plex [N-Term]; 1xPhospho [S3(100)]		1	1	1	30	O75369 [2105-2120]	O75369 1xPhospho [S2107(100)]	0	0.499782	0.529071	0.0285692	-0.147202	-0.244685	1.414	1.443	1.02	0.903	0.844	0.0862475	0.018906	0.790649	0.375809	0.175341	0.480171	0.2963	0.900424	0.513953	0.310641	25.29	0.44	25	21.21	18.9	394979	534411	295730	558446	617119	489452	568143	771013	508762	334985	545166	381705
[K].AGSNMLLIGVHGPTTPCEEVSMK.[H]	Filamin-B|FLNB	FLNB	O75369	1xCarbamidomethyl [C17]; 2xOxidation [M5; M22]; 1xTMT6plex [K23]; 1xTMT6plex [N-Term]; 1xPhospho [T15(98.6)]		1	1	2	4	O75369 [2540-2562]	O75369 1xPhospho [T2554(98.6)]	0	-0.0159576	-0.139236	0.22404	0.316146	1.0229	0.989	0.908	1.168	1.245	2.032	0.917607	0.941888	0.139341	0.188768	0.0258174	0.966534	0.975751	0.425408	0.334016	0.128784	15.36	6.75	8.67	18.75	1.54	26007.2	17144.2	14526.5	28733.5	15362.3	14365.3	34095.8	14881.8	13183.5	38282.4	20025.7	15976.3
[K].YADEEIPRSPFK.[V]	Filamin-B|FLNB	FLNB	O75369	1xTMT6plex [K12]; 1xTMT6plex [N-Term]; 1xPhospho [S9(100)]		1	1	1	31	O75369 [1497-1508]	O75369 1xPhospho [S1505(100)]	1	0.0440443	-0.0709665	-0.227692	-0.673463	-0.948976	1.031	0.952	0.854	0.627	0.518	0.179805	0.416516	0.0149479	0.00766682	0.0246498	0.575846	0.682079	0.240618	0.11169	0.127417	2.91	12.03	2.1	4.77	20.26	637957	1.05386e+06	789952	688733	1.06544e+06	814618	546420	1.00356e+06	818678	544570	851034	683989
[K].LDVTILSPSRK.[V]	Filamin-B|FLNB	FLNB	O75369	1xTMT6plex [K11]; 1xTMT6plex [N-Term]; 1xPhospho [S7(100)]		1	1	2	23	O75369 [977-987]	O75369 1xPhospho [S983(100)]	1	0.112367	0.0840643	-0.251539	-0.666576	-0.424688	1.081	1.06	0.84	0.63	0.745	0.421779	0.65948	0.0202448	0.00388161	0.0128492	0.730502	0.832355	0.248188	0.103534	0.110338	17.11	6.36	1.4	2.92	0.47	342807	324254	282193	370670	391068	267120	317612	343632	311879	287885	289949	234766
[K].LDVTILSPSR.[K]	Filamin-B|FLNB	FLNB	O75369	1xTMT6plex [N-Term]; 1xPhospho [S7(100)]		1	1	1	11	O75369 [977-986]	O75369 1xPhospho [S983(100)]	0	-0.0800879	-0.093879	-0.288065	-0.386468	-0.481969	0.946	0.937	0.819	0.765	0.716	0.178986	0.175366	0.0114227	0.0123545	0.0225332	0.575121	0.492482	0.234056	0.120025	0.124717	1.55	5.31	1.39	5.31	5.82	211093	380730	272778	197566	360054	272470	209919	344424	255605	172881	292066	225521
[R].SSTSPCGTSKSPNREWEVLQPAPHQVITNLPEGVR.[L]	Nuclear receptor corepressor 1|NCOR1	NCOR1	O75376	1xCarbamidomethyl [C6]; 1xDeamidated [N/Q]; 1xTMT6plex [K10]; 1xTMT6plex [N-Term]; 2xPhospho [S4(98.5); T/S]		1	1	2	2	O75376 [989-1023]	O75376 2xPhospho [S992(98.5); T/S]	2	-0.734563	-0.614845	-0.632629	-0.571322	-1.05589	0.601	0.653	0.645	0.673	0.481	0.350276	0.279994	0.112286	0.339014	0.0431348	0.902796	0.775918	0.530331	0.620412	0.207903	45.12	27.47	34.32	30.49	11.96	11109.3	NA	13018.1	4949.67	NA	10565	6037.28	NA	10226.4	9010.21	NA	6672.06
[R].MPIEDSSPEKGREEAASK.[G]	Nuclear receptor corepressor 1|NCOR1	NCOR1	O75376	2xTMT6plex [K10; K18]; 1xTMT6plex [N-Term]; 1xPhospho [S]		1	1	3	10	O75376 [1190-1207]		2	0.235114	0.0071955	-0.0159576	-0.327348	-0.488026	1.177	1.005	0.989	0.797	0.713	0.6039	0.510363	0.370119	0.061624	0.00324773	0.826063	0.741042	0.636348	0.192579	0.0969734	0.98	4.28	1.09	10.15	3.06	83271	232990	173330	98654.5	274227	150160	81296.3	266834	174245	82974.1	230448	148492
[K].SPSPSSPAAVNHHSSSDISPVSNESTSSSPGK.[E]	Peroxisomal membrane protein PEX14|PEX14	PEX14	O75381	1xTMT6plex [K32]; 1xTMT6plex [N-Term]; 1xPhospho [S19(97)]		1	1	2	5	O75381 [247-278]	O75381 1xPhospho [S265(97)]	0	0.117695	-0.0649175	0.473008	0.570463	0.451013	1.085	0.956	1.388	1.485	1.367	0.987846	0.959925	0.23451	0.0541314	0.155305	0.995054	0.981878	0.525886	0.182483	0.288841	9.21	6.45	1.51	3.51	31.81	33590.6	16688.8	33593.6	36437.1	19227.3	26722	38864.9	15946.2	30761.2	46613.3	23395.3	32298.3
[R].NPLPPILGSPTK.[A]	Serine/threonine-protein kinase ULK1|ULK1	ULK1	O75385	1xTMT6plex [K12]; 1xTMT6plex [N-Term]; 1xPhospho [S9(99.3)]		1	1	2	6	O75385 [615-626]	O75385 1xPhospho [S623(99.3)]	0	-0.00433459	-0.145605	-0.101598	-0.279284	-0.494109	0.997	0.904	0.932	0.824	0.71	0.610635	0.0670413	0.0625035	0.13387	0.00199363	0.830109	0.377432	0.325007	0.276458	0.0909146	2	4.53	3.98	17.6	2.46	87804.4	81898.7	81992	88761	79553.5	81764.6	79339.2	76335.2	68678.3	81818.9	78422.7	73365.4
[R].LRQSGEELPPTS.[-]	Sperm-associated antigen 7|SPAG7	SPAG7	O75391	1xTMT6plex [N-Term]; 1xPhospho [S4(100)]		1	1	1	16	O75391 [216-227]	O75391 1xPhospho [S219(100)]	1	0.0342157	0.129613	0.301002	0.461529	0.288063	1.024	1.094	1.232	1.377	1.221	0.342603	0.183012	0.108176	0.031589	0.00297197	0.682733	0.500088	0.388264	0.153498	0.0968986	1.49	5.7	8.27	2.35	1.11	132880	229528	243932	136092	227387	252342	145328	230320	277044	172826	242123	300496
[R].NLGSINTELQDVQR.[I]	Vesicle-trafficking protein SEC22b|SEC22B	SEC22B	O75396	1xTMT6plex [N-Term]; 1xPhospho [S4(100)]		1	1	1	33	O75396 [134-147]	O75396 1xPhospho [S137(100)]	0	1.03422	1.31383	0.648005	-0.117161	-0.365871	2.048	2.486	1.567	0.922	0.776	0.00565624	0.00913453	0.0146413	0.522859	0.0810405	0.322828	0.270004	0.240618	0.642454	0.204335	4.68	18.33	11.24	23.03	14.11	768035	1.14218e+06	504657	1.52306e+06	2.3389e+06	1.20454e+06	1.59812e+06	2.84002e+06	1.40994e+06	1.11257e+06	1.7903e+06	888032
[R].HKSDSPESDAEREK.[D]	Pre-mRNA-processing factor 40 homolog A|PRPF40A	PRPF40A	O75400	2xTMT6plex [K2; K14]; 1xTMT6plex [N-Term]; 1xPhospho [S8(100)]		1	1	1	6	O75400 [881-894]	O75400 1xPhospho [S888(100)]	2	0.0786098	0.21661	-0.0573917	-0.957356	-0.351074	1.056	1.162	0.961	0.515	0.784	0.256302	0.196689	0.117795	0.00318108	0.0594628	0.623947	0.514356	0.401338	0.100681	0.175345	8.65	16.37	2.03	9	1.77	250060	225517	517198	248703	238194	580466	251740	290924	600856	228667	216816	504162
[K].DSGNWDTSGSELSEGELEKR.[R]	Pre-mRNA-processing factor 40 homolog A|PRPF40A	PRPF40A	O75400	1xTMT6plex [K19]; 1xTMT6plex [N-Term]; 1xPhospho [S13(100)]		1	1	1	8	O75400 [926-945]	O75400 1xPhospho [S938(100)]	1	-0.22095	-0.251539	-0.304006	-0.190997	0.512985	0.858	0.84	0.81	0.876	1.427	0.0854692	0.0643145	0.273112	0.245363	0.0206624	0.47983	0.37474	0.559489	0.391181	0.121231	0	3.58	21.22	17.09	5.17	228649	114569	141765	196077	98246.1	98557	192148	98659.1	101271	238898	92785.1	100437
[K].DSGNWDTSGSELSEGELEK.[R]	Pre-mRNA-processing factor 40 homolog A|PRPF40A	PRPF40A	O75400	1xTMT6plex [K19]; 1xTMT6plex [N-Term]; 1xPhospho [S13(100)]		1	1	2	3	O75400 [926-944]	O75400 1xPhospho [S938(100)]	0	-0.637109	-0.467932	-0.380822	-0.209228	0.679874	0.643	0.723	0.768	0.865	1.602	0.206957	0.0521055	0.0681107	0.26987	0.0961105	0.592772	0.359819	0.333642	0.415571	0.223152	7.71	16.87	12.26	22.87	18.33	10282.4	19944.1	16433.3	6288.72	20445.2	10573.1	8391.04	14423.5	10182.4	7900.68	16706.5	10423
[K].ISIVRPFSIETK.[D]	Transforming acidic coiled-coil-containing protein 1|TACC1	TACC1	O75410	1xTMT6plex [K12]; 1xTMT6plex [N-Term]; 1xPhospho [S8(100)]		1	1	1	3	O75410 [146-157]	O75410 1xPhospho [S153(100)]	0	0.792439	0.679874	1.05033	1.51702	1.67762	1.732	1.602	2.071	2.862	3.199	0.0284508	0.0490174	0.0333543	0.00267429	0.00128566	0.386471	0.355601	0.278069	0.100681	0.0883373	19.26	1.11	27.65	2.98	10.58	46500.1	43045.2	57742.1	70058.3	74534.5	121975	74470.4	68419	139992	78332.8	89135.6	158223
[R].FQKSPPDLK.[E]	Transforming acidic coiled-coil-containing protein 1|TACC1	TACC1	O75410	2xTMT6plex [K3; K9]; 1xTMT6plex [N-Term]; 1xPhospho [S4(100)]		1	1	1	8	O75410 [284-292]	O75410 1xPhospho [S287(100)]	1	-0.0159576	-0.0892673	-0.046921	-0.612637	-0.826233	0.989	0.94	0.968	0.654	0.564	0.676299	0.237874	0.338314	0.00473859	0.0463018	0.861607	0.550027	0.613003	0.107413	0.158481	8.5	2.94	4.82	6.52	21.61	394793	269689	300556	357643	282940	297256	297460	258693	282584	322656	260993	300637
[R].LITSGCK.[V]	Transforming acidic coiled-coil-containing protein 1|TACC1	TACC1	O75410	1xCarbamidomethyl [C6]; 1xTMT6plex [K7]; 1xTMT6plex [N-Term]; 1xPhospho [S4(99.2)]		1	1	2	5	O75410 [462-468]	O75410 1xPhospho [S465(99.2)]	0	0.276199	-0.0724828	-0.526992	-0.780909	-0.870387	1.211	0.951	0.694	0.582	0.547	0.135823	0.196953	0.0378451	0.0167592	0.0108577	0.539444	0.514837	0.285286	0.127089	0.107265	7.66	1.83	11.31	8.09	5.08	78084	170277	157255	99404.1	175572	190360	75185.2	140947	149550	63345.6	109831	109169
[R].LLSSNEDDANILSSPTDR.[S]	Mediator of RNA polymerase II transcription subunit 24|MED24	MED24	O75448	1xTMT6plex [N-Term]; 2xPhospho [S3(99.3); S14(99.3)]		1	1	1	3	O75448 [860-877]	O75448 2xPhospho [S862(99.3); S873(99.3)]	0	0.498761	0.215368	0.485427	0.515006	0.725087	1.413	1.161	1.4	1.429	1.653	0.157734	0.568086	0.0612361	0.0767786	0.014263	0.55704	0.775814	0.321814	0.210982	0.112704	15.42	46.38	3.28	5.9	6.34	8869.67	53623.9	11445	12531.5	83640.7	11825.2	7076.99	88878.5	13288.4	12146	104494	16027.3
[R].GASPSRER.[K]	Zinc finger protein 324A|ZNF324	ZNF324	O75467	1xTMT6plex [N-Term]; 1xPhospho [S3(98.9)]		1	1	2	8	O75467 [127-134]	O75467 1xPhospho [S129(98.9)]	1	0.389567	0.512985	0.177599	-0.128156	-0.129734	1.31	1.427	1.131	0.915	0.914	0.0050474	0.0529772	0.167408	0.337517	0.257917	0.31782	0.362041	0.457857	0.478964	0.395447	3.04	18.28	11.91	8.38	0.23	373049	31254	85728.2	488519	40088.2	117593	451646	44603.4	137426	387997	35344.7	112558
[K].AVDITTPK.[A]	PC4 and SFRS1-interacting protein|PSIP1	PSIP1	O75475	1xTMT6plex [K8]; 1xTMT6plex [N-Term]; 1xPhospho [T6(100)]		1	1	3	24	O75475 [136-143]	O75475 1xPhospho [T141(100)]	0	0.041243	-0.222633	-0.479955	-1.23786	-1.59946	1.029	0.857	0.717	0.424	0.33	0.354096	0.110544	0.0223448	0.0152704	0.00521405	0.690325	0.430603	0.252919	0.124916	0.0994022	5.45	4.64	4.07	13.84	16	1.81986e+06	1.80835e+06	1.21892e+06	1.87221e+06	1.79198e+06	1.38905e+06	1.56017e+06	1.50329e+06	1.17594e+06	1.304e+06	1.10873e+06	898062
[K].ETSVSKEDTDHEEKASNEDVTK.[A]	PC4 and SFRS1-interacting protein|PSIP1	PSIP1	O75475	3xTMT6plex [K6; K14; K22]; 1xTMT6plex [N-Term]; 2xPhospho [T9(100); S16(100)]		1	1	1	4	O75475 [114-135]	O75475 2xPhospho [T122(100); S129(100)]	2	-0.131313	-0.254978	0.1137	0.476122	0.16092	0.913	0.838	1.082	1.391	1.118	0.103628	0.288377	0.42504	0.014085	0.577516	0.670374	0.783833	0.87905	0.165353	0.814856	3.93	11.46	12.13	5.98	25.01	NA	27172.3	28218.8	NA	25464.3	25079.4	NA	21087.5	25557.8	NA	31896.3	28130.4
[R].GTSKTDSKTHYK.[S]	Serine/arginine-rich splicing factor 10|SRSF10	SRSF10	O75494	3xTMT6plex [K4; K8; K12]; 1xTMT6plex [N-Term]; 2xPhospho [S3(100); S7(99.2)]		1	1	2	4	O75494 [207-218]	O75494 2xPhospho [S209(100); S213(99.2)]	2	-0.272297	-0.488026	-0.708396	-1.08009	-0.821126	0.828	0.713	0.612	0.473	0.566	0.125989	0.047458	0.0356465	0.0420369	0.0781504	0.527506	0.352345	0.282858	0.166871	0.200388	8.66	0.44	7.21	11.9	12.97	669641	336894	1.02692e+06	554146	212405	902521	476080	240220	882229	390560	206050	786299
[R].SHSDNDRFK.[H]	Serine/arginine-rich splicing factor 10|SRSF10	SRSF10	O75494	1xTMT6plex [K9]; 1xTMT6plex [N-Term]; 1xPhospho [S1(100)]		1	1	3	9	O75494 [158-166]	O75494 1xPhospho [S158(100)]	1	0.180148	-0.0439433	-0.142417	-0.0709665	0.56267	1.133	0.97	0.906	0.952	1.477	0.638575	0.399422	0.359409	0.350049	0.0547164	0.843852	0.671464	0.62825	0.490116	0.168698	7.65	3.63	12.99	2.9	18.46	418348	229073	500009	473893	272882	214523	405600	227663	201568	415442	207555	201282
[R].NVYSSSR.[Y]	Serine/arginine-rich splicing factor 10|SRSF10	SRSF10	O75494	1xTMT6plex [N-Term]; 1xPhospho [S4(100)]		1	1	1	14	O75494 [103-109]	O75494 1xPhospho [S106(100)]	0	-0.249822	-0.190997	-0.212568	-0.537424	-0.488026	0.841	0.876	0.863	0.689	0.713	0.761597	0.753861	0.678823	0.0928039	0.0243807	0.902319	0.884487	0.841441	0.229654	0.126854	7.56	5.72	35.92	4.43	4.67	1.82868e+06	788849	1.60296e+06	1.53719e+06	630937	2.04389e+06	1.5431e+06	691357	1.92236e+06	1.26978e+06	680447	2.06331e+06
[K].TDSKTHYK.[S]	Serine/arginine-rich splicing factor 10|SRSF10	SRSF10	O75494	2xTMT6plex [K4; K8]; 1xTMT6plex [N-Term]; 1xPhospho [T1(99.1)]		1	1	1	4	O75494 [211-218]	O75494 1xPhospho [T211(99.1)]	1	-0.0409718	-0.212568	-0.236164	-0.818579	-0.682696	0.972	0.863	0.849	0.567	0.623	0.087774	0.194122	0.108443	0.0528965	0.00857007	0.482129	0.512247	0.388687	0.180979	0.105188	0.08	18.68	2.7	31.31	3.14	92555.9	75215.1	306340	89923.6	74610.5	297463	70718.9	64937.4	302604	61137.5	65014.9	259978
[R].NDHLTSTTSSPGVIVPESSENK.[N]	Geminin|GMNN	GMNN	O75496	1xTMT6plex [K22]; 1xTMT6plex [N-Term]; 1xPhospho [T/S]		1	1	2	2	O75496 [55-76]		0	-0.125006	-0.275786	-0.628162	-0.852042	-1.14561	0.917	0.826	0.647	0.554	0.452	0.35854	0.286564	0.0500609	0.220161	0.108075	0.908982	0.782732	0.410385	0.484907	0.31605	2.8	8.38	0.41	37.06	33.25	NA	40173.9	45054.6	NA	37531.1	40529	NA	31351.1	39365.3	NA	26054.1	29056.9
[K].LENSALLTVEPSPQDKNK.[G]	Tumor necrosis factor receptor superfamily member 21|TNFRSF21	TNFRSF21	O75509	2xTMT6plex [K16; K18]; 1xTMT6plex [N-Term]; 1xPhospho [S12(100)]		1	1	1	25	O75509 [530-547]	O75509 1xPhospho [S541(100)]	1	0.0426443	-0.186065	-0.411195	-0.962969	-1.0862	1.03	0.879	0.752	0.513	0.471	0.511437	0.203611	0.00276525	0.00268613	0.0184601	0.777901	0.52079	0.227273	0.100681	0.11898	9.68	16.85	2.88	1.98	18.53	374795	558449	591943	386217	620718	570168	292876	490817	586970	281873	433456	436713
[R].CDSTSSGSSALSR.[N]	Tumor necrosis factor receptor superfamily member 21|TNFRSF21	TNFRSF21	O75509	1xCarbamidomethyl [C1]; 1xTMT6plex [N-Term]; 1xPhospho [S/T]		1	1	4	9	O75509 [560-572]		0	-0.101598	-0.486004	-0.836501	-0.96016	-1.29336	0.932	0.714	0.56	0.514	0.408	0.383023	0.0220434	0.118706	0.00772702	0.0673265	0.707389	0.303636	0.402479	0.11169	0.186573	14.91	0.21	34.41	7.3	30.26	89932.3	263537	100968	93151.9	245514	67767.7	73299.3	188239	72016.6	78103.7	147686	45924.1
[R].GGDSIGETPTPGASK.[R]	Splicing factor 3B subunit 1|SF3B1	SF3B1	O75533	1xTMT6plex [K15]; 1xTMT6plex [N-Term]; 1xPhospho [T8(100)]		1	1	2	23	O75533 [319-333]	O75533 1xPhospho [T326(100)]	0	-0.0203404	-0.131313	-0.184425	-0.253257	-0.516636	0.986	0.913	0.88	0.839	0.699	0.161521	0.0748237	0.0378876	0.0329209	0.0203868	0.560445	0.385544	0.285489	0.155762	0.121231	0.52	1.58	0.82	6.48	8.3	432007	643847	440889	425996	616597	436283	418468	581652	402539	404637	566457	385757
[K].LLVDVDESTLSPEEQKER.[K]	Splicing factor 3B subunit 1|SF3B1	SF3B1	O75533	1xTMT6plex [K16]; 1xTMT6plex [N-Term]; 1xPhospho [S11(100)]		1	1	1	15	O75533 [478-495]	O75533 1xPhospho [S488(100)]	1	0.0426443	0.107018	0.190299	0.382944	1.02219	1.03	1.077	1.141	1.304	2.031	0.748619	0.296648	0.10636	0.00102057	0.0121088	0.896194	0.597779	0.386497	0.0933406	0.10941	15.14	4.82	9.18	0.5	19.53	202844	96597.1	150542	209001	109692	137809	198723	104012	167367	231526	117079	157107
[R].WDQTADQTPGATPK.[K]	Splicing factor 3B subunit 1|SF3B1	SF3B1	O75533	1xTMT6plex [K14]; 1xTMT6plex [N-Term]; 1xPhospho [T12(100)]		1	1	2	36	O75533 [200-213]	O75533 1xPhospho [T211(100)]	0	0.0635029	0.136191	-0.0513992	-0.37146	-0.805913	1.045	1.099	0.965	0.773	0.572	0.0529986	0.0428163	0.227955	0.0691562	0.0250576	0.433755	0.342809	0.519465	0.202243	0.127546	0.95	2.81	1.83	7.41	9.24	1.02833e+06	986947	670070	1.07438e+06	1.02453e+06	724776	1.13031e+06	1.06425e+06	779882	992124	847464	654549
[K].VVNGAAASQPPSKR.[K]	Splicing factor 3B subunit 1|SF3B1	SF3B1	O75533	1xDeamidated [N3]; 1xTMT6plex [K13]; 1xTMT6plex [N-Term]; 1xPhospho [S12(100)]		1	1	1	38	O75533 [183-196]	O75533 1xPhospho [S194(100)]	1	0.335712	0.173767	-0.181149	-0.373327	-0.60165	1.262	1.128	0.882	0.772	0.659	0.0591655	0.070932	0.475561	0.123027	0.0201883	0.446671	0.382825	0.715399	0.264397	0.12073	10.01	8.6	14.6	13.39	11.84	1.43935e+06	576878	587930	1.81705e+06	679093	867088	1.52947e+06	650752	701949	1.15599e+06	508924	648714
[K].VLPPPAGYVPIRTPAR.[K]	Splicing factor 3B subunit 1|SF3B1	SF3B1	O75533	1xTMT6plex [N-Term]; 1xPhospho [T13(100)]		1	1	1	60	O75533 [414-429]	O75533 1xPhospho [T426(100)]	1	0.190299	0.227741	-0.128156	-0.275786	-0.481969	1.141	1.171	0.915	0.826	0.716	0.173531	0.102637	0.444527	0.130941	0.012063	0.569435	0.421067	0.693344	0.273176	0.109398	9.8	12.49	18.5	16.34	3.12	924631	925114	777194	1.05476e+06	985580	1.10997e+06	991117	1.08289e+06	1.01563e+06	752158	846440	832788
[R].RWDQTADQTPGATPK.[K]	Splicing factor 3B subunit 1|SF3B1	SF3B1	O75533	1xTMT6plex [K15]; 1xTMT6plex [N-Term]; 1xPhospho [T13(100)]		1	1	2	15	O75533 [199-213]	O75533 1xPhospho [T211(100)]	1	0.123004	0.206643	0.00144197	-0.395929	-0.537424	1.089	1.154	1.001	0.76	0.689	0.178478	0.183476	0.687265	0.017322	0.0253756	0.574791	0.500836	0.845683	0.12797	0.128226	9.49	16.62	12.2	4.35	8.61	322961	243507	508553	329175	265158	607950	327740	280894	652388	265687	243734	550910
[R].TMIISPERLDPFADGGKTPDPK.[M]	Splicing factor 3B subunit 1|SF3B1	SF3B1	O75533	1xOxidation [M2]; 2xTMT6plex [K17; K22]; 1xTMT6plex [N-Term]; 2xPhospho [S5(100); T18(100)]		1	1	2	26	O75533 [125-146]	O75533 2xPhospho [S129(100); T142(100)]	2	0.117695	0.100305	-0.110916	-0.691989	-0.77596	1.085	1.072	0.926	0.619	0.584	0.120238	0.33133	0.0769864	0.0422477	0.0151902	0.519243	0.621814	0.347642	0.167168	0.114554	3.73	12.91	3.41	4.68	11.95	96650.4	135365	160049	104860	143172	194182	94584.6	145103	198416	83753.1	125360	151708
[K].GSETPGATPGSK.[I]	Splicing factor 3B subunit 1|SF3B1	SF3B1	O75533	1xTMT6plex [K12]; 1xTMT6plex [N-Term]; 2xPhospho [T4(100); T8(100)]		1	1	1	20	O75533 [241-252]	O75533 2xPhospho [T244(100); T248(100)]	0	0.190299	0.347099	-0.0424568	-0.637109	-0.773491	1.141	1.272	0.971	0.643	0.585	0.101523	0.0632768	0.942724	0.114094	0.0294017	0.498514	0.373082	0.975107	0.253726	0.133665	1.08	9.78	21.32	1.86	15.59	2.27654e+06	3.42067e+06	1.77265e+06	2.59703e+06	3.87377e+06	2.46743e+06	2.53845e+06	4.352e+06	2.40402e+06	1.93303e+06	3.32222e+06	2.20914e+06
[R].TMIISPERLDPFADGGKTPDPK.[M]	Splicing factor 3B subunit 1|SF3B1	SF3B1	O75533	2xTMT6plex [K17; K22]; 1xTMT6plex [N-Term]; 2xPhospho [S5(100); T18(100)]		1	1	1	13	O75533 [125-146]	O75533 2xPhospho [S129(100); T142(100)]	2	0.290424	0.041243	-0.0543923	-0.85726	-0.558517	1.223	1.029	0.963	0.552	0.679	0.0105703	0.584604	0.254129	0.0458161	0.0630798	0.344683	0.787519	0.543702	0.172607	0.180514	0.72	13.77	3.23	4.36	22.27	33998	17314.4	119723	39351.2	21168.2	147081	34986.3	16162.5	143492	32053.7	17415.6	115337
[R].WDETPGR.[A]	Splicing factor 3B subunit 1|SF3B1	SF3B1	O75533	1xTMT6plex [N-Term]; 1xPhospho [T4(100)]		1	1	1	23	O75533 [232-238]	O75533 1xPhospho [T235(100)]	0	0.123004	0.0370307	-0.134477	-0.432455	-0.518701	1.089	1.026	0.911	0.741	0.698	0.352902	0.302921	0.359364	0.0277373	0.00999437	0.689165	0.60251	0.628234	0.147711	0.106601	16.99	1.36	19.04	12.07	5.44	5.23493e+06	6.14506e+06	2.56554e+06	5.7026e+06	5.92704e+06	3.32718e+06	5.32121e+06	6.30397e+06	3.09554e+06	4.11725e+06	5.59521e+06	2.68026e+06
[R].TMIISPER.[L]	Splicing factor 3B subunit 1|SF3B1	SF3B1	O75533	1xOxidation [M2]; 1xTMT6plex [N-Term]; 1xPhospho [S5(100)]		1	1	1	3	O75533 [125-132]	O75533 1xPhospho [S129(100)]	0	-0.093879	-0.186065	-0.155213	-0.14401	-0.518701	0.937	0.879	0.898	0.905	0.698	0.415155	0.770606	0.119972	0.800355	0.010909	0.72666	0.893887	0.403872	0.862008	0.107265	15.67	11.17	5.64	0.87	6.16	243716	163092	85744.9	255241	135652	80308.8	299281	133307	75363.7	218942	152312	67143
[K].SPAAPGQSPTGSVCYER.[N]	Cold shock domain-containing protein E1|CSDE1	CSDE1	O75534	1xCarbamidomethyl [C14]; 1xTMT6plex [N-Term]; 1xPhospho [S8(100)]		1	1	1	6	O75534 [116-132]	O75534 1xPhospho [S123(100)]	0	0.041243	0.00432161	0.186501	0.884403	1.24306	1.029	1.003	1.138	1.846	2.367	0.394797	0.949419	0.281849	0.0776551	0.0199364	0.712453	0.978061	0.567129	0.211913	0.120427	6.68	24.48	15.93	37.9	20.87	23586.6	40667.8	61117.9	28112.9	39977.2	62912.8	28737.2	34058.4	61308.1	39334.6	41311.4	69557
[K].QNSLGSNEEK.[S]	WW domain-binding protein 4|WBP4	WBP4	O75554	1xTMT6plex [K10]; 1xTMT6plex [N-Term]; 1xPhospho [S3(100)]		1	1	1	13	O75554 [275-284]	O75554 1xPhospho [S277(100)]	0	0.634129	0.528071	0.361768	0.590722	0.725959	1.552	1.442	1.285	1.506	1.654	0.0591911	0.0289687	0.0592254	0.0360255	0.0253218	0.446671	0.315916	0.318487	0.159765	0.128194	24.48	14.84	1.35	11.31	17.57	863027	459705	157211	1.66646e+06	713681	203763	1.36893e+06	662826	201082	1.42051e+06	590656	200148
[R].EAEGGRPPAATSPAEVVWSSEK.[T]	Jerky protein homolog|JRK	JRK	O75564	1xTMT6plex [K22]; 1xTMT6plex [N-Term]; 1xPhospho [T11(100)]		1	1	2	3	O75564 [446-467]	O75564 1xPhospho [T456(100)]	0	-0.477944	-0.152003	-0.161653	-0.867752	-0.708396	0.718	0.9	0.894	0.548	0.612	0.0295173	0.156836	0.0463937	0.0459743	0.0174987	0.386937	0.47547	0.29711	0.172778	0.117579	0.37	8.24	3.84	29.97	14.62	14423.2	52569.8	83750.1	10355	43757.2	59979.7	14206.1	47311.8	71406.1	13243.1	47018.8	69998.8
[R].AEAPPLEREDSGTFSLGK.[M]	Interferon-inducible double-stranded RNA-dependent protein kinase activator A|PRKRA	PRKRA	O75569	1xTMT6plex [K18]; 1xTMT6plex [N-Term]; 1xPhospho [S11(100)]		1	1	2	65	O75569 [8-25]	O75569 1xPhospho [S18(100)]	1	0.140124	0.388465	0.347099	0.834307	1.01863	1.102	1.309	1.272	1.783	2.026	0.188316	0.0102768	0.0785896	0.00906497	0.0543543	0.580908	0.270004	0.350467	0.114298	0.168165	4.39	1.71	10.88	13.38	10.09	4.32247e+06	4.57849e+06	3.28581e+06	4.62292e+06	5.04607e+06	4.59355e+06	5.65879e+06	6.5162e+06	4.25195e+06	5.09664e+06	5.82586e+06	5.1483e+06
[R].EDSGTFSLGK.[M]	Interferon-inducible double-stranded RNA-dependent protein kinase activator A|PRKRA	PRKRA	O75569	1xTMT6plex [K10]; 1xTMT6plex [N-Term]; 1xPhospho [S3(100)]		1	1	2	43	O75569 [16-25]	O75569 1xPhospho [S18(100)]	0	-0.0969617	-0.0649175	0.437228	0.620117	0.518031	0.935	0.956	1.354	1.537	1.432	0.837866	0.667696	0.068288	0.059209	0.0205533	0.934788	0.837444	0.334028	0.189155	0.121231	7.8	4.17	5.67	3.25	7.83	2.16317e+06	2.56768e+06	1.87118e+06	2.46896e+06	2.28098e+06	1.74973e+06	2.90772e+06	2.38662e+06	1.7882e+06	3.04125e+06	3.47701e+06	2.09971e+06
[R].LESFMETGK.[G]	Interferon-inducible double-stranded RNA-dependent protein kinase activator A|PRKRA	PRKRA	O75569	1xTMT6plex [K9]; 1xTMT6plex [N-Term]; 1xPhospho [S3(100)]		1	1	1	8	O75569 [165-173]	O75569 1xPhospho [S167(100)]	0	0.389567	0.469886	0.869477	1.12499	1.60455	1.31	1.385	1.827	2.181	3.041	0.204845	0.00565723	0.0108155	0.0639193	0.00110895	0.591024	0.265314	0.234056	0.195618	0.0883373	12.26	5.83	15.85	47.91	5.92	84113	136261	31121.3	110155	134765	44127	116517	181331	45120.1	137249	248963	63141.6
[K].LFQGYSFVAPSILFK.[R]	Ribosomal protein S6 kinase alpha-5|RPS6KA5	RPS6KA5	O75582	1xTMT6plex [K15]; 1xTMT6plex [N-Term]; 2xPhospho [S6(100); S11(100)]		1	1	1	6	O75582 [371-385]	O75582 2xPhospho [S376(100); S381(100)]	0	1.21164	1.94261	2.55631	2.10568	2.01507	2.316	3.844	5.882	4.304	4.042	0.0554775	0.029567	0.0344368	0.0250349	0.00271996	0.441678	0.317321	0.279689	0.142805	0.0966799	19.56	54.64	73.82	36.53	17.29	82640.1	41056.9	37008.3	191382	82536.9	167177	200586	157813	198064	244059	241499	326752
[R].SSPSGASSPR.[S]	E3 ubiquitin-protein ligase MYCBP2|MYCBP2	MYCBP2	O75592	1xTMT6plex [N-Term]; 1xPhospho [S8(100)]		1	1	3	14	O75592 [2832-2841]	O75592 1xPhospho [S2839(100)]	0	-0.013043	-0.107803	0.0285692	-0.21927	-0.506353	0.991	0.928	1.02	0.859	0.704	0.515514	0.92256	0.629479	0.0256273	0.048747	0.779679	0.967714	0.813285	0.143832	0.161489	0.73	6.88	2.19	5.28	7.42	193449	263440	122179	224810	261023	120462	228258	233647	113392	200256	268743	104020
[K].EATNTTSEPSAPSQDLLDLSPSPR.[M]	TOM1-like protein 1|TOM1L1	TOM1L1	O75674	1xTMT6plex [N-Term]; 1xPhospho [S22(100)]		1	1	3	20	O75674 [302-325]	O75674 1xPhospho [S323(100)]	0	0.107018	0.0114956	-0.0409718	-0.147202	-0.481969	1.077	1.008	0.972	0.903	0.716	0.846327	0.513886	0.626797	0.110956	0.0296564	0.938712	0.742808	0.811955	0.25077	0.133904	8.18	0.13	21.85	0.95	2.74	212637	342956	142994	229077	389862	123436	214585	345789	127676	242348	333274	102200
[R].DLKPENILYADDTPGAPVK.[I]	Ribosomal protein S6 kinase alpha-4|RPS6KA4	RPS6KA4	O75676	2xTMT6plex [K3; K19]; 1xTMT6plex [N-Term]; 1xPhospho [T13(100)]		1	1	1	9	O75676 [530-548]	O75676 1xPhospho [T542(100)]	0	0.104337	0.0840643	0.144046	0.798258	1.55434	1.075	1.06	1.105	1.739	2.937	0.113098	0.473735	0.211456	0.0364048	0.00290643	0.512649	0.718772	0.502171	0.160527	0.0968986	5.34	3.59	2.5	19.33	12.33	34033.7	57631.8	28594.3	37899.8	61946.5	29234.3	36079	62576	27437.6	52236.3	63696	31069.4
[R].EGRFSLDGEAWQGVSEEAK.[E]	Ribosomal protein S6 kinase alpha-4|RPS6KA4	RPS6KA4	O75676	1xTMT6plex [K19]; 1xTMT6plex [N-Term]; 1xPhospho [S5(100)]		1	1	1	13	O75676 [630-648]	O75676 1xPhospho [S634(100)]	1	-0.0892673	-0.192645	0.498761	1.21412	1.31673	0.94	0.875	1.413	2.32	2.491	0.524787	0.161415	0.0708246	0.0155115	0.0107294	0.784775	0.479217	0.338331	0.125358	0.107265	20.02	9.25	17.09	23.66	16.37	72028.8	144436	114584	67711.4	156975	91368.8	63056.7	142247	94418.8	113485	204047	133132
[R].LEPVYSPPGSPPPGDPR.[I]	Ribosomal protein S6 kinase alpha-4|RPS6KA4	RPS6KA4	O75676	1xTMT6plex [N-Term]; 2xPhospho [S6(100); S10(100)]		1	1	1	42	O75676 [338-354]	O75676 2xPhospho [S343(100); S347(100)]	0	-0.0306192	0.100305	0.432959	0.708408	0.66175	0.979	1.072	1.35	1.634	1.582	0.573145	0.186569	0.00942637	0.0124108	0.0218772	0.808605	0.505275	0.232549	0.120025	0.123423	1.93	6.75	0.51	2.98	13.74	351315	357115	168893	358974	345140	165360	359298	424847	180976	474338	530373	227252
[K].GIPLATGDTSPEPELLPGAPLPPPK.[E]	Eukaryotic translation initiation factor 3 subunit G|EIF3G	EIF3G	O75821	1xTMT6plex [K25]; 1xTMT6plex [N-Term]; 1xPhospho [T/S]		1	1	3	74	O75821 [33-57]		0	-0.086201	-0.0218044	0.137504	0.43189	0.585924	0.942	0.985	1.1	1.349	1.501	0.203557	0.413161	0.0839873	0.018968	0.0199198	0.59027	0.680096	0.355184	0.131329	0.120427	7.82	3.8	6.51	7.65	8.87	6.91294e+06	8.42342e+06	5.65412e+06	6.50934e+06	8.3967e+06	5.05736e+06	6.81188e+06	8.5187e+06	5.22511e+06	8.10043e+06	9.26496e+06	5.94591e+06
[K].GIPLATGDTSPEPELLPGAPLPPPKEVINGNIK.[T]	Eukaryotic translation initiation factor 3 subunit G|EIF3G	EIF3G	O75821	2xDeamidated [N29; N31]; 2xTMT6plex [K25; K33]; 1xTMT6plex [N-Term]; 1xPhospho [T/S]		1	1	1	5	O75821 [33-65]		1	-0.0649175	-0.0306192	0.123004	-0.671164	-0.465938	0.956	0.979	1.089	0.628	0.724	0.83939	0.33493	0.939156	0.0100201	0.124463	0.935747	0.624101	0.973443	0.11678	0.254722	38.28	2.84	18.62	4.27	25.11	44255.1	73736.3	129469	42304.1	118261	98363.6	38264.5	72156.5	129170	48182.4	90362.5	93059.9
[K].RLEEPEEPKVLTPEEQLADK.[L]	Eukaryotic translation initiation factor 3 subunit J|EIF3J	EIF3J	O75822	2xTMT6plex [K9; K20]; 1xTMT6plex [N-Term]; 1xPhospho [T12(100)]		1	1	1	12	O75822 [98-117]	O75822 1xPhospho [T109(100)]	2	0.0593553	0.0172093	0.279768	0.714575	0.829444	1.042	1.012	1.214	1.641	1.777	0.0491371	0.659908	0.0315628	0.0437281	0.00879056	0.427441	0.832781	0.274922	0.169674	0.105336	1.83	7.82	5.98	2.25	8.54	95636.5	85195.5	114407	99651.1	89866.2	117009	78652.1	86179.3	121830	116143	107635	129030
[K].VLTPEEQLADK.[L]	Eukaryotic translation initiation factor 3 subunit J|EIF3J	EIF3J	O75822	1xTMT6plex [K11]; 1xTMT6plex [N-Term]; 1xPhospho [T3(100)]		1	1	1	4	O75822 [107-117]	O75822 1xPhospho [T109(100)]	0	0.0949116	-0.12658	0.536053	1.42868	1.39506	1.068	0.916	1.45	2.692	2.63	0.827079	0.105685	0.0747003	0.00503605	0.0193462	0.930186	0.423738	0.344545	0.108284	0.119919	4.16	5.45	18.26	6.47	9.14	41783.1	39814.5	68915.6	45875.8	42522.6	54295.2	39751.2	36485.7	57930.1	60566.8	76577.3	87592.9
[K].RDSVLTSK.[N]	DnaJ homolog subfamily C member 8|DNAJC8	DNAJC8	O75937	1xTMT6plex [K8]; 1xTMT6plex [N-Term]; 1xPhospho [S3(100)]		1	1	1	25	O75937 [33-40]	O75937 1xPhospho [S35(100)]	1	0.374066	0.457332	0.24732	0.399445	0.665393	1.296	1.373	1.187	1.319	1.586	0.00692473	0.00403614	0.00125402	0.00684656	0.0218101	0.333935	0.265314	0.216008	0.110739	0.123311	3.23	3.53	1.03	0.01	5.84	342374	216464	522552	422474	286681	677306	458823	311253	717364	412064	256917	615883
[R].SIFASPESVTGK.[V]	Survival of motor neuron-related-splicing factor 30|SMNDC1	SMNDC1	O75940	1xTMT6plex [K12]; 1xTMT6plex [N-Term]; 1xPhospho [S5(99.4)]		1	1	1	15	O75940 [197-208]	O75940 1xPhospho [S201(99.4)]	0	-0.0203404	-0.21424	-0.595097	-0.878321	-1.09542	0.986	0.862	0.662	0.544	0.468	0.750542	0.000622167	0.014069	0.0147042	0.0244171	0.897389	0.250685	0.240618	0.123517	0.126912	3.98	0.81	0.61	15.59	14.07	284120	345290	208002	280214	356278	199775	242992	299138	179211	214500	227771	137772
[R].RLSSGKADGHVK.[K]	Triple functional domain protein|TRIO	TRIO	O75962	2xTMT6plex [K6; K12]; 1xTMT6plex [N-Term]; 2xPhospho [S3(100); S4(100)]		1	1	1	8	O75962 [1783-1794]	O75962 2xPhospho [S1785(100); S1786(100)]	2	0.115033	0.0356239	-0.204233	-0.535332	-0.724993	1.083	1.025	0.868	0.69	0.605	0.655588	0.39463	0.162416	0.0274236	0.00229419	0.852065	0.668329	0.45273	0.146889	0.0915928	14.29	5.86	12.08	3.74	4.03	508908	188700	1.10076e+06	451944	224154	1.19261e+06	521864	216502	1.08414e+06	365311	178365	955688
[K].ATNESEDEIPQLVPIGK.[K]	Ribosomal L1 domain-containing protein 1|RSL1D1	RSL1D1	O76021	1xTMT6plex [K17]; 1xTMT6plex [N-Term]; 1xPhospho [S5(100)]		1	1	3	186	O76021 [357-373]	O76021 1xPhospho [S361(100)]	0	0.207893	0.141433	0.366252	0.52306	0.414677	1.155	1.103	1.289	1.437	1.333	0.119774	0.0724086	0.0123036	0.0324298	0.00311887	0.519181	0.38407	0.236021	0.155089	0.0968986	13.61	3.57	1.82	8.36	4.03	1.09834e+07	1.27952e+07	9.18669e+06	1.26871e+07	1.61366e+07	9.62087e+06	1.18197e+07	1.53904e+07	1.01301e+07	1.5447e+07	1.64972e+07	1.16992e+07
[K].ATNESEDEIPQLVPIGK.[K]	Ribosomal L1 domain-containing protein 1|RSL1D1	RSL1D1	O76021	1xDeamidated [N/Q]; 1xTMT6plex [K17]; 1xTMT6plex [N-Term]; 1xPhospho [S5(100)]		1	1	3	88	O76021 [357-373]	O76021 1xPhospho [S361(100)]	0	0.171207	0.0398403	0.297485	0.465713	0.589763	1.126	1.028	1.229	1.381	1.505	0.203063	0.069748	0.0127799	0.0394761	0.00377631	0.590136	0.381122	0.236021	0.164452	0.0976728	2.75	0.36	1.23	8.29	2.31	1.24929e+06	1.31176e+06	695447	1.40631e+06	1.50398e+06	691731	1.26192e+06	1.34847e+06	716653	1.65292e+06	1.6124e+06	847744
[K].AAESETPGKSPEKKPK.[I]	Ribosomal L1 domain-containing protein 1|RSL1D1	RSL1D1	O76021	4xTMT6plex [K9; K13; K14; K16]; 1xTMT6plex [N-Term]; 1xPhospho [S10(100)]		1	1	1	9	O76021 [418-433]	O76021 1xPhospho [S427(100)]	2	0.358396	0.403813	-0.177882	-1.32554	-1.56064	1.282	1.323	0.884	0.399	0.339	0.102955	0.204821	0.134989	0.00882115	0.080208	0.500323	0.521922	0.420775	0.11333	0.203288	19.61	5.35	7.94	11.31	18.66	238770	665860	2.06733e+06	306013	966286	2.25771e+06	235402	913040	2.736e+06	211178	622241	1.55625e+06
[K].AAESETPGKSPEK.[K]	Ribosomal L1 domain-containing protein 1|RSL1D1	RSL1D1	O76021	2xTMT6plex [K9; K13]; 1xTMT6plex [N-Term]; 1xPhospho [S10(100)]		1	1	1	62	O76021 [418-430]	O76021 1xPhospho [S427(100)]	1	-0.00433459	0.214125	-0.279284	-0.599462	-1.23447	0.997	1.16	0.824	0.66	0.425	0.502486	0.250613	0.0120054	0.00211023	0.00105876	0.772808	0.563326	0.235898	0.0994575	0.0883373	2.07	20.06	4.3	3.51	1.36	1.13705e+07	4.89426e+06	5.98108e+06	1.1497e+07	4.58891e+06	5.96301e+06	1.67623e+07	5.6764e+06	5.99851e+06	9.6539e+06	3.85331e+06	4.93082e+06
[K].KEQTPEHGK.[K]	Ribosomal L1 domain-containing protein 1|RSL1D1	RSL1D1	O76021	2xTMT6plex [K1; K9]; 1xTMT6plex [N-Term]; 1xPhospho [T4(100)]		1	1	1	10	O76021 [337-345]	O76021 1xPhospho [T340(100)]	1	0.197865	0.0703893	-0.340075	-0.99137	-1.05589	1.147	1.05	0.79	0.503	0.481	0.284162	0.295558	0.0290711	0.0389906	0.0255881	0.643191	0.596929	0.271319	0.163847	0.128226	5.87	7.75	0.85	0.99	20.55	523492	223246	615270	600538	266238	595029	614832	234472	612414	413510	177360	420581
[K].AAESETPGKSPEKKPK.[I]	Ribosomal L1 domain-containing protein 1|RSL1D1	RSL1D1	O76021	4xTMT6plex [K9; K13; K14; K16]; 1xTMT6plex [N-Term]; 2xPhospho [T6(98.7); S10(100)]		1	1	3	7	O76021 [418-433]	O76021 2xPhospho [T423(98.7); S427(100)]	2	0.395063	0.217851	-0.320126	-1.48197	-1.60823	1.315	1.163	0.801	0.358	0.328	0.380405	0.585774	0.243259	0.00309991	0.00621346	0.705907	0.788347	0.534006	0.100681	0.10089	3.46	4.72	31.15	8.99	10.87	160199	150196	989439	215554	197492	878560	192294	174729	862502	162548	120376	633825
[K].KEQTPEHGKK.[K]	Ribosomal L1 domain-containing protein 1|RSL1D1	RSL1D1	O76021	3xTMT6plex [K1; K9; K10]; 1xTMT6plex [N-Term]; 1xPhospho [T4(100)]		1	1	1	6	O76021 [337-346]	O76021 1xPhospho [T340(100)]	2	0.344828	0.240009	-0.258425	-1.09542	-1.30757	1.27	1.181	0.836	0.468	0.404	0.0109659	0.0389032	0.0337712	0.0030578	0.00577737	0.345646	0.333	0.278112	0.100681	0.0996878	6	4.01	8.38	1.09	3.38	256295	143905	395394	340949	175323	502027	302658	174538	433099	227729	113923	330710
[R].KASHTPK.[K]	Ribosomal L1 domain-containing protein 1|RSL1D1	RSL1D1	O76021	2xTMT6plex [K1; K7]; 1xTMT6plex [N-Term]; 1xPhospho [T5(100)]		1	1	2	11	O76021 [472-478]	O76021 1xPhospho [T476(100)]	1	0.640621	0.473008	-0.316528	-1.38836	-1.40736	1.559	1.388	0.803	0.382	0.377	0.557445	0.214865	0.229383	0.0175997	0.0315178	0.799657	0.530186	0.52102	0.128057	0.13678	3.12	28.5	16.6	31.65	27.07	713980	85391.1	1.42521e+06	503903	133134	2.26882e+06	704039	141279	1.97786e+06	315359	68565.7	1.28868e+06
[K].KSPAKSPNPSTPR.[G]	Ribosomal L1 domain-containing protein 1|RSL1D1	RSL1D1	O76021	2xTMT6plex [K1; K5]; 1xTMT6plex [N-Term]; 2xPhospho [S2(100); S6(100)]		1	1	2	5	O76021 [391-403]	O76021 2xPhospho [S392(100); S396(100)]	2	0.168642	0.158337	-0.0985055	-0.537424	-0.477944	1.124	1.116	0.934	0.689	0.718	0.161658	0.137605	0.214398	0.026001	0.224162	0.560771	0.457963	0.505575	0.144249	0.361515	9.63	9.65	4.32	5.19	39.08	184602	63114	284834	207483	83532.9	299338	206101	75051.1	292229	172376	60704.5	221256
[K].EKSPSLGK.[K]	Ribosomal L1 domain-containing protein 1|RSL1D1	RSL1D1	O76021	2xTMT6plex [K2; K8]; 1xTMT6plex [N-Term]; 1xPhospho [S3(100)]		1	1	1	60	O76021 [441-448]	O76021 1xPhospho [S443(100)]	1	0.0867838	0.183963	0.100305	-0.177882	-0.454032	1.062	1.136	1.072	0.884	0.73	0.0908097	0.207191	0.0201007	0.0317545	0.0149403	0.484012	0.52376	0.248188	0.153754	0.113975	4	16.91	0.77	2.22	2.07	9.62599e+06	4.21248e+06	7.77253e+06	1.07183e+07	4.35443e+06	8.25724e+06	1.22491e+07	4.78396e+06	7.82e+06	1.06386e+07	4.49141e+06	8.33046e+06
[K].FFTTPSK.[S]	Ribosomal L1 domain-containing protein 1|RSL1D1	RSL1D1	O76021	1xTMT6plex [K7]; 1xTMT6plex [N-Term]; 1xPhospho [T4(100)]		1	1	3	35	O76021 [462-468]	O76021 1xPhospho [T465(100)]	0	0.317304	0.0758749	-0.275786	-1.21424	-1.74178	1.246	1.054	0.826	0.431	0.299	0.0333144	0.249255	0.209889	0.00246083	0.00927504	0.397455	0.561949	0.500642	0.100681	0.106435	5.79	7.73	7.87	2.79	7.05	236776	680418	720932	295090	881132	821232	236652	717469	820753	239339	533924	595742
[K].FFTTPSKSVR.[K]	Ribosomal L1 domain-containing protein 1|RSL1D1	RSL1D1	O76021	1xTMT6plex [K7]; 1xTMT6plex [N-Term]; 2xPhospho [T4(100); S8(100)]		1	1	3	11	O76021 [462-471]	O76021 2xPhospho [T465(100); S469(100)]	1	0.27023	0.0648829	-0.948976	-2.25154	-2.37333	1.206	1.046	0.518	0.21	0.193	0.5237	0.492851	0.122684	0.0445374	0.0370405	0.784065	0.73116	0.407275	0.170828	0.145032	51.22	19.1	56.16	52.65	64.41	203429	407110	635109	245319	321333	1.17247e+06	185351	425801	1.02256e+06	74831.1	210831	529478
[K].KSPAKSPNPSTPR.[G]	Ribosomal L1 domain-containing protein 1|RSL1D1	RSL1D1	O76021	2xTMT6plex [K1; K5]; 1xTMT6plex [N-Term]; 3xPhospho [S2(100); S6(98.4); T11(98.4)]		1	1	2	9	O76021 [391-403]	O76021 3xPhospho [S392(100); S396(98.4); T401(98.4)]	2	0.0676387	0.0214797	-0.232769	-0.571322	-0.32916	1.048	1.015	0.851	0.673	0.796	0.680728	0.900515	0.294982	0.0113364	0.00508322	0.863418	0.95901	0.577635	0.117853	0.0994022	4.68	10.81	15.62	9.02	0.25	110099	142729	80365	119021	149574	75424	119933	144909	70761.3	115043	121420	61850.9
[R].LVSSESK.[N]	Wolframin|WFS1	WFS1	O76024	1xTMT6plex [K7]; 1xTMT6plex [N-Term]; 1xPhospho [S3(100)]		1	1	1	27	O76024 [233-239]	O76024 1xPhospho [S235(100)]	0	0.359521	0.378512	0.496718	0.651683	0.599318	1.283	1.3	1.411	1.571	1.515	0.0404292	0.0219291	0.0133983	0.0213807	0.0129687	0.409984	0.303224	0.239811	0.135652	0.110368	5.28	2.27	0.39	11.71	9.34	5.23608e+06	6.71914e+06	3.76739e+06	6.7193e+06	7.66839e+06	5.00679e+06	6.80581e+06	7.92132e+06	4.97191e+06	7.37121e+06	9.48404e+06	6.08651e+06
[R].TLLSPSGR.[N]	Cyclin-dependent kinase-like 5|CDKL5	CDKL5	O76039	1xTMT6plex [N-Term]; 1xPhospho [S4(100)]		1	1	1	16	O76039 [540-547]	O76039 1xPhospho [S543(100)]	0	-0.0232698	-0.150401	-0.121863	-0.28279	-0.516636	0.984	0.901	0.919	0.822	0.699	0.435786	0.130799	0.0993376	0.05552	0.0378764	0.739245	0.452468	0.37799	0.184045	0.146536	5.32	10.21	4.58	7.08	12.31	420108	295147	377782	428613	236683	371597	378405	246177	365443	386141	249070	358311
[R].DQGTPEVQPTPAK.[D]	ATP-dependent DNA helicase Q5|RECQL5	RECQL5	O94762	1xTMT6plex [K13]; 1xTMT6plex [N-Term]; 1xPhospho [T4(100)]		1	1	1	6	O94762 [836-848]	O94762 1xPhospho [T839(100)]	0	0.217851	0.104337	-0.129734	-0.189351	-0.599462	1.163	1.075	0.914	0.877	0.66	0.0369715	0.228844	0.210522	0.0538419	0.00769092	0.403808	0.540762	0.501318	0.182159	0.104599	5.43	7.2	3.37	7.95	0.28	112133	55576.5	48614.8	125591	69438.8	56519.3	141588	59722.6	49704.7	100170	50774.6	48877.5
[R].REDFQDISVPVQEDELSKVEESSEISPEPK.[T]	Ubiquitin carboxyl-terminal hydrolase 1|USP1	USP1	O94782	1xDeamidated [Q12]; 2xTMT6plex [K18; K30]; 1xTMT6plex [N-Term]; 1xPhospho [S26(99.1)]		1	1	3	8	O94782 [450-479]	O94782 1xPhospho [S475(99.1)]	2	-0.395929	-0.12658	-0.424688	-0.682696	-0.510457	0.76	0.916	0.745	0.623	0.702	0.109535	0.365519	0.140338	0.0391438	0.0413545	0.508176	0.648587	0.4268	0.164043	0.151358	0.65	16.87	24.46	10.35	4.36	37816.7	33996.3	35034.2	35744.7	25726.9	26629	39483	31135.8	28807.6	35589.1	21731.8	26089.9
[R].REDFQDISVPVQEDELSKVEESSEISPEPK.[T]	Ubiquitin carboxyl-terminal hydrolase 1|USP1	USP1	O94782	2xTMT6plex [K18; K30]; 1xTMT6plex [N-Term]; 1xPhospho [S26(100)]		1	1	3	11	O94782 [450-479]	O94782 1xPhospho [S475(100)]	2	0.0313952	-0.132894	-0.0513992	-0.621488	-0.648372	1.022	0.912	0.965	0.65	0.638	0.581695	0.247565	0.50637	0.0541443	0.0634268	0.813854	0.560688	0.735409	0.182483	0.181131	7.18	13.62	15.81	17.01	21.57	13314.7	57453.6	57918	14266.2	58716.4	40854.7	12141.5	57938.4	48371.9	14387.2	55462.5	40772.8
[R].ASEIDQVVPAAQSSPINCEK.[R]	Ubiquitin carboxyl-terminal hydrolase 1|USP1	USP1	O94782	1xCarbamidomethyl [C18]; 1xTMT6plex [K20]; 1xTMT6plex [N-Term]; 1xPhospho [S14(99.1)]		1	1	2	9	O94782 [54-73]	O94782 1xPhospho [S67(99.1)]	0	0.00144197	-0.0424568	-0.275786	-0.619271	-0.888969	1.001	0.971	0.826	0.651	0.54	0.668979	0.311785	0.393697	0.0124545	0.00370231	0.858646	0.608988	0.654244	0.120025	0.0976728	7.43	1.87	3.07	11.98	8.8	67345.1	94289.4	108383	70814.4	94417.9	94862.9	65359	92677.4	86143.8	73633.9	76265.8	89477.9
[K].YISENESPRPSQK.[K]	Ubiquitin carboxyl-terminal hydrolase 1|USP1	USP1	O94782	1xTMT6plex [K13]; 1xTMT6plex [N-Term]; 1xPhospho [S7(100)]		1	1	1	8	O94782 [321-333]	O94782 1xPhospho [S327(100)]	0	0.041243	-0.0174171	-0.703689	-1.15843	-1.36959	1.029	0.988	0.614	0.448	0.387	0.116512	0.354536	0.000216195	0.00299533	0.00723334	0.51459	0.640011	0.188203	0.100681	0.103187	2.66	2.48	1.57	1.24	17.75	620899	74400.8	391934	626927	77895.3	403123	598005	74775.4	387317	381012	45176.2	243941
[K].ASQSRPNSSALETLGGEK.[L]	Serine/threonine-protein kinase 10|STK10	STK10	O94804	1xTMT6plex [K18]; 1xTMT6plex [N-Term]; 2xPhospho [S4(100); S8(98.9)]		1	1	1	11	O94804 [447-464]	O94804 2xPhospho [S450(100); S454(98.9)]	0	-0.678072	-0.657445	-0.698998	-0.854649	-0.852042	0.625	0.634	0.616	0.553	0.554	0.0229475	0.0131601	0.026825	0.0243053	0.0117991	0.37553	0.279833	0.265425	0.141548	0.1092	9.97	6.8	2.71	4.11	2.84	340836	504305	236601	213190	295554	173938	206658	319789	169478	209938	305056	178456
[K].EMGSLSIKDPK.[L]	Serine/threonine-protein kinase 10|STK10	STK10	O94804	2xTMT6plex [K8; K11]; 1xTMT6plex [N-Term]; 1xPhospho [S4(100)]		1	1	2	10	O94804 [511-521]	O94804 1xPhospho [S514(100)]	1	-0.345564	-0.349235	-0.766112	-1.2863	-1.29336	0.787	0.785	0.588	0.41	0.408	0.156578	0.157056	0.0506783	0.0241725	0.0241205	0.55617	0.475648	0.30445	0.141301	0.126369	25.83	4.23	6.08	20.05	27.88	632708	378428	258664	498136	253726	247346	496593	288777	254035	357388	222516	203669
[R].SVVGTPAYLAPEVLR.[SN]	Serine/threonine-protein kinase D3|PRKD3;Serine/threonine-protein kinase D1|PRKD1	PRKD3	O94806; Q15139	1xTMT6plex [N-Term]; 1xPhospho [S1(100)]		2	2	1	15	O94806 [735-749]; Q15139 [742-756]	O94806 1xPhospho [S735(100)]; Q15139 1xPhospho [S742(100)]	0	0.0565835	0.0731347	0.488515	0.464668	0.403813	1.04	1.052	1.403	1.38	1.323	0.362518	0.18299	0.018296	0.0390378	0.0160974	0.695205	0.500088	0.244004	0.163971	0.115655	2.71	3.58	2.63	8.61	2	129620	109489	116718	127383	113853	123585	133096	127249	122812	161907	156314	163725
[R].IIGEKSFR.[R]	Serine/threonine-protein kinase D3|PRKD3;Serine/threonine-protein kinase D2|PRKD2;Serine/threonine-protein kinase D1|PRKD1	PRKD3	O94806; Q9BZL6; Q15139	1xTMT6plex [K5]; 1xTMT6plex [N-Term]; 1xPhospho [S6(100)]		3	3	1	9	O94806 [726-733]; Q9BZL6 [701-708]; Q15139 [733-740]	O94806 1xPhospho [S731(100)]; Q9BZL6 1xPhospho [S706(100)]; Q15139 1xPhospho [S738(100)]	1	-0.277534	0.0172093	0.233888	0.56267	0.181421	0.825	1.012	1.176	1.477	1.134	0.147885	0.957181	0.11309	0.0344252	0.584837	0.549197	0.981082	0.394542	0.157568	0.686613	5.23	8.14	13.88	16.1	6.78	106727	93852.2	373573	85089.6	77464	365873	108056	100238	347981	113744	110351	492975
[R].TSPGRVDLPGSSTTLTK.[S]	Sorbin and SH3 domain-containing protein 2|SORBS2	SORBS2	O94875	1xTMT6plex [K17]; 1xTMT6plex [N-Term]; 1xPhospho [S2(99.3)]		1	1	2	13	O94875 [277-293]	O94875 1xPhospho [S278(99.3)]	1	0.0271541	-0.110916	-0.274041	-0.648372	-0.83908	1.019	0.926	0.827	0.638	0.559	0.94486	0.0703006	0.200091	0.0393875	0.0396778	0.977915	0.381685	0.490719	0.164452	0.149276	10.45	5.42	24.01	3.52	8.58	401061	552836	280856	437682	563589	255599	385795	493988	260136	395940	457374	197328
[K].SFTSSSPSSPSR.[A]	Sorbin and SH3 domain-containing protein 2|SORBS2	SORBS2	O94875	1xTMT6plex [N-Term]; 2xPhospho [S6(98.5); S/T]		1	1	5	13	O94875 [294-305]	O94875 2xPhospho [S299(98.5); S/T]	0	0.0482362	0.0976108	-0.0664274	-0.450084	-0.584241	1.034	1.07	0.955	0.732	0.667	0.00642781	0.330889	0.248186	0.0536233	0.018222	0.328164	0.621518	0.53919	0.181879	0.118549	0.64	12.38	2.46	14.97	4.67	241386	628551	217253	248434	650174	225700	236651	672386	270582	230461	503215	210915
[K].GSPQINR.[K]	Transmembrane and coiled-coil domains protein 1|TMCC1	TMCC1	O94876	1xTMT6plex [N-Term]; 1xPhospho [S2(100)]		1	1	1	6	O94876 [133-139]	O94876 1xPhospho [S134(100)]	0	-0.415037	-0.24127	-0.579922	-0.401635	-0.831358	0.75	0.846	0.669	0.757	0.562	0.0547077	0.060847	0.0396719	0.108733	0.0108043	0.438839	0.370351	0.287645	0.248488	0.107265	3.79	4.19	12.26	12.03	11.77	133244	166322	108550	99997.3	121714	95852.7	112676	121847	94465.7	89202	102844	86725.8
[R].IALVSEADSESR.[F]	CSC1-like protein 1|TMEM63A	TMEM63A	O94886	1xTMT6plex [N-Term]; 1xPhospho [S9(100)]		1	1	1	3	O94886 [81-92]	O94886 1xPhospho [S89(100)]	0	0.0172093	-0.0954196	0.144046	0.559737	1.21661	1.012	0.936	1.105	1.474	2.324	0.665611	0.139939	0.209539	0.0191737	0.00569816	0.857702	0.460102	0.500462	0.131715	0.0996878	8.36	0.96	11.34	4.8	5.63	43121.2	56406.8	33897	47451.7	57094.9	32374.9	40358.3	46216.8	31932.2	55441.2	57555.3	37452.3
[K].DSSSSLTDPQVSYVKSPAAER.[R]	FERM, ARHGEF and pleckstrin domain-containing protein 2|FARP2	FARP2	O94887	1xTMT6plex [K15]; 1xTMT6plex [N-Term]; 1xPhospho [S16(100)]		1	1	1	10	O94887 [424-444]	O94887 1xPhospho [S439(100)]	1	0.0243197	-0.011588	-0.107803	-0.459973	-0.675765	1.017	0.992	0.928	0.727	0.626	0.479391	0.646286	0.0909807	0.0167726	0.0192226	0.761366	0.824853	0.366152	0.127089	0.119919	5.46	8.83	6.08	4.48	15.46	395652	220064	272060	387719	236767	276808	346663	232058	269811	367187	212962	242087
[K].DSSSSLTDPQVSYVKSPAAER.[R]	FERM, ARHGEF and pleckstrin domain-containing protein 2|FARP2	FARP2	O94887	1xTMT6plex [K15]; 1xTMT6plex [N-Term]; 2xPhospho [S5(99); S16(100)]		1	1	2	10	O94887 [424-444]	O94887 2xPhospho [S428(99); S439(100)]	1	-0.0558912	-0.152003	-0.205896	-0.54372	-0.883635	0.962	0.9	0.867	0.686	0.542	0.399106	0.0573357	0.0522237	0.00309517	0.0389727	0.715626	0.365764	0.307238	0.100681	0.148178	8.8	2.34	2.34	2.71	26.05	182796	198320	102231	165948	190726	104745	150667	178524	93500.2	161121	153088	88684.9
[R].SESLIDASEDSQLEAAIR.[A]	UBX domain-containing protein 7|UBXN7	UBXN7	O94888	1xTMT6plex [N-Term]; 2xPhospho [S3(100); S11(100)]		1	1	1	7	O94888 [278-295]	O94888 2xPhospho [S280(100); S288(100)]	0	0.738984	1.07313	1.26963	1.2762	1.11902	1.669	2.104	2.411	2.422	2.172	0.0784329	0.0761263	0.0527974	0.065335	0.0344146	0.471912	0.387439	0.308141	0.197382	0.140829	8.14	44.4	42.43	40.77	21.62	157928	78007.5	43720.1	249133	130210	131009	216271	164113	119523	271806	188081	159167
[K].GYLTDLNSMIPTHGGDINDIKK.[A]	Pre-mRNA-processing factor 6|PRPF6	PRPF6	O94906	1xOxidation [M9]; 2xTMT6plex [K21; K22]; 1xTMT6plex [N-Term]; 2xPhospho [T4(100); S8(100)]		1	1	1	4	O94906 [272-293]	O94906 2xPhospho [T275(100); S279(100)]	1	0.235114	0.491597	0.140124	-0.163268	-0.0740006	1.177	1.406	1.102	0.893	0.95	0.2732	0.00626232	0.416817	0.183681	0.867457	0.634712	0.26634	0.671391	0.329034	0.907899	20.1	6.54	11.96	5.89	41.31	33367.1	26057.9	46332.7	60177.7	26521.2	54550.4	46906	38472.3	62260.5	36754.7	31019.9	43609.7
[R].SMSPTSTPK.[A]	Pre-mRNA cleavage complex 2 protein Pcf11|PCF11	PCF11	O94913	1xOxidation [M2]; 1xTMT6plex [K9]; 1xTMT6plex [N-Term]; 1xPhospho [S/T]		1	1	1	5	O94913 [509-517]		0	0.201634	0.349365	0.349365	0.662661	0.895303	1.15	1.274	1.274	1.583	1.86	0.19806	0.0583588	0.0140373	0.0119056	0.00337549	0.58655	0.367895	0.240618	0.119117	0.0969734	2.26	0.58	0.41	0.6	4.45	70097.6	103921	14132	81809.3	119465	14064.6	89664.2	132411	15562.5	89304.6	145860	17954.7
[K].TYGGDTGSPEISFTK.[I]	Protein furry homolog-like|FRYL	FRYL	O94915	1xTMT6plex [K15]; 1xTMT6plex [N-Term]; 1xPhospho [S8(100)]		1	1	2	21	O94915 [2265-2279]	O94915 1xPhospho [S2272(100)]	0	0.0745054	-0.0144996	0.364012	0.632268	0.703987	1.053	0.99	1.287	1.55	1.629	0.248709	0.337969	0.074665	0.00139272	0.00578351	0.619552	0.626673	0.344468	0.0954245	0.0996878	1.36	0.43	8.95	1.23	4.28	347298	345817	173629	369064	364150	172227	343722	343263	154665	474080	445181	191357
[R].ASSPGYIDSPTYSR.[Q]	Actin-binding LIM protein 3|ABLIM3	ABLIM3	O94929	1xTMT6plex [N-Term]; 1xPhospho [S3(100)]		1	1	2	16	O94929 [371-384]	O94929 1xPhospho [S373(100)]	0	-0.628162	-0.639355	-0.450084	-0.360305	-0.508403	0.647	0.642	0.732	0.779	0.703	0.00484714	0.0329184	0.0395753	0.0580626	0.0407478	0.31782	0.321935	0.287589	0.187746	0.150586	2.91	19.15	13.5	1.24	6.77	987272	1.79133e+06	1.11537e+06	688857	1.15829e+06	707342	728057	1.1504e+06	616841	795311	1.31159e+06	714260
[K].YSPIYSPDPYYASESEYWTYHGSPK.[V]	Actin-binding LIM protein 3|ABLIM3	ABLIM3	O94929	1xTMT6plex [K25]; 1xTMT6plex [N-Term]; 1xPhospho [S23(100)]		1	1	2	9	O94929 [471-495]	O94929 1xPhospho [S493(100)]	0	-0.100051	-0.454032	-0.182786	-1.00868	-0.473931	0.933	0.73	0.881	0.497	0.72	0.54498	0.0383868	0.50463	0.0565919	0.00474041	0.795291	0.332259	0.734373	0.185496	0.0988621	25.61	0.24	35.55	25.52	2.73	302823	28117.7	75495.1	341658	26244.9	53493.8	221069	16192.3	55203.9	350884	24768.1	50149.9
[R].QGMSPTFSR.[S]	Actin-binding LIM protein 3|ABLIM3	ABLIM3	O94929	1xTMT6plex [N-Term]; 1xPhospho [S4(100)]		1	1	1	12	O94929 [385-393]	O94929 1xPhospho [S388(100)]	0	-0.117161	-0.186065	-0.352916	-0.467932	-0.473931	0.922	0.879	0.783	0.723	0.72	0.285409	0.00106805	0.0275369	0.028415	0.048752	0.643851	0.253456	0.267122	0.149165	0.161489	3.41	0.02	1.3	8.46	15.69	554174	696149	360974	565365	641929	325365	487106	611979	313186	481394	540521	282734
[R].SPHHYYR.[S]	Actin-binding LIM protein 3|ABLIM3	ABLIM3	O94929	1xTMT6plex [N-Term]; 1xPhospho [S1(100)]		1	1	1	6	O94929 [394-400]	O94929 1xPhospho [S394(100)]	0	-0.189351	-1.12658	-0.41889	-0.854649	-0.375197	0.877	0.458	0.748	0.553	0.771	0.358418	0.00881894	0.265258	0.122481	0.316582	0.693399	0.270004	0.552771	0.263843	0.45172	12.34	18.49	23.21	10.58	26.65	199265	209237	768275	174690	200092	167777	104209	95776.4	311497	149120	185645	202743
[R].TISEPDEQRSELPR.[E]	Tight junction protein ZO-3|TJP3	TJP3	O95049	1xTMT6plex [N-Term]; 1xPhospho [S3(100)]		1	1	1	3	O95049 [344-357]	O95049 1xPhospho [S346(100)]	1	-0.270556	-0.312939	-0.0365259	-0.477944	-0.24127	0.829	0.805	0.975	0.718	0.846	0.0147796	0.0819277	0.633316	0.0460545	0.272603	0.357807	0.396274	0.815132	0.172858	0.409984	5.38	1.77	14.6	14.36	23.21	28065.6	29939.4	12162.1	24286.1	23944.7	10080.2	22328.8	24103.9	11377.4	30364.8	29203	10167.9
[K].GPSPTPEDVSMK.[E]	G2/mitotic-specific cyclin-B2|CCNB2	CCNB2	O95067	1xTMT6plex [K12]; 1xTMT6plex [N-Term]; 1xPhospho [S3(100)]		1	1	1	3	O95067 [90-101]	O95067 1xPhospho [S92(100)]	0	-0.386468	-0.652901	-0.595097	-0.564905	-0.798366	0.765	0.636	0.662	0.676	0.575	0.0726877	0.226666	0.019921	0.30115	0.011615	0.461763	0.53917	0.248188	0.44627	0.108645	5.39	4.76	8.24	16.41	8.64	71011	117385	78291.3	64420.8	89788.9	57786.3	74413.9	72328.8	49790	53678.5	77754.8	49127.6
[R].STPAPKEEEK.[V]	E3 ubiquitin-protein ligase UBR5|UBR5	UBR5	O95071	2xTMT6plex [K6; K10]; 1xTMT6plex [N-Term]; 1xPhospho [S1(100)]		1	1	1	9	O95071 [636-645]	O95071 1xPhospho [S636(100)]	1	-0.00868224	0.292782	0.393965	1.37016	0.947105	0.994	1.225	1.314	2.585	1.928	0.457924	0.150679	0.0512853	0.0263429	0.0225553	0.750612	0.47049	0.305559	0.144699	0.12478	0.82	17.76	2.44	21.26	9.25	400476	164090	215807	395729	163046	292558	615245	200956	232639	517594	215633	359101
[R].LAGGQTSQPTTPLTSPQR.[E]	Ubiquitin conjugation factor E4 B|UBE4B	UBE4B	O95155	1xTMT6plex [N-Term]; 1xPhospho [T/S]		1	1	2	8	O95155 [17-34]		0	-0.2567	-0.195946	0.263034	0.54201	0.454176	0.837	0.873	1.2	1.456	1.37	0.0076029	0.142519	0.137489	0.0453824	0.00583942	0.333935	0.462785	0.423547	0.171966	0.0998649	0.2	3.02	14.61	7.07	1.02	78037.2	136986	145857	65260.8	119681	122140	69571.3	119637	97695	114249	164378	157780
[R].DENPFASLTATSQPIAAAARSPDR.[N]	Ubiquitin conjugation factor E4 B|UBE4B	UBE4B	O95155	1xTMT6plex [N-Term]; 1xPhospho [S21(100)]		1	1	2	13	O95155 [218-241]	O95155 1xPhospho [S238(100)]	1	-0.086201	0.0243197	0.275007	0.372952	0.526069	0.942	1.017	1.21	1.295	1.44	0.493949	0.400224	0.0286415	0.0169785	0.0220406	0.768593	0.672074	0.270924	0.127335	0.123949	6.81	4.16	2.54	7.42	13.81	76438.4	118354	76998.6	72028	124401	69368.1	75576.4	128187	78330.3	94103.5	143248	86144.6
[R].TVEDLKNNESQWKDSPLATR.[H]	Ubiquitin conjugation factor E4 B|UBE4B	UBE4B	O95155	2xTMT6plex [K6; K13]; 1xTMT6plex [N-Term]; 1xPhospho [S15(98.6)]		1	1	1	3	O95155 [789-808]	O95155 1xPhospho [S803(98.6)]	2	0.154454	0.0786098	-0.0439433	-0.76366	-0.852042	1.113	1.056	0.97	0.589	0.554	0.574425	0.612362	0.558471	0.0508003	0.0142271	0.809363	0.804278	0.768542	0.178207	0.112704	33.89	21.36	15.12	26.93	11.86	71190.3	40646.7	159544	79259.6	55615	137031	64325.4	49902.3	168420	69021.1	43884.7	125582
[R].YSSDDTLDR.[I]	Sciellin|SCEL	SCEL	O95171	1xTMT6plex [N-Term]; 1xPhospho [S3(99)]		1	1	2	5	O95171 [89-97]	O95171 1xPhospho [S91(99)]	0	0.226509	0.237564	0.125651	0.269033	0.563646	1.17	1.179	1.091	1.205	1.478	0.0878846	0.113922	0.00967399	0.020758	0.0131708	0.482129	0.433947	0.232549	0.134947	0.110643	11.7	11.37	0.74	2.85	8.65	103285	278673	284967	132871	326005	307053	131061	328424	298847	115519	303991	309306
[-].MAEPSAATQSHSISSSSFGAEPSAPGGGGSPGACPALGTK.[S]	Reticulon-3|RTN3	RTN3	O95197	1xCarbamidomethyl [C34]; 1xTMT6plex [K40]; 1xTMT6plex [N-Term]; 1xMet-loss+Acetyl [N-Term]; 1xPhospho [S30(100)]		1	1	3	76	O95197 [1-40]	O95197 1xMet-loss+Acetyl [N-Term]; 1xPhospho [S30(100)]	0	0.00432161	-0.128156	0.0313952	-0.0484122	0.580145	1.003	0.915	1.022	0.967	1.495	0.998632	0.799504	0.248533	0.549038	0.00226411	0.999184	0.90944	0.539477	0.664864	0.0915126	9.71	0.95	0.76	14.19	0.66	1.06367e+06	667781	783861	992059	713834	786399	972940	606948	885994	1.1927e+06	679117	801295
[R].QFSHTNAALEEVSR.[C]	Reticulon-3|RTN3	RTN3	O95197	1xTMT6plex [N-Term]; 1xPhospho [S3(100)]		1	1	1	7	O95197 [314-327]	O95197 1xPhospho [S316(100)]	0	0.206643	0.483364	0.638769	0.387363	0.468844	1.154	1.398	1.557	1.308	1.384	0.0746701	0.0798492	0.0485709	0.000533669	0.0136551	0.464363	0.394064	0.300036	0.0892275	0.111727	0.2	2.44	16.85	0.07	6.7	80098.1	26022.4	80793.5	92466.4	35758.5	93144.3	89002.8	36384.1	114825	101044	45135.9	125833
[R].HSSWGDVGVGGSLK.[A]	Starch-binding domain-containing protein 1|STBD1	STBD1	O95210	1xTMT6plex [K14]; 1xTMT6plex [N-Term]; 1xPhospho [S]		1	1	1	13	O95210 [209-222]		0	0.722466	0.824564	0.130931	-0.354759	-0.179515	1.65	1.771	1.095	0.782	0.883	0.00249918	0.000227864	0.134648	0.191632	0.207805	0.317117	0.2268	0.420768	0.337086	0.344461	1.19	1.07	1.79	12.42	6.75	141313	164178	345572	251196	270950	565752	248476	290783	625492	183466	179814	373925
[K].YNLDASEEEDSNKK.[K]	Zinc finger Ran-binding domain-containing protein 2|ZRANB2	ZRANB2	O95218	2xTMT6plex [K13; K14]; 1xTMT6plex [N-Term]; 1xPhospho [S6(100)]		1	1	1	35	O95218 [183-196]	O95218 1xPhospho [S188(100)]	1	-0.204233	-0.171368	0.14274	0.6107	0.620117	0.868	0.888	1.104	1.527	1.537	0.0444758	0.604001	0.116158	0.033966	0.0253019	0.418635	0.799852	0.400022	0.157032	0.128194	4.32	7.84	8.51	8.49	2.33	1.84333e+06	1.59823e+06	1.21389e+06	1.59959e+06	1.27064e+06	1.08503e+06	2.08579e+06	1.41899e+06	1.0236e+06	2.152e+06	1.64959e+06	1.34026e+06
[K].YNLDASEEEDSNK.[K]	Zinc finger Ran-binding domain-containing protein 2|ZRANB2	ZRANB2	O95218	1xTMT6plex [K13]; 1xTMT6plex [N-Term]; 1xPhospho [S6(100)]		1	1	1	22	O95218 [183-195]	O95218 1xPhospho [S188(100)]	0	-0.190997	-0.26708	0.0731347	0.930548	0.633199	0.876	0.831	1.052	1.906	1.551	0.23328	0.598497	0.167616	0.049273	0.101516	0.610547	0.796513	0.457907	0.176461	0.229273	17.14	13.05	0.73	33.62	8.68	370183	627984	300954	324119	450932	297956	447988	479885	250222	389501	657494	359379
[K].NEVNGTSEDIKSEGDTQSN.[-]	Luc7-like protein 3|LUC7L3	LUC7L3	O95232	1xDeamidated [N4]; 1xTMT6plex [K11]; 1xTMT6plex [N-Term]; 2xPhospho [S12(100); S18(100)]		1	1	2	10	O95232 [414-432]	O95232 2xPhospho [S425(100); S431(100)]	1	-0.123434	-0.118727	0.0538064	0.583038	0.593593	0.918	0.921	1.038	1.498	1.509	0.224081	0.229105	0.625624	0.0103482	0.147058	0.604682	0.540869	0.811405	0.117661	0.279653	6.57	8.65	13.79	3.74	8.92	86148.3	108516	74698.4	82764.1	79594.7	68584.8	86626.3	94406	68776.8	89434.2	101410	84763
[K].LQGQVSAK.[K]	Kinesin-like protein KIF20A|KIF20A	KIF20A	O95235	1xTMT6plex [K8]; 1xTMT6plex [N-Term]; 1xPhospho [S6(100)]		1	1	1	12	O95235 [820-827]	O95235 1xPhospho [S825(100)]	0	0.290424	-0.22095	-0.926865	-1.70369	-1.73697	1.223	0.858	0.526	0.307	0.3	0.31173	0.23691	0.0282623	0.015336	0.0164449	0.662687	0.549174	0.2698	0.124916	0.11604	14.8	1.79	5.48	8.57	7.02	1.42476e+06	772316	555787	1.74197e+06	724613	747357	1.22237e+06	654687	566734	748855	391462	383151
[R].TPTCQSSTDCSPYAR.[I]	Kinesin-like protein KIF20A|KIF20A	KIF20A	O95235	2xCarbamidomethyl [C4; C10]; 1xTMT6plex [N-Term]; 1xPhospho [S11(98.2)]		1	1	1	2	O95235 [857-871]	O95235 1xPhospho [S867(98.2)]	0	0.226509	-0.274041	-0.291592	-1.33643	-1.59946	1.17	0.827	0.817	0.396	0.33	0.213151	0.290308	0.481039	0.0326344	0.00955487	0.793706	0.784642	0.922753	0.209439	0.143692	3.54	22.25	35	31.88	16.21	15324.8	16554.5	NA	17501.4	19829.2	NA	14725	11794.6	NA	15827.7	10708.7	NA
[R].TPTCQSSTDCSPYAR.[I]	Kinesin-like protein KIF20A|KIF20A	KIF20A	O95235	2xCarbamidomethyl [C4; C10]; 1xTMT6plex [N-Term]; 2xPhospho [T1(100); S11(100)]		1	1	1	3	O95235 [857-871]	O95235 2xPhospho [T857(100); S867(100)]	0	0.169925	-0.114035	-0.739372	-1.69432	-2.27928	1.125	0.924	0.599	0.309	0.206	0.842953	0.666061	0.0502466	0.0271084	0.0012164	0.937381	0.837017	0.302844	0.146306	0.0883373	20.29	32.49	25	46.82	3.04	19595	53003.1	10972.4	25065.6	40812.6	12346	23176.7	39849.6	10133.8	11735.6	24879.3	7904.44
[R].GQVSESEDSITK.[Q]	Chromosome-associated kinesin KIF4A|KIF4A	KIF4A	O95239	1xTMT6plex [K12]; 1xTMT6plex [N-Term]; 1xPhospho [S9(100)]		1	1	1	6	O95239 [807-818]	O95239 1xPhospho [S815(100)]	0	-0.0679388	0.111031	0.0635029	0.0786098	-0.771027	0.954	1.08	1.045	1.056	0.586	0.169122	0.410995	0.207811	0.912789	0.0154829	0.567522	0.678275	0.498799	0.940805	0.114863	4.3	18.54	5.63	10.27	12.14	130606	284927	151352	124621	264201	150480	182764	307726	143023	131306	297759	166793
[R].ALASNTSFFSGCSPIEEEAH.[-]	Chromosome-associated kinesin KIF4A|KIF4A	KIF4A	O95239	1xCarbamidomethyl [C12]; 1xTMT6plex [N-Term]; 1xPhospho [S13(100)]		1	2	2	20	O95239 [1213-1232]	O95239 1xPhospho [S1225(100)]	0	0.22033	0.16221	0.378512	0.435095	0.553852	1.165	1.119	1.3	1.352	1.468	0.144442	0.185929	0.0652661	0.045504	0.0436038	0.546143	0.504619	0.328463	0.172178	0.154199	8.24	10.18	10.07	8.34	9.83	85153.5	50549	76018.8	99174.6	62145.2	77782.6	95257.1	67762.3	79201.1	110733	70199.5	85248.2
[R].TFSLTEVR.[G]	Chromosome-associated kinesin KIF4A|KIF4A	KIF4A	O95239	1xTMT6plex [N-Term]; 1xPhospho [S3(100)]		1	1	1	32	O95239 [799-806]	O95239 1xPhospho [S801(100)]	0	0.235114	0.340277	0.510962	0.329985	0.0758749	1.177	1.266	1.425	1.257	1.054	0.0178385	0.0142434	0.00982871	0.00580677	0.413196	0.364858	0.283894	0.232779	0.109072	0.53977	0.97	1.15	6.58	1.92	12.89	1.66688e+06	1.53846e+06	1.18e+06	1.9494e+06	1.81112e+06	1.49215e+06	1.96128e+06	1.963e+06	1.49408e+06	2.2701e+06	2.19252e+06	1.82093e+06
[R].GSEMDNNCSPTR.[K]	Methyl-CpG-binding domain protein 4|MBD4	MBD4	O95243	1xCarbamidomethyl [C8]; 1xOxidation [M4]; 1xTMT6plex [N-Term]; 1xPhospho [S9(100)]		1	1	1	6	O95243 [379-390]	O95243 1xPhospho [S387(100)]	0	-0.164884	-0.077041	-0.013043	-0.407364	-0.68966	0.892	0.948	0.991	0.754	0.62	0.256053	0.223661	0.648908	0.155025	0.0372405	0.623947	0.536514	0.824034	0.299254	0.145294	17.12	3.43	3.81	29.39	21.27	19010.4	30255.7	16736.3	19170.7	23358.8	14928.8	17620.3	30385.9	15871.6	18842.4	29236.2	18835.5
[K].EALSPPR.[R]	Methyl-CpG-binding domain protein 4|MBD4	MBD4	O95243	1xTMT6plex [N-Term]; 1xPhospho [S4(100)]		1	1	1	10	O95243 [425-431]	O95243 1xPhospho [S428(100)]	0	-0.0218044	0.0482362	-0.152003	-0.671164	-0.72977	0.985	1.034	0.9	0.628	0.603	0.799756	0.338667	0.0608129	0.00165828	0.00134099	0.920297	0.627129	0.321066	0.0994575	0.0883373	3.76	0	4.22	4.85	3.86	451218	420116	486145	467678	403598	478863	466704	434532	480677	406032	350277	450275
[R].NAGSSSDGTEDSDFSTDLEHTDSSESDGTSR.[R]	Histone acetyltransferase KAT7|KAT7	KAT7	O95251	1xTMT6plex [N-Term]; 1xPhospho [S/T]		1	1	2	3	O95251 [7-37]		0	-0.251539	-0.42082	-0.567041	-0.985645	-1.37707	0.84	0.747	0.675	0.505	0.385	0.0727923	0.146705	0.0057078	0.018215	0.0399758	0.461763	0.466692	0.228122	0.129823	0.149662	1.16	14.27	7.18	0.49	46.29	6720.72	20165.1	15582.7	6331.57	16935.7	12985.7	5019.99	19387.9	10617.7	4539.3	14391.1	10038.8
[R].SQQQPTPVTPK.[K]	Histone acetyltransferase KAT7|KAT7	KAT7	O95251	1xTMT6plex [K11]; 1xTMT6plex [N-Term]; 1xPhospho [T9(100)]		1	1	1	32	O95251 [80-90]	O95251 1xPhospho [T88(100)]	0	0.0496308	-0.0232698	-0.118727	-0.554273	-0.53952	1.035	0.984	0.921	0.681	0.688	0.478121	0.630988	0.157773	0.0168396	0.0954245	0.760945	0.815958	0.447646	0.127201	0.222601	10.29	3.74	8.18	10.23	9.04	916531	1.45526e+06	809548	948630	1.40172e+06	917690	902103	1.39711e+06	956659	844327	1.22972e+06	789327
[K].FSSPTEELDYR.[N]	Transforming acidic coiled-coil-containing protein 2|TACC2	TACC2	O95359	1xTMT6plex [N-Term]; 1xPhospho [S/T/Y]		1	1	2	7	O95359 [2510-2520]		0	-0.0588937	-0.115597	0.333424	0.801573	0.775683	0.96	0.923	1.26	1.743	1.712	0.358017	0.278441	0.00999816	0.00585637	0.000184885	0.693205	0.583782	0.232779	0.109072	0.0854082	8.2	13.2	3.72	10.76	0.99	109242	260778	91032.1	104817	218739	92461.8	91096.3	240699	92233.3	145762	328672	111854
[R].AGAAAGDSDEESRADDK.[G]	Zinc finger and BTB domain-containing protein 7A|ZBTB7A	ZBTB7A	O95365	1xTMT6plex [K17]; 1xTMT6plex [N-Term]; 1xPhospho [S8(100)]		1	1	1	13	O95365 [330-346]	O95365 1xPhospho [S337(100)]	1	-0.136062	0.0908534	-0.118727	0.535058	0.206643	0.91	1.065	0.921	1.449	1.154	0.298801	0.61325	0.697101	0.015909	0.537704	0.652531	0.804929	0.850822	0.126482	0.647316	5.02	16.17	10.52	2.2	17.28	382826	210513	426470	348203	185209	437992	452378	224292	387867	352672	181087	481883
[K].LVEQANSPK.[H]	Pre-mRNA-splicing factor SLU7|SLU7	SLU7	O95391	1xTMT6plex [K9]; 1xTMT6plex [N-Term]; 1xPhospho [S7(100)]		1	1	1	33	O95391 [209-217]	O95391 1xPhospho [S215(100)]	0	0.0745054	0.0662614	-0.0892673	-0.314733	-0.785875	1.053	1.047	0.94	0.804	0.58	0.270821	0.819407	0.300407	0.00755463	0.0146583	0.632637	0.919078	0.582608	0.11169	0.113325	2.48	14.69	8.91	4.44	9.16	3.14339e+06	4.32699e+06	2.20931e+06	3.36497e+06	4.5558e+06	2.18537e+06	3.61857e+06	4.53206e+06	1.94738e+06	3.19667e+06	3.83876e+06	2.07778e+06
[K].SSSDSDDEEKKHEK.[L]	Pre-mRNA-splicing factor SLU7|SLU7	SLU7	O95391	3xTMT6plex [K10; K11; K14]; 1xTMT6plex [N-Term]; 1xPhospho [S5(100)]		1	1	2	4	O95391 [511-524]	O95391 1xPhospho [S515(100)]	2	0.651683	0.709291	-0.305788	-0.862496	-0.891643	1.571	1.635	0.809	0.55	0.539	0.041535	0.0100322	0.172132	0.0356779	0.0132654	0.412528	0.270004	0.463006	0.159179	0.110862	21.1	2.75	16.02	21.76	4.65	44051.4	53303.6	51683.5	83070.8	83755.8	69650.1	83890	85558.8	84524.4	43265.8	38937.7	41834.1
[R].LVPVSPLPPK.[A]	Adenylyltransferase and sulfurtransferase MOCS3|MOCS3	MOCS3	O95396	1xTMT6plex [K10]; 1xTMT6plex [N-Term]; 1xPhospho [S5(100)]		1	1	1	49	O95396 [43-52]	O95396 1xPhospho [S47(100)]	0	0.0976108	0.015783	0.273814	0.721591	1.0827	1.07	1.011	1.209	1.649	2.118	0.067237	0.374755	0.0209895	0.00676598	0.0123026	0.454769	0.65342	0.249091	0.110553	0.109729	3.41	1.2	5.16	4.85	17	365695	459840	328960	391191	474379	359993	366698	464852	385483	442186	524869	411612
[K].GPGQPSSPQR.[L]	CD2 antigen cytoplasmic tail-binding protein 2|CD2BP2	CD2BP2	O95400	1xTMT6plex [N-Term]; 1xPhospho [S7(99)]		1	1	3	15	O95400 [189-198]	O95400 1xPhospho [S195(99)]	0	-0.166503	-0.137648	-0.00433459	0.308011	0.874207	0.891	0.909	0.997	1.238	1.833	0.231447	0.954615	0.946332	0.207164	0.0533561	0.609625	0.980113	0.976806	0.353091	0.166753	14.58	24.79	12.29	22.67	11.83	238680	317088	223143	235897	282579	166085	326698	288102	173696	238024	349378	205495
[K].GLASPTAITPVASPICGK.[T]	Supervillin|SVIL	SVIL	O95425	1xCarbamidomethyl [C16]; 1xTMT6plex [K18]; 1xTMT6plex [N-Term]; 1xPhospho [S4(100)]		1	1	2	23	O95425 [1222-1239]	O95425 1xPhospho [S1225(100)]	0	0.0129262	-0.0892673	0.337996	0.653519	0.590722	1.009	0.94	1.264	1.573	1.506	0.805332	0.243335	0.0125303	0.0111297	0.0249985	0.922217	0.5568	0.236021	0.117853	0.127417	6.33	7.99	3.6	2.66	13.47	335031	213751	238537	304412	224827	240616	280980	212331	224185	413206	270180	323211
[K].TLLALEGDGLVRSPEDPSR.[N]	Supervillin|SVIL	SVIL	O95425	1xTMT6plex [N-Term]; 1xPhospho [S13(100)]		1	1	1	10	O95425 [455-473]	O95425 1xPhospho [S467(100)]	1	-0.179515	-0.0740006	0.175045	0.49057	0.483364	0.883	0.95	1.129	1.405	1.398	0.0577223	0.217697	0.0925656	0.0363522	0.0310209	0.444633	0.532736	0.368642	0.160443	0.135919	1.19	5.3	4.11	14.74	13.44	97713.2	106564	87626.1	86259.6	101225	76738.8	92842.8	106725	80384.8	110361	123691	90957.9
[K].KGLASPTAITPVASPICGK.[T]	Supervillin|SVIL	SVIL	O95425	1xCarbamidomethyl [C17]; 2xTMT6plex [K1; K19]; 1xTMT6plex [N-Term]; 1xPhospho [S5(100)]		1	1	1	5	O95425 [1221-1239]	O95425 1xPhospho [S1225(100)]	1	-0.013043	-0.0649175	0.222805	0.469886	0.567545	0.991	0.956	1.167	1.385	1.482	0.969539	0.333749	0.0441405	0.000775144	0.0189702	0.98732	0.623677	0.29475	0.0927729	0.119737	13	6.69	3.12	2.09	12.76	50564.8	24382.2	123769	56434.1	24162.1	112762	39042.2	24404.6	118289	57792.9	31704.1	144500
[R].ASDPASPHIGR.[S]	Supervillin|SVIL	SVIL	O95425	1xTMT6plex [N-Term]; 1xPhospho [S6(100)]		1	1	1	13	O95425 [45-55]	O95425 1xPhospho [S50(100)]	0	-0.018878	-0.161653	-0.207561	-0.590745	-0.53952	0.987	0.894	0.866	0.664	0.688	0.796284	0.0984645	0.0163516	0.00292053	0.0215253	0.918708	0.415299	0.24177	0.100681	0.122751	4.89	3.7	1.95	2.5	13.81	293925	291908	269696	323886	278876	266145	262681	254527	261277	254513	239621	236647
[K].HAHSSSLQQAASR.[S]	Supervillin|SVIL	SVIL	O95425	1xTMT6plex [N-Term]; 1xPhospho [S6(99.2)]		1	1	3	4	O95425 [248-260]	O95425 1xPhospho [S253(99.2)]	0	-0.0908029	-0.00723157	-0.298673	-0.751465	-0.293359	0.939	0.995	0.813	0.594	0.816	0.440841	0.527588	0.0839056	0.0478984	0.144435	0.741751	0.752164	0.355019	0.175391	0.276723	16.02	5.18	15.54	2.76	8.72	7834.42	12020.1	36520.7	6510.59	12659.8	34307.3	10163.7	11553.8	36329.3	5692.88	9769.34	33158.2
[R].DSSFTEVPRSPK.[H]	Supervillin|SVIL	SVIL	O95425	1xTMT6plex [K12]; 1xTMT6plex [N-Term]; 2xPhospho [S3(99); S10(99)]		1	1	3	13	O95425 [236-247]	O95425 2xPhospho [S238(99); S245(99)]	1	0.0114956	-0.139236	-0.277534	-0.592919	-0.935117	1.008	0.908	0.825	0.663	0.523	0.787351	0.0585837	0.0127389	0.00197151	0.00478358	0.91444	0.367895	0.236021	0.0994575	0.0988621	6.47	1.56	2.86	2.24	7.49	421247	390020	463169	424693	376060	487811	382617	350567	444804	327860	328129	382157
[R].SQANGAGALSYVSPNTSK.[C]	Poly(A)-specific ribonuclease PARN|PARN	PARN	O95453	1xDeamidated [N4]; 1xTMT6plex [K18]; 1xTMT6plex [N-Term]; 1xPhospho [S13(100)]		1	1	2	27	O95453 [151-168]	O95453 1xPhospho [S163(100)]	0	-0.0634092	-0.0694519	-0.26708	-0.454032	-0.514573	0.957	0.953	0.831	0.73	0.7	0.0861981	0.256884	0.0154498	0.0107462	0.000392784	0.480171	0.56695	0.240618	0.117715	0.087453	1.19	5.36	2.48	4.43	0.14	536989	608523	691536	513768	599974	656376	511522	612992	635740	471418	505518	565037
[R].NNSFTAPSTVGK.[R]	Poly(A)-specific ribonuclease PARN|PARN	PARN	O95453	1xDeamidated [N]; 1xTMT6plex [K12]; 1xTMT6plex [N-Term]; 1xPhospho [S3(100)]		1	1	2	15	O95453 [555-566]	O95453 1xPhospho [S557(100)]	0	0.38405	0.397255	0.45628	0.462576	0.421156	1.305	1.317	1.372	1.378	1.339	0.0326031	0.00232042	0.0084846	0.0293268	0.00920831	0.395432	0.265314	0.231491	0.151099	0.106307	2.73	2.12	4.33	13.01	6.83	356873	292926	167820	465799	339384	223075	484921	380178	220962	458166	401840	236943
[R].SSGSSGCPSPTPQSSDPDDTPPK.[L]	Chromobox protein homolog 6|CBX6	CBX6	O95503	1xCarbamidomethyl [C7]; 1xTMT6plex [K23]; 1xTMT6plex [N-Term]; 1xPhospho [S9(98.9)]		1	1	2	19	O95503 [272-294]	O95503 1xPhospho [S280(98.9)]	0	0.0356239	-0.0424568	-0.401635	-1.20091	-1.32916	1.025	0.971	0.757	0.435	0.398	0.727252	0.351415	0.0241871	0.0141291	0.00145471	0.884343	0.637117	0.25888	0.122118	0.0883373	4.46	5.28	8.14	24.41	4.17	277563	503796	240593	293196	516613	230117	281147	489337	225646	222191	381147	164227
[R].SLSASPALGSTK.[E]	NAD kinase|NADK	NADK	O95544	1xTMT6plex [K12]; 1xTMT6plex [N-Term]; 1xPhospho [S/T]		1	1	2	8	O95544 [46-57]		0	-0.129734	0.0243197	0.0100637	-0.634867	-0.935117	0.914	1.017	1.007	0.644	0.523	0.5645	0.686585	0.66003	0.109977	0.0531917	0.804322	0.847682	0.830773	0.249979	0.166561	8.19	17.92	14.79	4.6	16.68	57161	482633	183098	52232.4	417942	200208	40143.2	491016	208792	42663.5	486234	202865
[K].IRLSPEPWTPETGLVTDAFK.[L]	Long-chain-fatty-acid--CoA ligase 3|ACSL3	ACSL3	O95573	1xTMT6plex [K20]; 1xTMT6plex [N-Term]; 1xPhospho [S4(100)]		1	1	1	3	O95573 [680-699]	O95573 1xPhospho [S683(100)]	1	0.0635029	0.0313952	0.0496308	0.43082	1.13553	1.045	1.022	1.035	1.348	2.197	0.557591	0.809173	0.592519	0.0104941	0.00663419	0.799763	0.913445	0.789982	0.117715	0.101912	19.89	10.93	19.04	3.83	7.28	203889	164772	73085.2	213135	222365	66151.7	169733	168423	80214.6	211109	217833	65957.4
[K].LPEEVATPTTDEEKDSLIAIDR.[S]	DNA-directed RNA polymerase I subunit RPA1|POLR1A	POLR1A	O95602	1xTMT6plex [K14]; 1xTMT6plex [N-Term]; 1xPhospho [T7(100)]		1	1	1	10	O95602 [351-372]	O95602 1xPhospho [T357(100)]	1	-0.0634092	-0.0335695	0.543991	1.51652	1.51551	0.957	0.977	1.458	2.861	2.859	0.100645	0.482058	0.0635053	0.00774393	0.0164174	0.497457	0.724199	0.326581	0.11169	0.11604	2.37	7	1.1	14.04	22.61	53624.6	99600.3	43553.2	52150	95313.5	39816.5	55013.7	91481.5	42572.3	78777.7	145244	50186.1
[K].TSAQTTPSK.[I]	Centrosomal protein 43|CEP43	CEP43	O95684	1xTMT6plex [K9]; 1xTMT6plex [N-Term]; 1xPhospho [T5(100)]		1	1	3	10	O95684 [165-173]	O95684 1xPhospho [T169(100)]	0	-0.270556	-0.442222	-0.316528	-0.177882	-0.584241	0.829	0.736	0.803	0.884	0.667	0.0422918	0.147697	0.0243072	0.115426	0.0106002	0.414723	0.467653	0.259118	0.255178	0.106989	4.12	4.19	6.54	11.18	0.43	37239.9	320534	329353	30050.3	265839	298767	36131.2	235921	235742	31296.3	257493	244195
[R].ACRPPGSPGR.[A]	Protein phosphatase 1 regulatory subunit 3D|PPP1R3D	PPP1R3D	O95685	1xCarbamidomethyl [C2]; 1xTMT6plex [N-Term]; 1xPhospho [S7(100)]		1	1	1	54	O95685 [40-49]	O95685 1xPhospho [S46(100)]	0	-0.258425	-0.281036	-0.107803	-0.164884	-0.506353	0.836	0.823	0.928	0.892	0.704	0.00833202	0.126741	0.182724	0.0428307	0.020233	0.333935	0.448442	0.474137	0.168018	0.12088	3.38	17.52	7.82	4.75	6.55	1.4839e+06	1.02479e+06	1.49468e+06	1.28179e+06	837281	1.249e+06	1.38536e+06	843692	1.0578e+06	1.37659e+06	903057	1.48444e+06
[R].SLPSSPERR.[Q]	Protein phosphatase 1 regulatory subunit 3D|PPP1R3D	PPP1R3D	O95685	1xTMT6plex [N-Term]; 1xPhospho [S5(100)]		1	1	2	18	O95685 [74-82]	O95685 1xPhospho [S78(100)]	1	-0.172994	-0.790859	-0.84944	-0.279284	-0.50226	0.887	0.578	0.555	0.824	0.706	0.344747	0.0514359	0.356592	0.164598	0.0716482	0.683861	0.359057	0.626117	0.309275	0.191911	19.99	3.91	0.28	12.35	3.7	523304	75937.6	273913	464286	77873.8	150964	411401	43868.9	154177	651161	42069	152038
[R].SRSTCGDSEVEEESPGK.[R]	Bromodomain-containing protein 1|BRD1	BRD1	O95696	1xCarbamidomethyl [C5]; 1xTMT6plex [K17]; 1xTMT6plex [N-Term]; 1xPhospho [S3(99.1)]		1	1	3	9	O95696 [801-817]	O95696 1xPhospho [S803(99.1)]	1	0.0745054	0.212881	0.0799754	0.634129	0.768078	1.053	1.159	1.057	1.552	1.703	0.066921	0.262867	0.214622	0.0322502	0.00535257	0.454045	0.570459	0.505844	0.154589	0.0996878	2.14	1.72	6.62	5.3	2.46	80714.7	93188.8	64578.9	83791.3	102237	68022.5	93553.3	90668.4	75719	85325.2	94115.1	74314.8
[K].TAQALSSGSGSQETK.[I]	Serine/threonine-protein kinase OSR1|OXSR1	OXSR1	O95747	1xTMT6plex [K15]; 1xTMT6plex [N-Term]; 1xPhospho [S11(100)]		1	1	3	19	O95747 [417-431]	O95747 1xPhospho [S427(100)]	0	-0.0409718	0.00288251	-0.013043	0.485427	0.624803	0.972	1.002	0.991	1.4	1.542	0.351747	0.555706	0.996877	0.0701716	0.00231645	0.688644	0.769062	0.998719	0.203163	0.0920141	4.54	6.12	10.41	4.95	1.66	383033	534363	393431	387780	504220	382611	399619	535386	319982	417529	529644	364369
[K].AAISQLRSPR.[V]	Serine/threonine-protein kinase OSR1|OXSR1	OXSR1	O95747	1xTMT6plex [N-Term]; 1xPhospho [S8(100)]		1	1	1	5	O95747 [352-361]	O95747 1xPhospho [S359(100)]	1	0.120352	0.0565835	0.151859	0.104337	0.587845	1.087	1.04	1.111	1.075	1.503	0.488868	0.703851	0.368386	0.516917	0.0413532	0.985808	0.99998	0.832712	0.788563	0.204753	1.56	10.56	3.71	3.82	16.12	NA	43077.6	37081.5	NA	46335.4	40732.1	NA	41741.2	41427.4	NA	46696.3	42257.1
[K].TFVGTPCWMAPEVMEQVR.[G]	Serine/threonine-protein kinase OSR1|OXSR1;STE20/SPS1-related proline-alanine-rich protein kinase|STK39	OXSR1	O95747; Q9UEW8	1xCarbamidomethyl [C7]; 1xOxidation [M]; 1xTMT6plex [N-Term]; 1xPhospho [T1(100)]		2	2	2	5	O95747 [185-202]; Q9UEW8 [231-248]	O95747 1xPhospho [T185(100)]; Q9UEW8 1xPhospho [T231(100)]	0	-0.103147	-0.0954196	0.125651	0.187768	0.465713	0.931	0.936	1.091	1.139	1.381	0.0874689	0.391902	0.181159	0.0929439	0.0284729	0.482129	0.666895	0.472669	0.229723	0.132456	5.71	1.96	10.78	6.66	10.49	23024.5	50159	28896.5	21427.9	44858.3	27970	21260.6	46927.1	29832.4	26943.1	50719	31522.7
[R].IESYEGR.[E]	STARD3 N-terminal-like protein|STARD3NL	STARD3NL	O95772	1xTMT6plex [N-Term]; 1xPhospho [S3(100)]		1	1	1	9	O95772 [37-43]	O95772 1xPhospho [S39(100)]	0	0.102994	-0.0877334	0.463622	0.953079	0.959028	1.074	0.941	1.379	1.936	1.944	0.758654	0.14143	0.0457294	0.0071308	0.00126142	0.900511	0.46169	0.296477	0.110929	0.0883373	4.92	3.66	2.44	9.38	0.03	466120	1.31468e+06	700847	517189	1.18207e+06	752645	438525	1.13044e+06	676056	653419	1.52859e+06	966572
[R].LEVNGRESEEENLNK.[S]	Double-stranded RNA-binding protein Staufen homolog 1|STAU1	STAU1	O95793	1xDeamidated [N4]; 1xTMT6plex [K15]; 1xTMT6plex [N-Term]; 1xPhospho [S8(100)]		1	1	1	12	O95793 [169-183]	O95793 1xPhospho [S176(100)]	1	-0.161653	-0.114035	0.147958	0.722466	0.695103	0.894	0.924	1.108	1.65	1.619	0.0346688	0.350198	0.332667	0.0039748	0.213689	0.401368	0.636412	0.608904	0.104062	0.350556	4.33	13.77	10.58	4.76	57.07	379805	130019	142726	323559	119712	127572	393222	120078	120613	365375	154319	158121
[K].SEEKTPIK.[K]	Double-stranded RNA-binding protein Staufen homolog 1|STAU1	STAU1	O95793	2xTMT6plex [K4; K8]; 1xTMT6plex [N-Term]; 1xPhospho [T5(100)]		1	1	2	5	O95793 [368-375]	O95793 1xPhospho [T372(100)]	1	-0.0724828	-0.125006	-0.332789	-0.469929	-0.982791	0.951	0.917	0.794	0.722	0.506	0.624256	0.149361	0.117648	0.0719059	0.015042	0.837019	0.469417	0.401207	0.205186	0.114285	21.95	5.09	11.96	3.45	20.94	480029	105360	161897	456604	83856	180752	456087	84274.2	148536	381234	77430.4	153152
[R].QISDGEREELNLTANR.[L]	BAG family molecular chaperone regulator 2|BAG2	BAG2	O95816	1xTMT6plex [N-Term]; 1xPhospho [S3(100)]		1	1	1	9	O95816 [71-86]	O95816 1xPhospho [S73(100)]	1	-0.00578235	0.0071955	0.0786098	0.187768	0.546956	0.996	1.005	1.056	1.139	1.461	0.785745	0.931766	0.363511	0.0235788	0.0309639	0.91411	0.972169	0.632037	0.140036	0.135885	10.48	12.42	6.78	0.05	6.06	225230	100253	87470.8	200975	107405	87085.3	202485	100749	95267.1	219475	110748	92401.2
[R].SSSMADR.[S]	BAG family molecular chaperone regulator 2|BAG2	BAG2	O95816	1xTMT6plex [N-Term]; 1xPhospho [S3(99.3)]		1	1	3	31	O95816 [18-24]	O95816 1xPhospho [S20(99.3)]	0	0.221568	0.471968	0.377401	0.550901	0.550901	1.166	1.387	1.299	1.465	1.465	0.336845	0.0938127	0.102386	0.0424604	0.0851711	0.678997	0.411853	0.382819	0.167528	0.209277	28.2	1.13	13.92	19.13	29.14	1.87911e+06	1.14258e+06	1.42854e+06	2.19074e+06	1.07872e+06	2.11111e+06	2.60682e+06	1.24361e+06	1.99689e+06	2.44066e+06	1.34473e+06	2.43608e+06
[R].SQSPAASDCSSSSSSASLPSSGR.[S]	BAG family molecular chaperone regulator 3|BAG3	BAG3	O95817	1xCarbamidomethyl [C9]; 1xTMT6plex [N-Term]; 1xPhospho [S3(100)]		1	1	1	13	O95817 [171-193]	O95817 1xPhospho [S173(100)]	0	-0.226004	-0.37146	-0.311148	-0.630394	-1.13606	0.855	0.773	0.806	0.646	0.455	0.0841284	0.0797531	0.0113087	0.00120592	0.00644174	0.478931	0.393977	0.234056	0.0953484	0.1015	7.22	12.19	4.02	1.85	7.18	72718.4	116993	64651.7	65354.2	86550.3	55275.5	51937	90427.1	58505	60245.2	89293.5	52108
[K].VPPAPVPCPPPSPGPSAVPSSPK.[S]	BAG family molecular chaperone regulator 3|BAG3	BAG3	O95817	1xCarbamidomethyl [C8]; 1xTMT6plex [K23]; 1xTMT6plex [N-Term]; 2xPhospho [S21(98.3); S]		1	1	4	38	O95817 [366-388]	O95817 2xPhospho [S386(98.3); S]	0	-0.26708	-0.336428	0.0071955	-0.33825	-0.560643	0.831	0.792	1.005	0.791	0.678	0.0374623	0.118666	0.791187	0.156607	0.00860339	0.40506	0.438942	0.900814	0.300781	0.105206	8.96	16.37	13.03	25.52	8.57	746219	958291	383474	579703	795884	338968	532088	758748	360063	684083	963142	442072
[R].SSVQGASSREGSPAR.[S]	BAG family molecular chaperone regulator 3|BAG3	BAG3	O95817	1xTMT6plex [N-Term]; 2xPhospho [S8(98.8); S12(100)]		1	1	3	33	O95817 [268-282]	O95817 2xPhospho [S275(98.8); S279(100)]	1	-0.136062	-0.168123	-0.573467	-0.841663	-0.798366	0.91	0.89	0.672	0.558	0.575	0.0502263	0.114178	0.00718312	0.00127942	0.00606088	0.428178	0.434227	0.228122	0.0953484	0.100115	4.16	8.35	1.15	2.84	5.2	419272	267227	168844	361591	250116	153596	353106	237738	163124	281762	178207	124212
[R].SSVQGASSR.[E]	BAG family molecular chaperone regulator 3|BAG3	BAG3	O95817	1xTMT6plex [N-Term]; 1xPhospho [S2(100)]		1	1	3	15	O95817 [268-276]	O95817 1xPhospho [S269(100)]	0	-0.349235	-0.403542	-0.28279	-0.479955	-0.508403	0.785	0.756	0.822	0.717	0.703	0.00295126	0.213064	0.0622195	0.0841777	0.0174915	0.317372	0.52812	0.324413	0.220099	0.117574	2.58	1.85	11.6	5.44	6.72	363004	214731	255187	279940	168478	205796	370318	160242	192805	323904	159571	209888
[K].ETPSSANGPSR.[E]	BAG family molecular chaperone regulator 3|BAG3	BAG3	O95817	1xDeamidated [N7]; 1xTMT6plex [N-Term]; 1xPhospho [S/T]		1	1	3	7	O95817 [61-71]		0	-0.215915	-0.0694519	0.380729	1.09963	1.49006	0.861	0.953	1.302	2.143	2.809	0.606644	0.566573	0.0369631	0.00694234	0.0177075	0.827692	0.774897	0.284572	0.110739	0.118067	3.1	21.63	10.22	15.23	28.44	34536	34232	17404.5	29121.4	29468	20000.3	25272.2	32620.3	19417.9	41865.5	50158.2	22660.4
[R].KGSVVNVNPTNTRPQSDTPEIR.[K]	Mitogen-activated protein kinase kinase kinase kinase 4|MAP4K4	MAP4K4	O95819	1xTMT6plex [K1]; 1xTMT6plex [N-Term]; 1xPhospho [S3(100)]		1	1	1	26	O95819 [898-919]	O95819 1xPhospho [S900(100)]	1	0.199123	0.464668	0.23634	-0.28279	-0.367732	1.148	1.38	1.178	0.822	0.775	0.0203785	0.0115684	0.155082	0.133296	0.102457	0.37049	0.272752	0.444252	0.275772	0.229983	2.12	3.99	15.09	13.82	13.02	377342	533899	391122	433133	604055	475694	479295	736600	554139	388034	693238	460929
[R].KTNHSSPEAQSK.[Q]	Mitogen-activated protein kinase kinase kinase kinase 4|MAP4K4	MAP4K4	O95819	2xTMT6plex [K1; K12]; 1xTMT6plex [N-Term]; 1xPhospho [S6(100)]		1	1	3	5	O95819 [575-586]	O95819 1xPhospho [S580(100)]	1	0.0949116	-0.00868224	-0.0588937	-0.186065	-0.45799	1.068	0.994	0.96	0.879	0.728	0.435613	0.971192	0.322904	0.145091	0.0303541	0.739245	0.986445	0.600791	0.288631	0.13511	1.96	20.1	7.63	12.97	9.5	48904.5	19476	123522	47082.8	21085.1	131982	48598.9	22389.6	107050	46940.2	19708.4	109802
[R].LEAGGASPK.[L]	Uncharacterized protein C6orf47|C6orf47	C6orf47	O95873	1xTMT6plex [K9]; 1xTMT6plex [N-Term]; 1xPhospho [S7(100)]		1	1	1	22	O95873 [106-114]	O95873 1xPhospho [S112(100)]	0	0.16092	-0.0380063	-0.018878	0.395063	0.676267	1.118	0.974	0.987	1.315	1.598	0.10545	0.181472	0.687532	0.0659925	0.0265872	0.503232	0.499054	0.845683	0.197891	0.129922	4.76	2.91	7.55	17.05	6.92	741239	1.73715e+06	778453	855506	1.79085e+06	870537	736087	1.63544e+06	757853	885091	1.63189e+06	768515
[K].LFQLGPPSPVK.[M]	Securin|PTTG1	PTTG1	O95997	1xTMT6plex [K11]; 1xTMT6plex [N-Term]; 1xPhospho [S8(100)]		1	2	1	29	O95997 [158-168]	O95997 1xPhospho [S165(100)]	0	-0.405451	-0.562772	-1.09542	-1.662	-1.63487	0.755	0.677	0.468	0.316	0.322	0.075279	0.0261352	0.00680417	0.0101406	0.00480716	0.466256	0.309376	0.228122	0.117016	0.0988621	1.51	14.23	7.24	23.37	12.6	795416	592948	594202	594751	447881	541646	491655	401695	455623	314075	277270	292122
[R].SNSDESNFSEK.[L]	B-cell lymphoma/leukemia 10|BCL10	BCL10	O95999	1xTMT6plex [K11]; 1xTMT6plex [N-Term]; 1xPhospho [S3(100)]		1	1	2	31	O95999 [136-146]	O95999 1xPhospho [S138(100)]	0	0.197865	0.137504	0.793272	1.34312	1.40545	1.147	1.1	1.733	2.537	2.649	0.348364	0.358816	0.0184825	0.000993697	0.000305768	0.686072	0.643676	0.244371	0.0933406	0.087453	10.73	2.2	12.77	1.06	2.08	1.50882e+06	380658	1.38069e+06	1.85536e+06	436493	1.30475e+06	1.65965e+06	424918	1.32896e+06	3.13711e+06	659714	2.18675e+06
[K].SLESSQTDLK.[L]	Zinc finger BED domain-containing protein 1|ZBED1	ZBED1	O96006	1xTMT6plex [K10]; 1xTMT6plex [N-Term]; 1xPhospho [S5(99.3)]		1	1	1	3	O96006 [5-14]	O96006 1xPhospho [S9(99.3)]	0	0.639695	0.832688	0.595504	0.311503	0.217851	1.558	1.781	1.511	1.241	1.163	0.181327	0.0319405	0.126416	0.449999	0.621992	0.769238	0.436703	0.5535	0.731048	0.845094	4.44	7.82	0.42	11.45	20.59	NA	41757.9	51483.6	NA	63137.6	82646.5	NA	78380.9	86961.6	NA	63296.1	77595.9
[K].LPLSPPLVEDSAFEPSR.[K]	Molybdopterin synthase catalytic subunit|MOCS2	MOCS2	O96007	1xTMT6plex [N-Term]; 1xPhospho [S4(100)]		1	1	1	10	O96007 [17-33]	O96007 1xPhospho [S20(100)]	0	-0.0588937	-0.174621	0.0440443	0.571434	0.424385	0.96	0.886	1.031	1.486	1.342	0.906173	0.240858	0.386256	0.03072	0.0335783	0.962229	0.553662	0.64836	0.152614	0.139939	6.3	5.21	6.71	13.51	0.18	174069	221980	152037	160372	213208	168065	148979	196658	154572	179481	218527	182587
[R].FAGHSEAGGGSGDR.[R]	Serine/threonine-protein kinase PAK 4|PAK4	PAK4	O96013	1xTMT6plex [N-Term]; 1xPhospho [S11(100)]		1	1	2	18	O96013 [138-151]	O96013 1xPhospho [S148(100)]	0	-0.104697	-0.177882	-0.248108	-0.512514	-0.448115	0.93	0.884	0.842	0.701	0.733	0.348803	0.0081264	0.0697741	0.0026682	0.0736963	0.686397	0.270004	0.336104	0.100681	0.19471	3.63	0.35	2.27	2.43	16.28	72715.2	73391	271330	74856.2	66626.6	252347	62031.4	64861.8	240366	68294.9	60851.2	228413
[R].DKRPLSGPDVGTPQPAGLASGAK.[L]	Serine/threonine-protein kinase PAK 4|PAK4	PAK4	O96013	2xTMT6plex [K2; K23]; 1xTMT6plex [N-Term]; 1xPhospho [S6(100)]		1	1	3	22	O96013 [176-198]	O96013 1xPhospho [S181(100)]	1	0.0243197	-0.0877334	-0.0908029	-0.592919	-0.862496	1.017	0.941	0.939	0.663	0.55	0.133914	0.355796	0.293669	0.00821101	0.0645696	0.537514	0.641212	0.576424	0.11205	0.182808	0.64	12.42	10.84	8.22	17.58	741152	1.22087e+06	1.82272e+06	774500	1.23599e+06	1.85331e+06	626507	1.1492e+06	1.8726e+06	633766	1.14603e+06	1.84595e+06
[R].EGSGGPQESSR.[D]	Serine/threonine-protein kinase PAK 4|PAK4	PAK4	O96013	1xTMT6plex [N-Term]; 1xPhospho [S3(100)]		1	1	2	11	O96013 [165-175]	O96013 1xPhospho [S167(100)]	0	-0.00433459	-0.200913	-0.37707	-0.875672	-0.965784	0.997	0.87	0.77	0.545	0.512	0.808132	0.0383202	0.0259514	0.0112264	0.0109278	0.923158	0.331982	0.263459	0.117853	0.107265	6.83	0.71	0.48	1.77	9.92	113406	66499.3	176002	113027	69479.1	164569	98657.5	52283.7	153854	97462	51053.9	135558
[R].SPQREPQR.[V]	Serine/threonine-protein kinase PAK 4|PAK4	PAK4	O96013	1xTMT6plex [N-Term]; 1xPhospho [S1(100)]		1	1	1	11	O96013 [291-298]	O96013 1xPhospho [S291(100)]	1	-0.1976	-0.386468	-0.150401	-0.199255	-0.691989	0.872	0.765	0.901	0.871	0.619	0.205356	0.225638	0.243931	0.066198	0.0244476	0.591394	0.538208	0.534334	0.198042	0.126999	13.97	26.67	14.6	7.03	2.2	80243.6	294893	268401	80171.3	234913	233960	81656.4	225702	174108	80224.9	265793	209438
[R].KFQDLLSEENESTALPQVLAQPSTSR.[K]	Serine/threonine-protein kinase Chk2|CHEK2	CHEK2	O96017	1xTMT6plex [K1]; 1xTMT6plex [N-Term]; 1xPhospho [S23(98.3)]		1	1	3	9	O96017 [494-519]	O96017 1xPhospho [S516(98.3)]	1	0	0.180148	0.123004	0.120352	0.493647	1	1.133	1.089	1.087	1.408	0.728995	0.518457	0.941668	0.698042	0.0338402	0.885196	0.745606	0.974502	0.784871	0.140193	6.5	15.21	19.58	4.58	14.02	14189.4	18143.1	77198	12967.6	18145.7	80594.1	12655.8	22670.4	87483.4	10941.9	22368.9	84073.2
[R].DKSCEYCFDEPLLK.[R]	Serine/threonine-protein kinase Chk2|CHEK2	CHEK2	O96017	2xCarbamidomethyl [C4; C7]; 2xTMT6plex [K2; K14]; 1xTMT6plex [N-Term]; 1xPhospho [S3(100)]		1	1	1	16	O96017 [118-131]	O96017 1xPhospho [S120(100)]	1	0.0676387	0.155749	0.253384	0.637842	0.764686	1.048	1.114	1.192	1.556	1.699	0.383136	0.00595796	0.0194282	0.00797628	0.0021005	0.707389	0.26634	0.24744	0.112042	0.0909146	4.97	1.88	1.07	9.52	5.58	220061	271912	170353	230598	294491	166252	248255	298094	189779	284596	324202	201652
[R].KFAIGSAR.[E]	Serine/threonine-protein kinase Chk2|CHEK2	CHEK2	O96017	1xTMT6plex [K1]; 1xTMT6plex [N-Term]; 1xPhospho [S6(100)]		1	1	1	6	O96017 [255-262]	O96017 1xPhospho [S260(100)]	1	0.217851	0.481299	0.368489	0.640621	0.687061	1.163	1.396	1.291	1.559	1.61	0.143403	0.16957	0.307282	0.050848	0.0776296	0.545733	0.486969	0.588786	0.178273	0.199552	7.56	11.14	13.49	4.85	26.4	278052	99111.9	198973	306857	115256	295605	282706	138352	298622	257440	127951	280234
[K].ILGETSLMR.[T]	Serine/threonine-protein kinase Chk2|CHEK2	CHEK2	O96017	1xTMT6plex [N-Term]; 1xPhospho [T/S]		1	1	3	12	O96017 [374-382]		0	0.109695	0.0989585	0.243669	0.597412	0.577248	1.079	1.071	1.184	1.513	1.492	0.201647	0.103831	0.112597	0.0165867	0.00803367	0.589313	0.421981	0.393606	0.127066	0.104722	3.87	0.93	0.94	12.44	3.95	195633	332984	93369.6	211118	438902	98129.8	198828	356759	100664	308421	394390	109886
[K].FAIGSAR.[E]	Serine/threonine-protein kinase Chk2|CHEK2	CHEK2	O96017	1xTMT6plex [N-Term]; 1xPhospho [S5(100)]		1	1	1	17	O96017 [256-262]	O96017 1xPhospho [S260(100)]	0	0.199123	0.133564	0.237564	0.458382	0.716332	1.148	1.097	1.179	1.374	1.643	0.148616	0.178488	0.10384	0.0690265	0.0337291	0.549465	0.495813	0.384674	0.202173	0.140111	7.18	2.59	9.79	20.04	16.04	1.35028e+06	914171	958541	1.55015e+06	998690	1.38649e+06	1.48127e+06	985351	1.32678e+06	1.48685e+06	1.07778e+06	1.33075e+06
[K].ILGETSLMR.[T]	Serine/threonine-protein kinase Chk2|CHEK2	CHEK2	O96017	1xOxidation [M8]; 1xTMT6plex [N-Term]; 1xPhospho [T/S]		1	1	3	10	O96017 [374-382]		0	-0.00723157	0.0496308	0.258217	0.492622	0.435095	0.995	1.035	1.196	1.407	1.352	0.560583	0.559928	0.120511	0.0104225	0.0631388	0.801747	0.771047	0.404476	0.117715	0.180616	2.48	9.9	16.17	5.3	11.69	183802	188767	129782	182798	213235	126952	175455	195455	143349	243837	199390	155237
[R].IQDPTEDAEAEDTPR.[K]	Histone-lysine N-methyltransferase NSD2|NSD2	NSD2	O96028	1xTMT6plex [N-Term]; 1xPhospho [T13(100)]		1	1	1	9	O96028 [532-546]	O96028 1xPhospho [T544(100)]	0	-0.07552	0.0690147	-0.232769	-0.526992	-0.251539	0.949	1.049	0.851	0.694	0.84	0.0683691	0.745795	0.0358883	0.04107	0.106388	0.457029	0.879864	0.282858	0.16608	0.234555	3.17	1.1	5.05	2.82	6.04	142676	190235	124057	135407	176761	120942	150735	199497	102234	121437	149247	109314
[R].GVGSPPGR.[K]	Histone-lysine N-methyltransferase NSD2|NSD2	NSD2	O96028	1xTMT6plex [N-Term]; 1xPhospho [S4(100)]		1	1	1	17	O96028 [434-441]	O96028 1xPhospho [S437(100)]	0	0.0313952	-0.0454314	-0.325539	-0.739372	-1.01742	1.022	0.969	0.798	0.599	0.494	0.774538	0.270663	0.00275315	0.00307495	0.00303169	0.908342	0.578204	0.227273	0.100681	0.0968986	6.91	4.99	1.23	6.27	3.85	403967	631445	557169	432066	645283	527796	405096	611896	514293	319859	519228	444829
[K].HSSESPGRDK.[G]	Tyrosine-protein kinase ABL1|ABL1	ABL1	P00519	1xTMT6plex [K10]; 1xTMT6plex [N-Term]; 1xPhospho [S3(98)]		1	1	3	3	P00519 [880-889]	P00519 1xPhospho [S882(98)]	1	0.171207	0.0143553	-0.236164	-0.486004	-0.732165	1.126	1.01	0.849	0.714	0.602	0.315688	0.775533	0.132329	0.0910413	0.0326136	0.665292	0.897066	0.418488	0.227369	0.138284	10.09	17.35	8.15	21.44	2.73	109921	81670.7	46144.5	132237	78533.9	51974.3	132997	72850.9	46617.7	88474.6	69348.6	44764
[R].MHLPSPTDSNFYR.[A]	Epidermal growth factor receptor|EGFR	EGFR	P00533	1xTMT6plex [N-Term]; 2xPhospho [S5(100); S9(99)]		1	1	1	25	P00533 [987-999]	P00533 2xPhospho [S991(100); S995(99)]	0	0.0129262	-0.115597	0.24732	0.124328	0.625738	1.009	0.923	1.187	1.09	1.543	0.581418	0.394319	0.239945	0.198303	0.0318467	0.813691	0.668107	0.53056	0.34361	0.13711	2.02	3.73	3.51	2.05	11.83	98472.6	135974	112663	87048.2	137243	115267	88690.7	125547	117273	96209.1	165218	133732
[R].GSSYPVCVSK.[V]	2'-5'-oligoadenylate synthase 1|OAS1	OAS1	P00973	1xCarbamidomethyl [C7]; 1xTMT6plex [K10]; 1xTMT6plex [N-Term]; 1xPhospho [S3(100)]		1	1	1	4	P00973 [48-57]	P00973 1xPhospho [S50(100)]	0	-0.0969617	-0.0694519	1.02219	1.32251	1.28333	0.935	0.953	2.031	2.501	2.434	0.676129	0.745455	0.034461	0.0552086	0.0534184	0.999984	0.99998	0.379317	0.247782	0.225496	21.77	20.58	13.58	19.06	18.33	NA	97433.2	74816.8	NA	78683.7	80958.9	NA	80832.6	81859.4	NA	180619	166541
[R].SESGSPSAGGHSKPPHSPLVLK.[R]	Myc proto-oncogene protein|MYC	MYC	P01106	2xTMT6plex [K13; K22]; 1xTMT6plex [N-Term]; 2xPhospho [S5(97.9); S17(100)]		1	1	2	6	P01106 [277-298]	P01106 2xPhospho [S281(97.9); S293(100)]	0	0.380729	0.314986	-0.0892673	-0.606035	-0.608232	1.302	1.244	0.94	0.657	0.656	0.00576259	0.06175	0.226593	0.0357345	0.0284196	0.322828	0.371192	0.518374	0.159241	0.132399	2.98	12.08	3.7	17.82	2.38	159477	110239	232106	207564	140593	317531	182234	137141	326345	146243	103616	233435
[K].DSGSPNPAR.[G]	Myc proto-oncogene protein|MYC	MYC	P01106	1xTMT6plex [N-Term]; 1xPhospho [S4(100)]		1	1	1	5	P01106 [158-166]	P01106 1xPhospho [S161(100)]	0	0.673556	0.352759	0.00144197	-0.628162	-0.706041	1.595	1.277	1.001	0.647	0.613	0.267154	0.0832282	0.461425	0.0108354	0.0174815	0.629962	0.398063	0.704309	0.117715	0.117574	20.09	5.21	4.49	3.8	14.6	28552.6	107189	67530.1	25980.6	170950	122291	35180.3	136882	114389	17639.1	107276	69630.8
[K].GGSYSQAACSDSAQGSDVSLTA.[-]	HLA class I histocompatibility antigen, B alpha chain|HLA-B	HLA-B	P01889	1xCarbamidomethyl [C9]; 1xDeamidated [Q14]; 1xTMT6plex [N-Term]; 2xPhospho [S16(97.8); T21(97.8)]		1	1	2	2	P01889 [341-362]	P01889 2xPhospho [S356(97.8); T361(97.8)]	0	0.343692	0.112367	0.276199	0.195348	0.57628	1.269	1.081	1.211	1.145	1.491	0.141529	0.546131	0.555958	0.311167	0.0501908	0.72589	0.972286	0.969629	0.591744	0.221072	17.61	22.53	23.19	20.45	6.53	4525.47	NA	3832.78	5100.69	NA	5474.93	4205.94	NA	4821.51	6402.84	NA	3971.08
[R].LASYLDKVR.[A]	Keratin, type I cytoskeletal 14|KRT14;Keratin, type I cytoskeletal 19|KRT19;Keratin, type I cytoskeletal 10|KRT10;Keratin, type I cytoskeletal 17|KRT17	KRT14	P02533; P08727; P13645; Q04695	1xTMT6plex [K7]; 1xTMT6plex [N-Term]; 1xPhospho [S3(100)]		4	7	1	3	P02533 [126-134]; P08727 [91-99]; P13645 [157-165]; Q04695 [95-103]	P02533 1xPhospho [S128(100)]; P08727 1xPhospho [S93(100)]; P13645 1xPhospho [S159(100)]; Q04695 1xPhospho [S97(100)]	1	0.194087	0.201634	-0.354759	0.271426	2.12499	1.144	1.15	0.782	1.207	4.362	0.909023	0.367614	0.413919	0.506629	0.0413633	0.963024	0.64999	0.669624	0.628884	0.151358	4.86	27.2	28.58	48.19	27.18	18355.9	10184.6	23480.7	14311.8	11646.8	27732	17243	18323.2	27012.5	12029.4	7961.22	27271
[R].GRASSHSSQTQGGGSVTK.[K]	Prelamin-A/C|LMNA	LMNA	P02545	1xTMT6plex [K18]; 1xTMT6plex [N-Term]; 2xPhospho [S4(100); S7(96.6)]		1	1	5	64	P02545 [400-417]	P02545 2xPhospho [S403(100); S406(96.6)]	1	0.379621	0.0229004	-0.659723	-0.870387	-0.717857	1.301	1.016	0.633	0.547	0.608	0.0922658	0.473187	0.0367033	0.0295814	0.0151612	0.486619	0.718395	0.284449	0.151099	0.114554	6.9	6.94	4.4	18.03	2.28	153472	763536	947199	199638	824952	1.28943e+06	148702	776131	1.16341e+06	97152.7	469422	745105
[R].IDSLSAQLSQLQK.[Q]	Prelamin-A/C|LMNA	LMNA	P02545	1xTMT6plex [K13]; 1xTMT6plex [N-Term]; 1xPhospho [S3(100)]		1	1	2	22	P02545 [299-311]	P02545 1xPhospho [S301(100)]	0	-0.0709665	0.206643	-0.0679388	0.510962	0.654436	0.952	1.154	0.954	1.425	1.574	0.939432	0.0546655	0.830086	0.0309695	0.101314	0.975365	0.364465	0.920708	0.152693	0.229169	15.69	6.07	7.98	4.83	7.51	76648.2	172959	117762	73005.4	148970	147766	88459.5	185951	141475	69379.5	164989	146588
[R].ASSHSSQTQGGGSVTK.[K]	Prelamin-A/C|LMNA	LMNA	P02545	1xTMT6plex [K16]; 1xTMT6plex [N-Term]; 1xPhospho [S13(100)]		1	1	7	244	P02545 [402-417]	P02545 1xPhospho [S414(100)]	0	0.168642	-0.168123	-0.263612	-0.0513992	-0.512514	1.124	0.89	0.833	0.965	0.701	0.188295	0.0297546	0.118265	0.0945442	0.0302524	0.580908	0.317917	0.401648	0.231472	0.134939	14.39	4.17	4.62	0.68	1.56	5.1582e+07	4.39227e+07	4.61859e+07	6.43704e+07	4.93521e+07	4.68567e+07	4.7214e+07	3.73212e+07	4.10858e+07	4.29725e+07	4.23471e+07	3.73139e+07
[R].ASSHSSQTQGGGSVTK.[K]	Prelamin-A/C|LMNA	LMNA	P02545	1xTMT6plex [K16]; 1xTMT6plex [N-Term]; 2xPhospho [S3(99); S/T]		1	1	13	283	P02545 [402-417]	P02545 2xPhospho [S404(99); S/T]	0	0.335712	0.00575927	-0.401635	-0.375197	-0.498179	1.262	1.004	0.757	0.771	0.708	0.0789701	0.598685	0.0899647	0.15881	0.0139005	0.472211	0.796532	0.365107	0.303445	0.112326	15.76	3.24	15.09	2.21	2.18	3.44002e+07	2.93422e+07	2.88876e+07	4.34117e+07	3.30917e+07	4.17885e+07	3.45275e+07	2.88067e+07	3.05319e+07	2.36339e+07	2.2211e+07	2.61564e+07
[R].ASSHSSQTQGGGSVTK.[K]	Prelamin-A/C|LMNA	LMNA	P02545	1xDeamidated [Q]; 1xTMT6plex [K16]; 1xTMT6plex [N-Term]; 2xPhospho [S3(98.6); S/T]		1	1	9	25	P02545 [402-417]	P02545 2xPhospho [S404(98.6); S/T]	0	0.243669	0.0384362	-0.362158	-0.452057	-0.471929	1.184	1.027	0.778	0.731	0.721	0.123111	0.793159	0.143508	0.128541	0.0158195	0.523389	0.905632	0.43087	0.27048	0.115078	15.27	5.82	7.43	3.6	9.21	244781	653146	599511	289776	693546	804140	210484	670625	639720	181389	508242	581171
[R].ASSHSSQTQGGGSVTKK.[R]	Prelamin-A/C|LMNA	LMNA	P02545	2xTMT6plex [K16; K17]; 1xTMT6plex [N-Term]; 1xPhospho [S13(100)]		1	1	5	24	P02545 [402-418]	P02545 1xPhospho [S414(100)]	1	0.640621	0.0703893	-0.0320936	-1.08927	-0.826233	1.559	1.05	0.978	0.47	0.564	0.226538	0.66221	0.4489	0.0369815	0.175904	0.606609	0.834325	0.697157	0.161601	0.311319	17.66	6.36	8.74	33.77	30.44	684396	376573	2.40276e+06	1.19431e+06	587206	2.29727e+06	480037	395218	2.62996e+06	669632	391544	1.56808e+06
[R].ASSHSSQTQGGGSVTKK.[R]	Prelamin-A/C|LMNA	LMNA	P02545	1xDeamidated [Q]; 2xTMT6plex [K16; K17]; 1xTMT6plex [N-Term]; 1xPhospho [S3(100)]		1	1	3	4	P02545 [402-418]	P02545 1xPhospho [S404(100)]	1	0.867106	0.0299829	0.0426443	-1.02621	-0.490051	1.824	1.021	1.03	0.491	0.712	0.187288	0.548813	0.969175	0.0167384	0.379765	0.580908	0.764794	0.986789	0.127089	0.509866	20.42	9.53	33.69	10.94	37.71	13885.7	16517.4	21607.8	28811.1	30123.5	21608.7	8437.69	17942.2	22054.3	14299.9	20875.1	16278.2
[R].SGAQASSTPLSPTR.[I]	Prelamin-A/C|LMNA	LMNA	P02545	1xTMT6plex [N-Term]; 2xPhospho [T8(98.5); S11(100)]		1	1	5	45	P02545 [12-25]	P02545 2xPhospho [T19(98.5); S22(100)]	0	0.167358	-0.172994	-0.715486	-1.23447	-1.4344	1.123	0.887	0.609	0.425	0.37	0.293929	0.616705	0.0153133	0.00649508	0.00758635	0.648721	0.807525	0.240618	0.110153	0.104502	18.28	2.84	12.12	13.04	3.84	1.81395e+06	3.13538e+06	1.14728e+06	2.03683e+06	3.08656e+06	1.61683e+06	1.60968e+06	2.72994e+06	1.28664e+06	1.10529e+06	1.66943e+06	761307
[R].LRLSPSPTSQR.[S]	Prelamin-A/C|LMNA	LMNA	P02545	1xTMT6plex [N-Term]; 2xPhospho [S4(100); S6(99)]		1	1	4	338	P02545 [387-397]	P02545 2xPhospho [S390(100); S392(99)]	1	0.159629	0.155749	-0.176251	-0.545824	-0.77596	1.117	1.114	0.885	0.685	0.584	0.106126	0.0980608	0.113671	0.0127835	0.0461832	0.504724	0.415008	0.396043	0.120318	0.158314	5.39	8.21	9.35	1.91	3.45	7.65171e+06	1.17261e+07	2.48724e+07	8.54479e+06	1.35707e+07	2.56572e+07	8.52105e+06	1.40944e+07	2.61644e+07	7.36961e+06	1.03794e+07	2.07105e+07
[R].LQLELSKVR.[E]	Prelamin-A/C|LMNA	LMNA	P02545	1xTMT6plex [K7]; 1xTMT6plex [N-Term]; 1xPhospho [S6(100)]		1	1	1	4	P02545 [102-110]	P02545 1xPhospho [S107(100)]	1	0.0758749	0.177599	-0.0588937	0.325386	0.602172	1.054	1.131	0.96	1.253	1.518	0.613315	0.318033	0.730615	0.10894	0.0417611	0.999984	0.808081	0.999941	0.334814	0.205474	18.28	0.82	21.42	16.44	2.29	NA	46098.4	40171.4	NA	42972.4	47888.9	NA	51860.8	45693.7	NA	38328.2	44543.2
[R].KLESTESR.[S]	Prelamin-A/C|LMNA	LMNA	P02545	1xTMT6plex [K1]; 1xTMT6plex [N-Term]; 1xPhospho [S4(100)]		1	1	3	141	P02545 [420-427]	P02545 1xPhospho [S423(100)]	1	0.149259	0.0854247	0.698663	1.26484	1.08882	1.109	1.061	1.623	2.403	2.127	0.196814	0.162447	0.0147526	0.00379742	0.00293219	0.585139	0.480202	0.240618	0.10272	0.0968986	10.68	1.7	10	13.65	2.31	8.45895e+06	4.22232e+06	6.32045e+06	9.3787e+06	4.34403e+06	8.21065e+06	8.86888e+06	4.4782e+06	7.63338e+06	1.20738e+07	6.85254e+06	1.09492e+07
[R].TTSEDNEVFGEADANQNNGTSSQDTAVTDSK.[R]	Myelin basic protein|MBP	MBP	P02686	1xDeamidated [N/Q]; 1xTMT6plex [K31]; 1xTMT6plex [N-Term]; 1xPhospho [S3(99.2)]		1	1	8	52	P02686 [38-68]	P02686 1xPhospho [S40(99.2)]	0	-0.496142	-0.483985	0.0257376	0.259423	0.00288251	0.709	0.715	1.018	1.197	1.002	0.0479311	0.0232417	0.648456	0.247362	0.713632	0.426485	0.305429	0.823995	0.393252	0.789778	2.54	0.55	10.52	6.07	7.07	1.75711e+06	1.85561e+06	1.15362e+06	1.24582e+06	1.58579e+06	804144	1.43668e+06	1.32696e+06	821889	1.97502e+06	1.75545e+06	1.17474e+06
[R].TTSEDNEVFGEADANQNNGTSSQDTAVTDSK.[R]	Myelin basic protein|MBP	MBP	P02686	1xTMT6plex [K31]; 1xTMT6plex [N-Term]; 1xPhospho [S3(99.2)]		1	1	2	21	P02686 [38-68]	P02686 1xPhospho [S40(99.2)]	0	-0.373327	-0.504305	-0.0969617	0.0758749	-0.347399	0.772	0.705	0.935	1.054	0.786	0.140764	0.0460795	0.776329	0.571807	0.322543	0.543627	0.349542	0.89311	0.682799	0.457115	20.5	7.4	11.87	5.4	28.43	245206	452469	258885	219621	349216	149496	181995	249091	182562	353727	423018	224090
[R].TTSEDNEVFGEADANQNNGTSSQDTAVTDSK.[R]	Myelin basic protein|MBP	MBP	P02686	2xDeamidated [N/Q]; 1xTMT6plex [K31]; 1xTMT6plex [N-Term]; 1xPhospho [S3(99.2)]		1	1	8	30	P02686 [38-68]	P02686 1xPhospho [S40(99.2)]	0	-0.473931	-0.490051	-0.117161	0.175045	0.0071955	0.72	0.712	0.922	1.129	1.005	0.0120355	0.00361249	0.456739	0.288681	0.518348	0.354208	0.265314	0.701475	0.434874	0.63232	0.89	1.52	3.18	7.23	3.99	307521	432868	207369	220083	343056	149294	231014	308406	146246	323804	390625	191149
[R].TTSEDNEVFGEADANQNNGTSSQDTAVTDSKR.[T]	Myelin basic protein|MBP	MBP	P02686	1xTMT6plex [K31]; 1xTMT6plex [N-Term]; 1xPhospho [S3(99)]		1	1	2	18	P02686 [38-69]	P02686 1xPhospho [S40(99)]	1	0.206643	-0.467932	0.176323	-0.608232	-0.696658	1.154	0.723	1.13	0.656	0.617	0.703258	0.0134141	0.762708	0.202309	0.246879	0.872994	0.280827	0.885939	0.34819	0.38457	2.22	7.19	47.71	49.45	25.09	81286.7	152414	102805	93808.2	178522	53354.9	58768.8	105096	80404.2	121398	172210	75468.9
[K].ASTNSETNRGESEK.[K]	Myelin basic protein|MBP	MBP	P02686	1xTMT6plex [K14]; 1xTMT6plex [N-Term]; 1xPhospho [S12(100)]		1	1	3	60	P02686 [15-28]	P02686 1xPhospho [S26(100)]	1	-0.239566	-0.0954196	0.0745054	-0.270556	-0.935117	0.847	0.936	1.053	0.829	0.523	0.224459	0.0902447	0.450084	0.21692	0.00099921	0.604682	0.407401	0.697335	0.363624	0.0876345	11.89	3.2	14.85	4.83	3.01	4.40573e+06	2.66941e+06	3.48855e+06	3.73241e+06	2.09356e+06	3.5351e+06	4.12283e+06	2.34091e+06	3.33649e+06	4.17293e+06	2.80988e+06	4.56047e+06
[K].DRPSESDELQTIQEDSAATSESLDVMASQK.[R]	Myelin basic protein|MBP	MBP	P02686	1xDeamidated [Q]; 1xOxidation [M26]; 1xTMT6plex [K30]; 1xTMT6plex [N-Term]; 1xPhospho [S/T]		1	1	2	3	P02686 [109-138]		0	-0.186065	-0.351074	0.0200577	-0.334607	-0.597278	0.879	0.784	1.014	0.793	0.661	0.220916	0.0690067	0.536006	0.0683936	0.0291375	0.601555	0.380409	0.754647	0.20136	0.133343	13.61	6.46	3.51	9.32	4.47	25529.8	18185.2	20411.2	22428.7	17591.6	14004.2	23205.2	14256	15332.7	25886.4	18876.2	15543.9
[K].DRPSESDELQTIQEDSAATSESLDVMASQK.[R]	Myelin basic protein|MBP	MBP	P02686	1xTMT6plex [K30]; 1xTMT6plex [N-Term]; 1xPhospho [S4(100)]		1	1	3	21	P02686 [109-138]	P02686 1xPhospho [S112(100)]	0	-0.275786	-0.258425	0.0186342	-0.254978	-0.724993	0.826	0.836	1.013	0.838	0.605	0.0786116	0.0060214	0.994583	0.169018	0.00964193	0.472039	0.26634	0.998001	0.31354	0.106453	0.52	3.38	10.22	11.87	6.64	95287.7	195833	110669	78443.3	161780	104231	79663.5	160071	94913	96552.2	178229	119867
[R].NLGELSRTTSEDNEVFGEADANQNNGTSSQDTAVTDSK.[R]	Myelin basic protein|MBP	MBP	P02686	1xDeamidated [N/Q]; 1xTMT6plex [K38]; 1xTMT6plex [N-Term]; 2xPhospho [S6(97.4); S10(97.4)]		1	1	8	17	P02686 [31-68]	P02686 2xPhospho [S36(97.4); S40(97.4)]	1	0.00863031	-0.00868224	-0.176251	-0.545824	-0.72261	1.006	0.994	0.885	0.685	0.606	0.486545	0.543	0.0914825	0.139915	0.0435101	0.764168	0.761457	0.366387	0.283513	0.154123	1.82	7.33	7.72	28.02	0.18	66967	146632	122937	53319.8	147534	125215	54405.7	145808	128603	56319.4	129739	117430
[R].NLGELSRTTSEDNEVFGEADANQNNGTSSQDTAVTDSK.[R]	Myelin basic protein|MBP	MBP	P02686	2xDeamidated [N/Q]; 1xTMT6plex [K38]; 1xTMT6plex [N-Term]; 2xPhospho [S6(100); S10(96.9)]		1	1	6	13	P02686 [31-68]	P02686 2xPhospho [S36(100); S40(96.9)]	1	0.0071955	0.0745054	-0.0619024	-0.597278	-0.422752	1.005	1.053	0.958	0.661	0.746	0.716479	0.824043	0.26137	0.0281653	0.0575667	0.879681	0.921495	0.548855	0.148666	0.172158	9.36	5.75	2.53	6.21	3.8	71441.7	65617	40844	67271	65949.8	46138.5	75198.8	59529.5	44659	69630.3	52676.1	39130.4
[K].ASTNSETNR.[G]	Myelin basic protein|MBP	MBP	P02686	1xTMT6plex [N-Term]; 1xPhospho [S5(100)]		1	1	1	5	P02686 [15-23]	P02686 1xPhospho [S19(100)]	0	-0.650635	-0.231075	-0.694321	-0.268817	-0.954557	0.637	0.852	0.618	0.83	0.516	0.0605179	0.383265	0.103674	0.112941	0.0194716	0.448314	0.659882	0.384591	0.252499	0.120108	10.62	31.4	33.46	10.24	14.68	58507	86136.9	18500.3	34772.7	71102.7	11782.7	63900.5	73422.9	13013.6	29500.3	73723.5	11433.3
[K].CDSSPDSAEDVR.[K]	Alpha-2-HS-glycoprotein|AHSG	AHSG	P02765	1xCarbamidomethyl [C1]; 1xTMT6plex [N-Term]; 1xPhospho [S7(100)]		1	1	1	8	P02765 [132-143]	P02765 1xPhospho [S138(100)]	0	-1.85726	-2.09542	-1.79586	-1.58208	-1.70369	0.276	0.234	0.288	0.334	0.307	0.0103647	0.0114022	0.0173387	0.0267867	0.0140235	0.344683	0.271012	0.24177	0.145429	0.11236	21.21	31.4	0.48	24.39	6.19	260188	483787	46118.1	71883.3	97763.8	14868.4	60789.6	82732.7	13670	74811.6	78404.5	13303.1
[K].CDSSPDSAEDVRK.[V]	Alpha-2-HS-glycoprotein|AHSG	AHSG	P02765	1xCarbamidomethyl [C1]; 1xTMT6plex [K13]; 1xTMT6plex [N-Term]; 1xPhospho [S7(100)]		1	1	2	9	P02765 [132-144]	P02765 1xPhospho [S138(100)]	1	-1.57777	-1.84166	-1.81097	-1.02915	-1.12343	0.335	0.279	0.285	0.49	0.459	0.0459703	0.0455663	0.0586005	0.0418106	0.0661277	0.422362	0.348877	0.317428	0.166764	0.184807	30.17	19.58	3.47	35.01	1.01	105743	543928	38689.2	60683.7	182424	10781.6	56964	151562	9522.61	64224.9	155095	10779.8
[K].MGAPESGLAEYLFDKHTLGDSDNES.[-]	Ferritin heavy chain|FTH1	FTH1	P02794	1xTMT6plex [K15]; 1xTMT6plex [N-Term]; 1xPhospho [S/Y/T]		1	1	2	6	P02794 [159-183]		1	0.252173	-0.0985055	0.0186342	-0.771027	-0.295128	1.191	0.934	1.013	0.586	0.815	0.361104	0.874081	0.591833	0.0279749	0.254273	0.694556	0.94568	0.789354	0.148163	0.392211	17.59	10.24	6.15	7.84	22.24	58207.5	101885	380471	69350.1	135791	351297	54355.3	88996.2	499177	61401	103197	299030
[R].SKINLQDLQGACTK.[K]	3-hydroxy-3-methylglutaryl-coenzyme A reductase|HMGCR	HMGCR	P04035	1xCarbamidomethyl [C12]; 2xTMT6plex [K2; K14]; 1xTMT6plex [N-Term]; 1xPhospho [S1(100)]		1	1	1	4	P04035 [872-885]	P04035 1xPhospho [S872(100)]	1	0.181421	0.221568	-0.200913	-0.274041	-0.736966	1.134	1.166	0.87	0.827	0.6	0.0861902	0.122891	0.00886085	0.167319	0.0198597	0.480171	0.444176	0.231562	0.312037	0.120427	4.66	4.73	2.4	5.88	9.27	53506.6	117829	32694.2	58759.8	133592	42256.1	62410	133046	48589.6	45814.3	102525	29249.5
[R].RASDDGKLTDPSK.[T]	RAF proto-oncogene serine/threonine-protein kinase|RAF1	RAF1	P04049	2xTMT6plex [K7; K13]; 1xTMT6plex [N-Term]; 1xPhospho [S3(100)]		1	1	1	13	P04049 [41-53]	P04049 1xPhospho [S43(100)]	2	0.299831	0.317304	0.0758749	-0.494109	-0.516636	1.231	1.246	1.054	0.71	0.699	0.0290365	0.226235	0.208831	0.0542195	0.022389	0.386471	0.538655	0.499865	0.182485	0.124486	7.84	15.99	1.35	9.34	12.28	826332	384461	1.15635e+06	1.01755e+06	510251	1.34865e+06	811066	530512	1.44029e+06	871227	409048	1.15273e+06
[R].LQSIGTENTEENRR.[F]	Fructose-bisphosphate aldolase A|ALDOA	ALDOA	P04075	1xTMT6plex [N-Term]; 1xPhospho [S3(100)]		1	2	4	22	P04075 [44-57]	P04075 1xPhospho [S46(100)]	1	0.051024	-0.0816138	0.104337	0.244887	0.463622	1.036	0.945	1.075	1.185	1.379	0.482173	0.555756	0.0819662	0.0204261	0.0211104	0.761967	0.769062	0.352487	0.134391	0.121739	5.32	6.79	1.12	0.4	6.62	368187	381870	325456	395304	370414	337326	332760	360935	344860	395956	390797	352652
[K].QAWFIENEEQEYVQTVK.[S]	Annexin A1|ANXA1	ANXA1	P04083	1xTMT6plex [K17]; 1xTMT6plex [N-Term]; 1xPhospho [Y12(100)]		1	1	1	6	P04083 [10-26]	P04083 1xPhospho [Y21(100)]	0	0.0593553	-0.562772	-0.104697	-0.401635	-0.913216	1.042	0.677	0.93	0.757	0.531	0.823776	0.084279	0.745488	0.629765	0.0503352	0.999984	0.541673	0.999941	0.870234	0.221332	46.97	6.89	31.98	47.05	1.61	103527	117432	NA	78963.8	167079	NA	66951.6	83341.2	NA	119315	88205.5	NA
[K].GGPGSAVSPYPTFNPSSDVAALHK.[A]	Annexin A1|ANXA1	ANXA1	P04083	1xTMT6plex [K24]; 1xTMT6plex [N-Term]; 1xPhospho [S8(100)]		1	1	3	48	P04083 [30-53]	P04083 1xPhospho [S37(100)]	0	-0.0969617	-0.166503	0.00863031	0.402722	0.7433	0.935	0.891	1.006	1.322	1.674	0.0962749	0.0517504	0.943118	0.0191658	0.00889656	0.491808	0.359175	0.975263	0.13171	0.105495	1.01	4.59	3.94	9.23	0.54	351040	575098	336661	328272	541486	287018	330717	496782	299814	362419	578389	322521
[R].STSVPENPK.[S]	Glucocorticoid receptor|NR3C1	NR3C1	P04150	1xTMT6plex [K9]; 1xTMT6plex [N-Term]; 1xPhospho [S3(100)]		1	1	2	18	P04150 [132-140]	P04150 1xPhospho [S134(100)]	0	0.52707	0.60027	1.01078	0.901494	0.849599	1.441	1.516	2.015	1.868	1.802	0.0227154	0.00803281	0.00568496	0.000975274	0.0189406	0.375218	0.270004	0.228122	0.0933406	0.119737	9.66	8.64	3.13	4.78	9.49	787499	249278	393107	1.29809e+06	359110	529397	1.28145e+06	377877	561182	1.62005e+06	502204	689434
[R].KLFAPQQILQCSPAN.[-]	Thymidine kinase, cytosolic|TK1	TK1	P04183	1xCarbamidomethyl [C11]; 1xTMT6plex [K1]; 1xTMT6plex [N-Term]; 1xPhospho [S12(100)]		1	1	1	4	P04183 [220-234]	P04183 1xPhospho [S231(100)]	1	-0.277534	-0.239566	-0.114035	-0.826233	-0.153607	0.825	0.847	0.924	0.564	0.899	0.137318	0.442669	0.486872	0.0532428	0.299666	0.541414	0.699363	0.721114	0.181421	0.435099	15.58	39.58	25.94	27.3	13.28	55302.9	14269.5	84121.6	41297.2	11775.2	80669.6	31998.1	12082.4	97169.2	34835.6	15975.1	77698.2
[K].KFELLPTPPLSPSR.[GR]	N-myc proto-oncogene protein|MYCN;Myc proto-oncogene protein|MYC	MYCN	P04198; P01106	1xTMT6plex [K1]; 1xTMT6plex [N-Term]; 2xPhospho [T7(100); S11(99.2)]		2	2	2	11	P04198 [52-65]; P01106 [52-65]	P04198 2xPhospho [T58(100); S62(99.2)]; P01106 2xPhospho [T58(100); S62(99.2)]	1	0.292782	0.138814	-0.351074	-0.687335	-0.452057	1.225	1.101	0.784	0.621	0.731	0.0267794	0.212101	0.00838933	0.0318157	0.0120134	0.382572	0.527775	0.231105	0.153776	0.109398	4.49	11.55	4.45	10.09	3.42	51920.4	35278.3	123086	61676.5	47456.5	150782	52712.3	38843.2	155226	39500.4	27644.4	100988
[K].KFELLPTPPLSPSR.[GR]	N-myc proto-oncogene protein|MYCN;Myc proto-oncogene protein|MYC	MYCN	P04198; P01106	1xTMT6plex [K1]; 1xTMT6plex [N-Term]; 1xPhospho [S13(99.5)]		2	2	1	3	P04198 [52-65]; P01106 [52-65]	P04198 1xPhospho [S64(99.5)]; P01106 1xPhospho [S64(99.5)]	1	0.301002	0.200379	-0.194295	-1.09542	-1.02915	1.232	1.149	0.874	0.468	0.49	0.253892	0.495574	0.210028	0.0659655	0.0242073	0.623138	0.732795	0.50076	0.197891	0.126614	8.92	4.61	6.4	43.5	23.85	105227	61265.4	149346	101569	80032.3	184018	95371.1	70379.2	176892	62723.3	55987.5	130592
[R].SSSTRSGGGDLTLGLEPSEEEAPR.[S]	Receptor tyrosine-protein kinase erbB-2|ERBB2	ERBB2	P04626	1xTMT6plex [N-Term]; 2xPhospho [S3(99); S6(100)]		1	1	4	39	P04626 [1049-1072]	P04626 2xPhospho [S1051(99); S1054(100)]	1	0.412511	0.512985	0.27739	0.478195	1.16993	1.331	1.427	1.212	1.393	2.25	0.0685453	0.0487115	0.0502034	0.0283632	0.0148325	0.457029	0.3554	0.302682	0.149062	0.113576	9.56	13.31	0.56	9.97	15.24	484187	467034	316521	544186	621535	448403	583092	666377	492152	584717	566126	455527
[R].FVVIQNEDLGPASPLDSTFYR.[S]	Receptor tyrosine-protein kinase erbB-2|ERBB2	ERBB2	P04626	1xTMT6plex [N-Term]; 1xPhospho [S13(100)]		1	1	1	63	P04626 [986-1006]	P04626 1xPhospho [S998(100)]	0	-0.136062	-0.456009	-0.378944	-0.380822	-0.394032	0.91	0.729	0.769	0.768	0.761	0.385677	0.00996731	0.097282	0.00130697	0.11675	0.708399	0.270004	0.374657	0.0953484	0.24633	20.28	6.54	17.58	1.21	22.8	6.82304e+06	8.40017e+06	7.51327e+06	6.21016e+06	8.85722e+06	4.98672e+06	4.97072e+06	5.72246e+06	5.72606e+06	5.24815e+06	7.33069e+06	4.68956e+06
[R].GAPPSTFKGTPTAENPEYLGLDVPV.[-]	Receptor tyrosine-protein kinase erbB-2|ERBB2	ERBB2	P04626	1xTMT6plex [K8]; 1xTMT6plex [N-Term]; 1xPhospho [T10(100)]		1	1	2	42	P04626 [1231-1255]	P04626 1xPhospho [T1240(100)]	1	0.0867838	-0.182786	0.474047	0.449957	0.607863	1.062	0.881	1.389	1.366	1.524	0.766295	0.132367	0.00104019	0.0835384	0.00971671	0.904262	0.453527	0.209448	0.219382	0.106453	9.08	10.07	0.53	11.1	10.39	1.73962e+06	4.2777e+06	2.12924e+06	1.84663e+06	4.81895e+06	1.90913e+06	1.4351e+06	4.15114e+06	1.87582e+06	2.42423e+06	5.93999e+06	2.87204e+06
[R].SGGGDLTLGLEPSEEEAPRSPLAPSEGAGSDVFDGDLGMGAAK.[G]	Receptor tyrosine-protein kinase erbB-2|ERBB2	ERBB2	P04626	1xOxidation [M39]; 1xTMT6plex [K43]; 1xTMT6plex [N-Term]; 1xPhospho [S20(100)]		1	1	3	20	P04626 [1054-1096]	P04626 1xPhospho [S1073(100)]	1	-0.0543923	-0.610433	-0.37707	-0.575615	-0.32916	0.963	0.655	0.77	0.671	0.796	0.370755	0.0441538	0.414462	0.0512866	0.305953	0.699932	0.34551	0.669966	0.178768	0.441583	3.54	17.27	52.89	12.6	35.62	56860.9	295181	235928	56121	284375	137043	42181.3	193465	124999	68058.4	227265	120530
[R].YSEDPTVPLPSETDGYVAPLTCSPQPEYVNQPDVRPQPPSPR.[E]	Receptor tyrosine-protein kinase erbB-2|ERBB2	ERBB2	P04626	1xCarbamidomethyl [C22]; 1xDeamidated [Q/N]; 1xTMT6plex [N-Term]; 1xPhospho [S40(100)]		1	1	8	76	P04626 [1112-1153]	P04626 1xPhospho [S1151(100)]	0	-0.07552	-0.190997	-0.265345	-0.467932	-0.382702	0.949	0.876	0.832	0.723	0.767	0.665766	0.157137	0.185551	0.00659623	0.0742265	0.857734	0.475648	0.477107	0.110243	0.19558	10.26	12.11	4.24	1.49	18.18	143809	396534	518422	136458	430641	460085	125929	297163	494361	143807	320742	431329
[R].YSEDPTVPLPSETDGYVAPLTCSPQPEYVNQPDVRPQPPSPR.[E]	Receptor tyrosine-protein kinase erbB-2|ERBB2	ERBB2	P04626	1xCarbamidomethyl [C22]; 1xTMT6plex [N-Term]; 1xPhospho [S40(100)]		1	1	3	95	P04626 [1112-1153]	P04626 1xPhospho [S1151(100)]	0	-0.0409718	-0.166503	-0.251539	-0.533242	-0.833927	0.972	0.891	0.84	0.691	0.561	0.85839	0.103228	0.387684	0.00418215	0.0801684	0.94408	0.421112	0.649286	0.104928	0.203272	18.75	3.88	7.12	0.01	3.95	513369	3.68192e+06	2.32519e+06	583002	3.57963e+06	2.00684e+06	469810	2.82955e+06	2.07217e+06	558241	3.09346e+06	1.86405e+06
[R].SPLAPSEGAGSDVFDGDLGMGAAK.[G]	Receptor tyrosine-protein kinase erbB-2|ERBB2	ERBB2	P04626	1xTMT6plex [K24]; 1xTMT6plex [N-Term]; 1xPhospho [S6(100)]		1	1	4	85	P04626 [1073-1096]	P04626 1xPhospho [S1078(100)]	0	0.648005	0.529071	0.111031	0.0935602	0.396159	1.567	1.443	1.08	1.067	1.316	0.0842437	0.0435438	0.970089	0.585701	0.150512	0.478931	0.344418	0.987248	0.693993	0.283503	12.84	16.28	18.49	12.27	0.55	949130	1.48815e+06	1.25172e+06	1.48723e+06	2.53373e+06	1.45117e+06	1.37004e+06	2.38404e+06	1.54639e+06	1.1534e+06	1.60786e+06	969808
[R].SPLAPSEGAGSDVFDGDLGMGAAK.[G]	Receptor tyrosine-protein kinase erbB-2|ERBB2	ERBB2	P04626	1xTMT6plex [K24]; 1xTMT6plex [N-Term]; 2xPhospho [S6(100); S11(100)]		1	1	1	32	P04626 [1073-1096]	P04626 2xPhospho [S1078(100); S1083(100)]	0	0.649845	0.479231	-0.0969617	-0.207561	-0.103147	1.569	1.394	0.935	0.866	0.931	0.00348728	0.00640945	0.764815	0.00950473	0.0738909	0.31782	0.26634	0.887196	0.115631	0.195028	1.05	2.43	4.42	2.75	2.84	529858	1.0086e+06	915703	831102	1.59325e+06	1.33612e+06	738630	1.38295e+06	1.37651e+06	586263	942692	831090
[R].EGPLPAARPAGATLERPK.[T]	Receptor tyrosine-protein kinase erbB-2|ERBB2	ERBB2	P04626	1xTMT6plex [K18]; 1xTMT6plex [N-Term]; 1xPhospho [T13(100)]		1	1	1	35	P04626 [1154-1171]	P04626 1xPhospho [T1166(100)]	0	0.57628	0.260628	-0.0831412	-1.20756	-1.16165	1.491	1.198	0.944	0.433	0.447	0.0714377	0.685398	0.643996	0.0115579	0.137216	0.460511	0.847286	0.821134	0.118233	0.268675	17.9	49.78	23.82	1.04	0.31	1.54235e+06	1.11605e+06	2.7024e+06	2.29911e+06	1.86449e+06	3.19484e+06	1.11496e+06	1.33717e+06	4.32506e+06	1.45599e+06	1.25523e+06	2.1791e+06
[K].GTPTAENPEYLGLDVPV.[-]	Receptor tyrosine-protein kinase erbB-2|ERBB2	ERBB2	P04626	1xTMT6plex [N-Term]; 1xPhospho [T2(100)]		1	1	2	9	P04626 [1239-1255]	P04626 1xPhospho [T1240(100)]	0	-0.140826	0.0370307	0.263034	1.09153	0.445727	0.907	1.026	1.2	2.131	1.362	0.809468	0.948506	0.166918	0.0272699	0.162684	0.923695	0.977944	0.457059	0.146762	0.296923	17.95	40.45	3.41	7.81	26.33	264189	178590	267414	239588	291054	216323	271011	233184	192220	324380	214351	269766
[R].GAPPSTFKGTPTAENPEYLGLDVPV.[-]	Receptor tyrosine-protein kinase erbB-2|ERBB2	ERBB2	P04626	1xTMT6plex [K8]; 1xTMT6plex [N-Term]; 2xPhospho [T10(100); Y18(100)]		1	1	1	4	P04626 [1231-1255]	P04626 2xPhospho [T1240(100); Y1248(100)]	1	0.368489	-0.00723157	0.321928	0.729444	0.495695	1.291	0.995	1.25	1.658	1.41	0.610002	0.442535	0.342053	0.0322855	0.144086	0.82986	0.699363	0.615912	0.1546	0.2764	44.17	2.61	36.82	12.39	27.5	18925.7	48620.1	88567.4	24436.2	81477.2	63990.4	18840	49267.9	68092	47298.4	60774	83210.9
[K].TLSPGKNGVVK.[D]	Receptor tyrosine-protein kinase erbB-2|ERBB2	ERBB2	P04626	1xDeamidated [N7]; 2xTMT6plex [K6; K11]; 1xTMT6plex [N-Term]; 1xPhospho [S3(100)]		1	1	2	194	P04626 [1172-1182]	P04626 1xPhospho [S1174(100)]	1	0.0496308	-0.224317	-0.286304	-0.671164	-1.23107	1.035	0.856	0.82	0.628	0.426	0.246818	0.0847271	0.00886045	0.0249367	0.0187725	0.61817	0.399758	0.231562	0.1427	0.119432	3.3	11.28	4.41	1.35	10.23	6.7489e+07	5.86033e+07	6.91038e+07	6.98511e+07	6.67793e+07	6.99285e+07	5.26442e+07	5.43062e+07	5.91635e+07	5.70347e+07	4.80533e+07	5.46879e+07
[K].TLSPGKNGVVK.[D]	Receptor tyrosine-protein kinase erbB-2|ERBB2	ERBB2	P04626	2xTMT6plex [K6; K11]; 1xTMT6plex [N-Term]; 1xPhospho [S3(100)]		1	1	1	28	P04626 [1172-1182]	P04626 1xPhospho [S1174(100)]	1	0.374066	-0.512514	-0.158429	-1.14561	-1.33643	1.296	0.701	0.896	0.452	0.396	0.759457	0.034538	0.917518	0.0254393	0.177953	0.901066	0.324998	0.962608	0.143771	0.313171	87.16	6.02	79.86	29.15	42.93	1.09317e+06	1.29968e+06	2.71342e+06	2.45303e+06	1.68393e+06	1.44877e+06	766613	737140	1.98344e+06	2.12262e+06	1.16432e+06	1.3591e+06
[R].ELVSEFSR.[M]	Receptor tyrosine-protein kinase erbB-2|ERBB2	ERBB2	P04626	1xTMT6plex [N-Term]; 1xPhospho [S7(100)]		1	1	1	5	P04626 [971-978]	P04626 1xPhospho [S977(100)]	0	-0.22095	0.0524159	0.0468403	1.00863	1.91571	0.858	1.037	1.033	2.012	3.773	0.231094	0.70021	0.657936	0.0570793	0.041268	0.609625	0.855013	0.829469	0.186431	0.151305	0.74	0.13	14.58	4.73	51.23	54107.7	85822.8	27444.9	46198.7	73641.6	27921.1	56166.4	89011.2	23331.2	50383.8	88631.4	31191.7
[R].HRSSSTR.[S]	Receptor tyrosine-protein kinase erbB-2|ERBB2	ERBB2	P04626	1xTMT6plex [N-Term]; 1xPhospho [S3(100)]		1	1	3	11	P04626 [1047-1053]	P04626 1xPhospho [S1049(100)]	1	-0.356606	-0.701342	-0.312939	-1.02621	-1.02327	0.781	0.615	0.805	0.491	0.492	0.467423	0.0237376	0.139772	0.0672445	0.118724	0.754557	0.306089	0.426212	0.199546	0.248365	34.83	5.11	6.99	5.49	11.5	17795	94410	40594.7	13896.1	114534	25670	10943.3	69920.5	24131.9	14323.5	79754.1	22129.5
[R].ALPNNTSSSPQPK.[K]	Cellular tumor antigen p53|TP53	TP53	P04637	1xTMT6plex [K13]; 1xTMT6plex [N-Term]; 1xPhospho [S9(97.2)]		1	1	3	36	P04637 [307-319]	P04637 1xPhospho [S315(97.2)]	0	-0.21424	-0.347399	-0.657445	-0.994241	-1.22769	0.862	0.786	0.634	0.502	0.427	0.00674187	0.00245389	0.000838719	0.0162777	0.00430608	0.333135	0.265314	0.207269	0.126963	0.0983461	3.06	2.71	3.38	16.58	7.12	1.28892e+06	1.82297e+06	994460	1.11042e+06	1.53876e+06	875819	989194	1.45861e+06	781173	836193	1.15556e+06	616314
[R].ALPNNTSSSPQPK.[K]	Cellular tumor antigen p53|TP53	TP53	P04637	1xDeamidated [N]; 1xTMT6plex [K13]; 1xTMT6plex [N-Term]; 1xPhospho [S8(97.8)]		1	1	5	14	P04637 [307-319]	P04637 1xPhospho [S314(97.8)]	0	-0.104697	-0.139236	-0.356606	-0.53952	-0.504305	0.93	0.908	0.781	0.688	0.705	0.133984	0.199019	0.0352044	0.0434376	0.0311068	0.537514	0.516652	0.281365	0.169073	0.136087	5.21	12.08	10.8	0.07	10.84	182184	620889	423028	169343	557541	416365	180067	563689	346709	153437	484842	300958
[R].ALSRQLSSGVSEIR.[H]	Heat shock protein beta-1|HSPB1	HSPB1	P04792	1xTMT6plex [N-Term]; 2xPhospho [S3(100); S7(98.9)]		1	1	2	23	P04792 [76-89]	P04792 2xPhospho [S78(100); S82(98.9)]	1	0.449957	0.645241	0.659925	0.0200577	0.571434	1.366	1.564	1.58	1.014	1.486	0.016109	0.293228	0.120106	0.700423	0.0508244	0.364753	0.596038	0.404101	0.78681	0.164406	8.61	31.18	30.02	14.54	5.57	133221	262797	292423	181980	389534	376260	118145	410920	553399	149389	499387	462114
[R].GPSWDPFRDWYPHSR.[L]	Heat shock protein beta-1|HSPB1	HSPB1	P04792	1xTMT6plex [N-Term]; 1xPhospho [S3(100)]		1	1	1	11	P04792 [13-27]	P04792 1xPhospho [S15(100)]	1	0.410341	0.488515	0.603122	0.821302	1.16479	1.329	1.403	1.519	1.767	2.242	0.0510419	0.0528353	0.170892	0.120369	0.080592	0.430344	0.361582	0.461835	0.261495	0.203785	13.05	13.4	36.64	35.6	43.48	86244.7	64207.6	29010.8	114636	99525.4	35167.5	110069	111256	40704.6	131008	165657	33176.8
[R].QLSSGVSEIR.[H]	Heat shock protein beta-1|HSPB1	HSPB1	P04792	1xTMT6plex [N-Term]; 1xPhospho [S3(100)]		1	1	3	65	P04792 [80-89]	P04792 1xPhospho [S82(100)]	0	0.292782	0.360645	0.54201	0.333424	0.172488	1.225	1.284	1.456	1.26	1.127	0.0951144	0.155815	0.039602	0.117345	0.268827	0.489983	0.474204	0.287589	0.257659	0.406028	12.46	26.11	6.12	15.66	16.21	3.12724e+07	2.87921e+07	1.8158e+07	3.83209e+07	3.23156e+07	2.65098e+07	3.30892e+07	3.69781e+07	2.8406e+07	4.36404e+07	4.19076e+07	3.39429e+07
[R].QLSSGVSEIR.[H]	Heat shock protein beta-1|HSPB1	HSPB1	P04792	1xDeamidated [Q1]; 1xTMT6plex [N-Term]; 1xPhospho [S3(100)]		1	1	1	7	P04792 [80-89]	P04792 1xPhospho [S82(100)]	0	0.353888	0.0976108	0.712816	0.282143	0.303342	1.278	1.07	1.639	1.216	1.234	0.04341	0.229488	0.0542987	0.156988	0.325742	0.416496	0.541154	0.309765	0.301213	0.459881	8.8	5.18	6.57	16.71	7.52	621832	276400	271229	842177	316572	346753	665064	285280	349232	1.01902e+06	342721	464180
[R].GPSWDPFR.[D]	Heat shock protein beta-1|HSPB1	HSPB1	P04792	1xTMT6plex [N-Term]; 1xPhospho [S3(100)]		1	1	1	42	P04792 [13-20]	P04792 1xPhospho [S15(100)]	0	0.366252	0.838347	1.2135	2.98386	2.82924	1.289	1.788	2.319	7.911	7.107	0.134752	0.0241465	0.0310571	0.0222203	0.0358544	0.538144	0.306486	0.273138	0.137444	0.143254	12.16	8.96	2.08	48.55	18.73	252879	379597	242132	326009	449241	459343	594420	678793	406813	586377	867846	967019
[K].VDNSSLTGESEPQTRSPDFTNENPLETR.[N]	Sodium/potassium-transporting ATPase subunit alpha-1|ATP1A1	ATP1A1	P05023	1xTMT6plex [N-Term]; 1xPhospho [S16(100)]		1	1	2	4	P05023 [213-240]	P05023 1xPhospho [S228(100)]	1	-0.281036	0.0214797	0.0894982	1.04614	2.05866	0.823	1.015	1.064	2.065	4.166	0.443464	0.954474	0.464157	0.0118726	0.00988512	0.743283	0.98005	0.707095	0.119117	0.106453	3.39	19.16	17.23	18.25	20.68	19083.9	7895.89	8164.96	15713.4	6356.23	9122.19	16643.7	8017.57	9362.17	23711.3	7423.24	8685.65
[K].VDNSSLTGESEPQTR.[S]	Sodium/potassium-transporting ATPase subunit alpha-1|ATP1A1	ATP1A1	P05023	1xTMT6plex [N-Term]; 1xPhospho [S5(100)]		1	4	2	7	P05023 [213-227]	P05023 1xPhospho [S217(100)]	0	-0.0800879	-0.192645	-0.0247367	0.37629	0.57918	0.946	0.875	0.983	1.298	1.494	0.122298	0.0208369	0.816131	0.0349381	0.000826962	0.522745	0.30061	0.913881	0.158412	0.087453	0.32	0.29	14.31	1.55	0.8	46706.7	113308	63376.9	44277.5	107180	54152.4	40852.6	99298.3	51812.5	45929.4	123323	56589
[K].QAEVANQETKEDLPAENGETKTEESPASDEAGEK.[E]	Non-histone chromosomal protein HMG-14|HMGN1	HMGN1	P05114	2xDeamidated [N6; N17]; 3xTMT6plex [K10; K21; K34]; 1xTMT6plex [N-Term]; 1xPhospho [S28(100)]		1	1	3	11	P05114 [62-95]	P05114 1xPhospho [S89(100)]	2	-0.184425	-0.352916	0.115033	0.197865	0.698663	0.88	0.783	1.083	1.147	1.623	0.0975673	0.177099	0.811529	0.395835	0.0238542	0.49374	0.494336	0.911595	0.53218	0.126154	8.74	20.76	8.52	27.26	4.05	40313.6	61186.7	80757.8	35473.8	57214.8	64066.4	39544.7	42022.4	63231.2	46181	66282.7	69803
[K].TEESPASDEAGEKEAK.[S]	Non-histone chromosomal protein HMG-14|HMGN1	HMGN1	P05114	2xTMT6plex [K13; K16]; 1xTMT6plex [N-Term]; 1xPhospho [S7(100)]		1	1	1	9	P05114 [83-98]	P05114 1xPhospho [S89(100)]	1	-0.046921	-0.0985055	-0.027675	0.0962619	0.568519	0.968	0.934	0.981	1.069	1.483	0.530621	0.101609	0.968238	0.763643	0.0528801	0.786776	0.419867	0.986141	0.834178	0.166164	11.03	2.03	24.36	4.93	5.2	619370	349475	348174	647770	310213	337043	586392	326337	297251	739228	294458	341554
[K].TEESPASDEAGEK.[E]	Non-histone chromosomal protein HMG-14|HMGN1	HMGN1	P05114	1xTMT6plex [K13]; 1xTMT6plex [N-Term]; 1xPhospho [S4(100)]		1	1	3	27	P05114 [83-95]	P05114 1xPhospho [S86(100)]	0	-0.401635	-0.461959	0.125651	0.724214	0.960512	0.757	0.726	1.091	1.652	1.946	0.0952166	0.655464	0.391895	0.11534	0.0275726	0.489983	0.829628	0.652705	0.255079	0.131078	2.98	8.08	18.88	14.42	27.01	677960	1.46747e+06	295081	630244	1.11028e+06	218857	950061	1.06549e+06	203172	739383	1.80418e+06	280344
[K].EDLPAENGETKTEESPASDEAGEK.[E]	Non-histone chromosomal protein HMG-14|HMGN1	HMGN1	P05114	1xDeamidated [N7]; 2xTMT6plex [K11; K24]; 1xTMT6plex [N-Term]; 1xPhospho [S15(100)]		1	1	4	13	P05114 [72-95]	P05114 1xPhospho [S86(100)]	1	-0.380822	-0.14401	0.0440443	0.736388	1.04824	0.768	0.905	1.031	1.666	2.068	0.0876307	0.328274	0.806478	0.0414489	0.0558711	0.482129	0.619967	0.908126	0.166206	0.170124	10.68	18.63	5.98	14.08	35.38	29659.3	94216.7	99469.9	21251.2	72368	90973.5	30715.5	85312.2	79038.3	31811	80288.4	102552
[R].KVSSAEGAAKEEPK.[R]	Non-histone chromosomal protein HMG-14|HMGN1	HMGN1	P05114	3xTMT6plex [K1; K10; K14]; 1xTMT6plex [N-Term]; 1xPhospho [S3(99.5)]		1	1	3	32	P05114 [5-18]	P05114 1xPhospho [S7(99.5)]	2	0.00144197	-0.046921	0.980391	0.715454	1.04754	1.001	0.968	1.973	1.642	2.067	0.756851	0.626493	0.0232138	0.0507692	0.0489701	0.899913	0.813735	0.256354	0.178207	0.161837	10.74	17.33	13.27	11.94	31.61	1.19061e+06	1.0256e+06	1.49969e+06	1.1921e+06	952516	1.72325e+06	966986	992880	1.64396e+06	1.84799e+06	2.02305e+06	3.22308e+06
[R].KVSSAEGAAK.[E]	Non-histone chromosomal protein HMG-14|HMGN1	HMGN1	P05114	2xTMT6plex [K1; K10]; 1xTMT6plex [N-Term]; 1xPhospho [S3(99.4)]		1	1	3	37	P05114 [5-14]	P05114 1xPhospho [S7(99.4)]	1	-0.142417	-0.161653	0.826193	1.36457	1.01578	0.906	0.894	1.773	2.575	2.022	0.291815	0.549608	0.044218	0.0203143	0.00473648	0.647263	0.765274	0.29475	0.13406	0.0988621	16.05	8.01	3.15	33.54	12.36	2.12587e+06	879359	2.0799e+06	1.92658e+06	674886	2.1138e+06	2.35489e+06	745658	1.85892e+06	2.78749e+06	1.55897e+06	3.76574e+06
[R].SARLSAKPPAK.[V]	Non-histone chromosomal protein HMG-14|HMGN1	HMGN1	P05114	2xTMT6plex [K7; K11]; 1xTMT6plex [N-Term]; 2xPhospho [S1(100); S5(100)]		1	1	1	7	P05114 [21-31]	P05114 2xPhospho [S21(100); S25(100)]	1	0.407081	0.167358	-0.375197	-0.91866	-1.18442	1.326	1.123	0.771	0.529	0.44	0.0861492	0.158714	0.101475	0.0751023	0.0410542	0.480171	0.477046	0.381458	0.209064	0.15102	21.4	2.08	22.03	28.03	21.27	263775	266315	332735	349674	302076	511463	292098	299117	487069	177077	205349	301867
[K].RKVSSAEGAAK.[E]	Non-histone chromosomal protein HMG-14|HMGN1	HMGN1	P05114	2xTMT6plex [K2; K11]; 1xTMT6plex [N-Term]; 1xPhospho [S4(100)]		1	1	1	5	P05114 [4-14]	P05114 1xPhospho [S7(100)]	2	-0.112475	-0.0247367	0.531069	0.813935	0.659011	0.925	0.983	1.445	1.758	1.579	0.385417	0.589674	0.0314921	0.0580014	0.0345509	0.708399	0.79039	0.274695	0.18768	0.141035	17.17	8.98	8.64	31.36	8.05	99464.1	108715	224891	79329.3	100554	235253	97769.9	96391.5	235315	123838	157112	343938
[K].VLQFNEVGANAVTPMTPENFTSCGFMQQIQK.[G]	Plasminogen activator inhibitor 2|SERPINB2	SERPINB2	P05120	1xCarbamidomethyl [C23]; 2xOxidation [M15; M26]; 1xTMT6plex [K31]; 1xTMT6plex [N-Term]; 1xPhospho [T16(99.2)]		1	1	2	5	P05120 [57-87]	P05120 1xPhospho [T72(99.2)]	0	0.255803	0.0662614	0.267835	0.228973	0.68437	1.194	1.047	1.204	1.172	1.607	0.0577273	0.18123	0.142548	0.191821	0.00613959	0.444633	0.498939	0.429851	0.337101	0.100568	9.72	1.77	0.16	0.61	3.6	102659	75580.6	33835.3	122566	99052.1	37749.2	106191	79127.6	39566.3	123635	91120.2	34512.3
[R].SARLSAKPAPPKPEPKPK.[K]	Non-histone chromosomal protein HMG-17|HMGN2	HMGN2	P05204	4xTMT6plex [K7; K12; K16; K18]; 1xTMT6plex [N-Term]; 2xPhospho [S1(100); S5(100)]		1	1	1	2	P05204 [25-42]	P05204 2xPhospho [S25(100); S29(100)]	1	0.694212	0.299831	-0.37707	-1.21759	-0.696658	1.618	1.231	0.77	0.43	0.617	0.000184075	0.641611	0.0061163	0.00146715	0.221553	0.376541	0.99998	0.309617	0.134063	0.471638	1.01	66.11	0.91	0.99	32.79	77669.3	NA	78247.5	126523	NA	125747	62031.6	NA	148373	59443.7	NA	60628.7
[R].LQQAQKGTPMKPNTQATPP.[-]	Intercellular adhesion molecule 1|ICAM1	ICAM1	P05362	1xOxidation [M10]; 2xTMT6plex [K6; K11]; 1xTMT6plex [N-Term]; 1xPhospho [T8(97.1)]		1	1	2	7	P05362 [514-532]	P05362 1xPhospho [T521(97.1)]	1	0.0143553	0.119024	-0.237864	-0.537424	-0.463947	1.01	1.086	0.848	0.689	0.725	0.685188	0.401783	0.173451	0.00351133	0.117002	0.864625	0.673023	0.464662	0.101728	0.246445	9.21	6.57	0.81	5.32	28.48	102982	160075	159845	115336	151608	161415	98409.4	181522	173575	86872.6	159401	135576
[R].AKNSDLLTSPDVGLLK.[L]	Transcription factor AP-1|JUN	JUN	P05412	2xTMT6plex [K2; K16]; 1xTMT6plex [N-Term]; 1xPhospho [S4(100)]		1	1	1	12	P05412 [55-70]	P05412 1xPhospho [S58(100)]	1	0.885965	0.950095	0.306846	0.182692	0.147958	1.848	1.932	1.237	1.135	1.108	0.00412447	0.0261239	0.0429325	0.0467242	0.00361556	0.31782	0.309376	0.292745	0.173796	0.0969734	6.21	10.77	8.12	7.1	0.82	176630	192311	118024	312808	355479	239883	264660	371461	244536	199134	237971	154041
[K].NSDLLTSPDVGLLK.[L]	Transcription factor AP-1|JUN	JUN	P05412	1xTMT6plex [K14]; 1xTMT6plex [N-Term]; 1xPhospho [S7(100)]		1	1	3	31	P05412 [57-70]	P05412 1xPhospho [S63(100)]	0	-0.409278	-0.448115	0.42975	0.519039	0.503858	0.753	0.733	1.347	1.433	1.418	0.0076121	0.0731347	0.045083	0.000732374	0.104401	0.333935	0.385064	0.296477	0.0927729	0.232173	2.51	21.82	9.47	1.03	24.74	217216	258479	194915	160853	206871	146787	137893	189457	167521	292494	302612	279229
[K].EEPQTVPEMPGETPPLSPIDMESQER.[I]	Transcription factor AP-1|JUN	JUN	P05412	1xDeamidated [Q24]; 1xOxidation [M]; 1xTMT6plex [N-Term]; 1xPhospho [S17(100)]		1	1	2	3	P05412 [227-252]	P05412 1xPhospho [S243(100)]	0	0.0271541	0.129613	0.163499	0.78157	0.444667	1.019	1.094	1.12	1.719	1.361	0.884516	0.092243	0.173874	0.0313066	0.0579085	0.954808	0.410561	0.465525	0.153217	0.172677	24.33	6.58	6.64	10.31	9.97	5795.22	15404.4	9059.41	4935.19	18669.8	9229.84	6338.79	17596.9	9389.02	8131.44	16487.5	10151
[K].LASPELER.[L]	Transcription factor AP-1|JUN;Transcription factor jun-D|JUND	JUN	P05412; P17535	1xTMT6plex [N-Term]; 1xPhospho [S3(100)]		2	2	1	25	P05412 [71-78]; P17535 [98-105]	P05412 1xPhospho [S73(100)]; P17535 1xPhospho [S100(100)]	0	-0.0877334	-0.137648	0.364012	0.575312	0.457332	0.941	0.909	1.287	1.49	1.373	0.0539717	0.512148	0.0288149	0.0491634	0.0476858	0.43687	0.742015	0.271319	0.176347	0.159956	1.1	8.14	4.88	12.59	9.5	2.81702e+06	2.67404e+06	2.31266e+06	2.65142e+06	2.39344e+06	2.19303e+06	2.42807e+06	2.43143e+06	2.50529e+06	3.62428e+06	3.11315e+06	3.07324e+06
[K].FASDDEHDEHDENGATGPVK.[R]	Lupus La protein|SSB	SSB	P05455	1xDeamidated [N13]; 1xTMT6plex [K20]; 1xTMT6plex [N-Term]; 1xPhospho [S3(100)]		1	1	1	237	P05455 [364-383]	P05455 1xPhospho [S366(100)]	0	-0.21927	-0.150401	0.015783	0.553852	0.288063	0.859	0.901	1.011	1.468	1.221	0.0325892	0.465453	0.439843	0.00699697	0.180072	0.395432	0.713351	0.688979	0.110739	0.315278	3.66	2.39	0.39	7.97	4.36	2.40098e+07	2.83457e+07	1.61961e+07	2.06208e+07	2.37575e+07	1.48045e+07	2.56289e+07	2.55389e+07	1.43608e+07	2.42736e+07	2.8163e+07	1.64174e+07
[R].TVQSLEIDLDSMR.[N]	Keratin, type I cytoskeletal 18|KRT18	KRT18	P05783	1xTMT6plex [N-Term]; 1xPhospho [S4(100)]		1	1	1	7	P05783 [302-314]	P05783 1xPhospho [S305(100)]	0	0.0565835	0.0949116	0.222805	0.612588	2.0545	1.04	1.068	1.167	1.529	4.154	0.47714	0.0816134	0.0121321	0.0811748	0.00253153	0.760676	0.396274	0.236021	0.216602	0.0936919	12.01	3.66	2.68	14.63	5.41	297913	278101	85471.2	309927	265882	100370	305958	297122	93572.2	347517	312412	101508
[R].LLEDGEDFNLGDALDSSNSMQTIQK.[T]	Keratin, type I cytoskeletal 18|KRT18	KRT18	P05783	1xTMT6plex [K25]; 1xTMT6plex [N-Term]; 1xPhospho [S17(98.3)]		1	1	2	17	P05783 [383-407]	P05783 1xPhospho [S399(98.3)]	0	0.521051	0.655352	0.585924	0.105678	0.309176	1.435	1.575	1.501	1.076	1.239	0.010817	0.00737185	0.0163044	0.0900197	0.00434279	0.344683	0.270004	0.24177	0.226447	0.0983519	7.59	1.49	9.82	1.42	1.96	276976	3.27487e+06	4.20938e+06	397586	4.94153e+06	5.59385e+06	393052	5.15747e+06	6.69593e+06	467866	4.91409e+06	5.89785e+06
[R].LLEDGEDFNLGDALDSSNSMQTIQK.[T]	Keratin, type I cytoskeletal 18|KRT18	KRT18	P05783	1xOxidation [M20]; 1xTMT6plex [K25]; 1xTMT6plex [N-Term]; 1xPhospho [S17(100)]		1	1	3	41	P05783 [383-407]	P05783 1xPhospho [S399(100)]	0	0.587845	0.737254	0.725959	0.186501	0.299831	1.503	1.667	1.654	1.138	1.231	0.0176835	0.0455806	0.00609579	0.131581	0.0207904	0.364858	0.348877	0.228122	0.274016	0.121231	2.48	4.08	5.04	10.04	2.28	2.5918e+06	6.53282e+06	4.03842e+06	3.38897e+06	9.81794e+06	6.17064e+06	3.29613e+06	1.089e+07	6.91722e+06	3.90487e+06	1.08044e+07	6.90595e+06
[R].STSFRGGMGSGGLATGIAGGLAGMGGIQNEK.[E]	Keratin, type I cytoskeletal 18|KRT18	KRT18	P05783	2xOxidation [M8; M24]; 1xTMT6plex [K31]; 1xTMT6plex [N-Term]; 1xPhospho [S10(98.7)]		1	1	5	19	P05783 [51-81]	P05783 1xPhospho [S60(98.7)]	1	0.137504	-0.112475	0.537048	0.0243197	0.709291	1.1	0.925	1.451	1.017	1.635	0.922929	0.785295	0.0679979	0.442717	0.0529278	0.969094	0.902411	0.333642	0.573578	0.166164	0.61	8.92	10.71	6.43	7.91	102112	145526	114420	112325	160739	90855.2	89131.9	134671	131128	148178	226440	132833
[R].STSFRGGMGSGGLATGIAGGLAGMGGIQNEK.[E]	Keratin, type I cytoskeletal 18|KRT18	KRT18	P05783	1xTMT6plex [K31]; 1xTMT6plex [N-Term]; 1xPhospho [S3(98)]		1	1	3	8	P05783 [51-81]	P05783 1xPhospho [S53(98)]	1	0.0690147	-0.0409718	0.258217	0.22404	0.665393	1.049	0.972	1.196	1.168	1.586	0.8362	0.415659	0.0927116	0.698473	0.00235577	0.9344	0.681526	0.368698	0.78526	0.0921852	7.97	7.19	7.66	3.19	2.32	22720.6	24235.1	124841	23824.3	26779.1	100576	22081.2	14594.1	127509	25767.1	35015.5	149297
[K].ASLENSLREVEAR.[Y]	Keratin, type I cytoskeletal 18|KRT18	KRT18	P05783	1xTMT6plex [N-Term]; 1xPhospho [S6(100)]		1	1	1	8	P05783 [318-330]	P05783 1xPhospho [S323(100)]	1	0.0229004	0.0426443	0.163499	0.175045	0.889084	1.016	1.03	1.12	1.129	1.852	0.847816	0.651319	0.286589	0.135645	0.0114523	0.93952	0.827609	0.571164	0.278462	0.108319	4.18	6.14	2.26	11	12.91	109457	159196	109496	114293	161672	104968	112700	170705	104611	124476	178327	106531
[R].TVQSLEIDLDSMR.[N]	Keratin, type I cytoskeletal 18|KRT18	KRT18	P05783	1xOxidation [M12]; 1xTMT6plex [N-Term]; 1xPhospho [S4(100)]		1	1	1	22	P05783 [302-314]	P05783 1xPhospho [S305(100)]	0	0.0786098	0.0593553	0.304511	0.675364	1.34823	1.056	1.042	1.235	1.597	2.546	0.0119617	0.148873	0.00842586	0.0231915	0.00603418	0.354208	0.468878	0.231105	0.139383	0.100104	0.03	1.94	1.92	3.09	9.49	210955	208700	215514	227438	220484	227638	216932	233698	224552	257166	257754	281167
[K].ETMQSLNDR.[L]	Keratin, type I cytoskeletal 18|KRT18	KRT18	P05783	1xTMT6plex [N-Term]; 1xPhospho [S5(100)]		1	2	1	4	P05783 [82-90]	P05783 1xPhospho [S86(100)]	0	-0.0679388	-0.189351	0.264236	1.44996	2.60003	0.954	0.877	1.201	2.732	6.063	0.306903	0.102302	0.460646	0.00511193	0.0304703	0.658882	0.420827	0.703915	0.108284	0.13511	6.3	8.79	1.81	10.56	34.31	61811.3	60555.8	77876.6	61593.6	48491	74305.8	59152.9	50134.8	68297.4	75136.9	54329	93521.3
[R].VRSLETENR.[R]	Keratin, type I cytoskeletal 18|KRT18	KRT18	P05783	1xTMT6plex [N-Term]; 1xPhospho [S3(100)]		1	1	1	29	P05783 [98-106]	P05783 1xPhospho [S100(100)]	1	-0.027675	-0.0846703	0	0.197865	0.680774	0.981	0.943	1	1.147	1.603	0.059076	0.0990569	0.773245	0.0132186	0.0205201	0.446671	0.415502	0.891901	0.120983	0.121231	0.1	3.07	4.62	4.03	8.3	879820	429195	724940	864087	421243	698487	829713	421266	669801	879783	416216	766500
[R].STSFRGGMGSGGLATGIAGGLAGMGGIQNEK.[E]	Keratin, type I cytoskeletal 18|KRT18	KRT18	P05783	1xDeamidated [Q28]; 2xOxidation [M8; M24]; 1xTMT6plex [K31]; 1xTMT6plex [N-Term]; 1xPhospho [S10(97)]		1	1	2	3	P05783 [51-81]	P05783 1xPhospho [S60(97)]	1	0.015783	0.126973	0.408168	0.364012	0.655352	1.011	1.092	1.327	1.287	1.575	0.739897	0.57559	0.0632894	0.257792	0.00676992	0.890611	0.781353	0.326293	0.404131	0.102192	21.89	7.97	16.06	5.43	7.51	34991.8	37778.5	28815.3	35367.1	50100.5	24824.9	31992.7	41242.9	33148.2	46428.6	55556.5	33146
[K].VVSETNDTK.[V]	Keratin, type I cytoskeletal 18|KRT18	KRT18	P05783	1xTMT6plex [K9]; 1xTMT6plex [N-Term]; 1xPhospho [S3(100)]		1	1	1	14	P05783 [418-426]	P05783 1xPhospho [S420(100)]	0	0.252173	0.138814	0.370722	0.54498	0.503858	1.191	1.101	1.293	1.459	1.418	0.024894	0.137716	0.0108406	0.0730463	0.0271224	0.382063	0.458085	0.234056	0.206522	0.130486	5.86	9.6	4.69	2	14.08	413950	833081	421671	523524	952975	502213	455858	854010	494437	535434	1.01699e+06	562677
[K].ETMQSLNDR.[L]	Keratin, type I cytoskeletal 18|KRT18	KRT18	P05783	1xOxidation [M3]; 1xTMT6plex [N-Term]; 1xPhospho [S5(98.4)]		1	2	2	6	P05783 [82-90]	P05783 1xPhospho [S86(98.4)]	0	0.00288251	0.166073	0.27262	0.993493	1.67762	1.002	1.122	1.208	1.991	3.199	0.915763	0.11342	0.114283	0.0103948	0.0400654	0.965819	0.432827	0.397431	0.117715	0.149822	34.5	6.82	15.96	2.39	45.37	80548.8	42275.6	55563.8	61926.2	42358.5	76638.4	86211.6	47428.7	70876.5	86817.6	51064.5	77107.2
[R].GGLGGGYGGASGMGGITAVTVNQSLLSPLVLEVDPNIQAVR.[T]	Keratin, type II cytoskeletal 8|KRT8	KRT8	P05787	1xTMT6plex [N-Term]; 1xPhospho [S27(100)]		1	1	1	6	P05787 [48-88]	P05787 1xPhospho [S74(100)]	0	-0.298673	-0.205896	0.194087	0.804054	1.13422	0.813	0.867	1.144	1.746	2.195	0.126642	0.0429572	0.0879575	0.0105701	0.0493023	0.527634	0.343043	0.36316	0.117715	0.162179	4.24	6.83	7.83	7.24	6.83	57804.1	35431.6	69307	55840	28821.4	54809.1	53073.1	30704.2	57415.3	66133.3	45333.8	75105.2
[R].LESGMQNMSIHTK.[T]	Keratin, type II cytoskeletal 8|KRT8	KRT8	P05787	1xTMT6plex [K13]; 1xTMT6plex [N-Term]; 1xPhospho [S9(100)]		1	1	1	11	P05787 [402-414]	P05787 1xPhospho [S410(100)]	0	-0.171368	-0.134477	-0.190997	0.219091	0.748461	0.888	0.911	0.876	1.164	1.68	0.0841436	0.0623542	0.0904706	0.388397	0.0368398	0.478931	0.371805	0.365938	0.525171	0.144772	8.07	1.55	5.73	24.84	14.96	154543	70200.5	128634	137240	57594.6	120808	128855	63931	118385	135423	59224.2	123083
[K].LVSESSDVLPK.[-]	Keratin, type II cytoskeletal 8|KRT8	KRT8	P05787	1xTMT6plex [K11]; 1xTMT6plex [N-Term]; 1xPhospho [S3(100)]		1	1	4	141	P05787 [473-483]	P05787 1xPhospho [S475(100)]	0	0.00144197	-0.0800879	0.246104	0.756169	1.93885	1.001	0.946	1.186	1.689	3.834	0.733373	0.685276	0.0725056	0.0754256	0.00932501	0.888021	0.847274	0.341297	0.209394	0.106435	14.27	5.06	8.03	34.83	28.36	3.00537e+06	4.39551e+06	2.12001e+06	3.00892e+06	3.97714e+06	2.59871e+06	2.75051e+06	4.16014e+06	2.28271e+06	3.37169e+06	5.2135e+06	2.87255e+06
[R].ASLEAAIADAEQR.[G]	Keratin, type II cytoskeletal 8|KRT8	KRT8	P05787	1xTMT6plex [N-Term]; 1xPhospho [S2(100)]		1	1	1	35	P05787 [329-341]	P05787 1xPhospho [S330(100)]	0	-0.0694519	0.0949116	0.267835	0.649845	1.62667	0.953	1.068	1.204	1.569	3.088	0.651221	0.201678	0.00120105	0.0106016	0.021841	0.849528	0.518789	0.212991	0.117715	0.12333	11.66	6.43	0.99	3.08	2.5	247780	310366	206599	236203	274291	223450	248062	345825	220630	296307	373657	252580
[R].SLDMDSIIAEVK.[A]	Keratin, type II cytoskeletal 8|KRT8	KRT8	P05787	1xOxidation [M4]; 1xTMT6plex [K12]; 1xTMT6plex [N-Term]; 1xPhospho [S1(100)]		1	1	3	123	P05787 [253-264]	P05787 1xPhospho [S253(100)]	0	-0.0291463	-0.0350469	0.243669	1.10903	2.98677	0.98	0.976	1.184	2.157	7.927	0.80686	0.934633	0.039726	0.0389992	0.0169407	0.922601	0.973304	0.287725	0.163847	0.116486	7.64	5.47	5.33	27.39	8.2	1.01562e+06	1.16595e+06	736608	995572	1.08695e+06	850812	955860	1.13786e+06	793076	1.15947e+06	1.38076e+06	957433
[R].SLDMDSIIAEVK.[A]	Keratin, type II cytoskeletal 8|KRT8	KRT8	P05787	1xTMT6plex [K12]; 1xTMT6plex [N-Term]; 1xPhospho [S6(100)]		1	1	2	18	P05787 [253-264]	P05787 1xPhospho [S258(100)]	0	-0.0877334	-0.118727	0.197865	1.44784	3.53605	0.941	0.921	1.147	2.728	11.6	0.810302	0.467192	0.143018	0.0628432	0.00425489	0.923894	0.715065	0.430157	0.194274	0.0983461	11.94	5.68	7.33	48.45	12.43	2.17922e+06	3.09644e+06	1.13971e+06	2.05031e+06	2.69617e+06	1.30206e+06	1.93221e+06	2.85067e+06	1.20779e+06	2.37527e+06	3.55045e+06	1.62056e+06
[R].ELQSQISDTSVVLSMDNSR.[S]	Keratin, type II cytoskeletal 8|KRT8	KRT8	P05787	1xOxidation [M15]; 1xTMT6plex [N-Term]; 1xPhospho [S14(100)]		1	1	5	54	P05787 [234-252]	P05787 1xPhospho [S247(100)]	0	-0.190997	-0.112475	-0.00868224	0.221568	0.824564	0.876	0.925	0.994	1.166	1.771	0.0872495	0.0932644	0.476365	0.172701	0.033585	0.482129	0.411605	0.716024	0.317507	0.139939	1.09	0.53	2.19	8.32	5.86	405471	443086	479822	352528	388063	461864	374919	408243	469993	402927	446918	461508
[R].LESGMQNMSIHTK.[T]	Keratin, type II cytoskeletal 8|KRT8	KRT8	P05787	1xOxidation [M]; 1xTMT6plex [K13]; 1xTMT6plex [N-Term]; 1xPhospho [S9(100)]		1	1	3	16	P05787 [402-414]	P05787 1xPhospho [S410(100)]	0	-0.209228	-0.416962	-0.145605	0.0468403	0.655352	0.865	0.749	0.904	1.033	1.575	0.364028	0.0701993	0.461161	0.81142	0.0243594	0.695829	0.38144	0.704155	0.869746	0.126854	23.83	0.6	7.28	30.58	3.45	299681	350813	366573	259093	261304	393172	224549	261802	331695	258131	317012	393146
[R].DGKLVSESSDVLPK.[-]	Keratin, type II cytoskeletal 8|KRT8	KRT8	P05787	2xTMT6plex [K3; K14]; 1xTMT6plex [N-Term]; 2xPhospho [S6(99.4); S]		1	1	2	3	P05787 [470-483]	P05787 2xPhospho [S475(99.4); S]	1	-0.0365259	-0.236164	-0.077041	0.176323	2.51954	0.975	0.849	0.948	1.13	5.734	0.512351	0.175497	0.701942	0.00772401	0.000235275	0.778464	0.492521	0.853453	0.11169	0.0854082	8.38	18.51	13.41	0	0.62	51097.3	30733.8	35334.8	52824.5	29976.7	32006	37242.1	26090	34276	48447.4	33970.8	30723.8
[R].LESGMQNMSIHTK.[T]	Keratin, type II cytoskeletal 8|KRT8	KRT8	P05787	2xOxidation [M5; M8]; 1xTMT6plex [K13]; 1xTMT6plex [N-Term]; 1xPhospho [S9(99.3)]		1	1	3	12	P05787 [402-414]	P05787 1xPhospho [S410(99.3)]	0	-0.16004	-0.118727	-0.107803	-0.0291463	0.516015	0.895	0.921	0.928	0.98	1.43	0.338252	0.11684	0.102157	0.895764	0.0281311	0.680008	0.437585	0.382712	0.929659	0.132022	1.53	7.08	0.44	23.17	6.27	399702	155671	94699.8	357761	137913	98430.7	345425	143415	91618.5	371045	144081	93074.8
[R].AEAESMYQIK.[Y]	Keratin, type II cytoskeletal 8|KRT8	KRT8	P05787	1xTMT6plex [K10]; 1xTMT6plex [N-Term]; 1xPhospho [S5(100)]		1	1	1	6	P05787 [276-285]	P05787 1xPhospho [S280(100)]	0	-0.291592	-0.077041	-0.027675	0.587845	1.63134	0.817	0.948	0.981	1.503	3.098	0.26385	0.10012	0.680232	0.293312	0.0258629	0.627803	0.417311	0.842112	0.438837	0.128832	25.28	4.06	20.61	57.38	17.24	204424	210037	133309	167056	146641	137907	200438	193886	126427	153520	206086	151922
[K].YEELQSLAGK.[H]	Keratin, type II cytoskeletal 8|KRT8	KRT8	P05787	1xTMT6plex [K10]; 1xTMT6plex [N-Term]; 1xPhospho [S6(100)]		1	1	1	32	P05787 [286-295]	P05787 1xPhospho [S291(100)]	0	-0.189351	-0.21424	0.0129262	0.66175	1.53356	0.877	0.862	1.009	1.582	2.895	0.39183	0.248457	0.979996	0.15748	0.0101068	0.7108	0.561579	0.990965	0.301811	0.106769	19.09	16.27	30.32	23.91	24.49	482409	774327	396580	422840	601291	427156	374626	667294	404162	387150	781208	484775
[K].LVSESSDVLPK.[-]	Keratin, type II cytoskeletal 8|KRT8	KRT8	P05787	1xTMT6plex [K11]; 1xTMT6plex [N-Term]; 2xPhospho [S3(99.3); S6(99.3)]		1	1	2	21	P05787 [473-483]	P05787 2xPhospho [S475(99.3); S478(99.3)]	0	-0.0350469	-0.0528949	0.146655	1.08406	3.80447	0.976	0.964	1.107	2.12	13.972	0.318311	0.472223	0.394202	0.0172928	0.0470969	0.666984	0.717877	0.654437	0.127899	0.159085	3.74	11.38	6.9	17.75	4.94	132373	54190	75035.6	129198	48538.9	75129	127556	45896.5	78313.7	153341	51392.2	83055.9
[K].WSLLQQQK.[T]	Keratin, type II cytoskeletal 8|KRT8	KRT8	P05787	1xTMT6plex [K8]; 1xTMT6plex [N-Term]; 1xPhospho [S2(100)]		1	1	1	8	P05787 [123-130]	P05787 1xPhospho [S124(100)]	0	-0.0664274	-0.0528949	-0.00868224	0.228973	1.36457	0.955	0.964	0.994	1.172	2.575	0.0767083	0.115758	0.628407	0.273795	0.00167823	0.468615	0.436565	0.81267	0.419547	0.0904426	1.55	1.98	2.72	13.45	6.85	127524	111666	28723.4	116415	107743	27424.3	122960	106254	28457.1	124390	110998	29085.7
[R].ISSSSFSR.[V]	Keratin, type II cytoskeletal 8|KRT8	KRT8	P05787	1xTMT6plex [N-Term]; 1xPhospho [S2(100)]		1	1	6	158	P05787 [33-40]	P05787 1xPhospho [S34(100)]	0	0.246104	0.130931	0.107018	0.477159	1.05033	1.186	1.095	1.077	1.392	2.071	0.173664	0.169147	0.165753	0.144166	0.0126738	0.569435	0.486571	0.455738	0.287724	0.110289	19.13	4.23	2.52	21.53	1.25	3.77265e+07	3.84865e+07	1.96789e+07	4.47448e+07	3.97575e+07	2.73076e+07	4.1325e+07	4.09557e+07	2.60535e+07	4.06172e+07	4.07312e+07	2.49125e+07
[R].ISSSSFSR.[V]	Keratin, type II cytoskeletal 8|KRT8	KRT8	P05787	1xTMT6plex [N-Term]; 2xPhospho [S4(100); S5(100)]		1	1	3	22	P05787 [33-40]	P05787 2xPhospho [S36(100); S37(100)]	0	-0.0499049	-0.0262051	0.0398403	1.02077	2.17887	0.966	0.982	1.028	2.029	4.528	0.664019	0.832686	0.524364	0.065814	0.0184681	0.856741	0.92579	0.748382	0.197785	0.11898	17.15	6.46	10.33	43.02	30.82	672398	461909	220897	649758	391458	241380	710659	453394	207771	642852	474692	255031
[R].VGSSNFR.[G]	Keratin, type II cytoskeletal 8|KRT8	KRT8	P05787	1xDeamidated [N5]; 1xTMT6plex [N-Term]; 1xPhospho [S3(99.2)]		1	1	3	36	P05787 [41-47]	P05787 1xPhospho [S43(99.2)]	0	0.0786098	0.129613	0.23634	0.583038	1.57337	1.056	1.094	1.178	1.498	2.976	0.0808466	0.098554	0.00831847	0.0465442	0.00239164	0.474981	0.415299	0.230553	0.17343	0.0923571	0.95	7.48	1.57	0.2	4.61	1.30795e+06	942961	777176	1.37174e+06	995318	873456	1.35511e+06	1.08343e+06	850068	1.52504e+06	1.11123e+06	955019
[R].VGSSNFR.[G]	Keratin, type II cytoskeletal 8|KRT8	KRT8	P05787	1xTMT6plex [N-Term]; 1xPhospho [S3(100)]		1	1	3	52	P05787 [41-47]	P05787 1xPhospho [S43(100)]	0	0.228973	0.117695	0.449957	1.14339	1.90843	1.172	1.085	1.366	2.209	3.754	0.00703456	0.345805	0.00290821	0.00814153	0.00414696	0.333935	0.632797	0.227273	0.11205	0.0981162	0.08	8.6	1.69	17.15	5.61	8.51823e+06	6.14376e+06	1.27022e+07	9.62168e+06	7.19957e+06	1.48936e+07	8.23403e+06	6.66636e+06	1.45821e+07	1.15011e+07	8.39058e+06	1.81592e+07
[R].LIEDNEYTAR.[EQ]	Tyrosine-protein kinase Lck|LCK;Tyrosine-protein kinase Yes|YES1;Tyrosine-protein kinase Fyn|FYN;Proto-oncogene tyrosine-protein kinase Src|SRC	LCK	P06239; P07947; P06241; P12931	1xTMT6plex [N-Term]; 1xPhospho [T8(100)]		4	4	3	31	P06239 [388-397]; P07947 [420-429]; P06241 [414-423]; P12931 [413-422]	P06239 1xPhospho [T395(100)]; P07947 1xPhospho [T427(100)]; P06241 1xPhospho [T421(100)]; P12931 1xPhospho [T420(100)]	0	-0.564905	-0.932361	-0.00578235	-0.136062	-0.189351	0.676	0.524	0.996	0.91	0.877	0.420384	0.0507698	0.749584	0.803395	0.168028	0.729606	0.358154	0.878519	0.86411	0.302988	72.04	21.79	34.31	24.99	4.55	2.67166e+06	2.68741e+06	3.61197e+06	1.80477e+06	3.53129e+06	1.41773e+06	1.63975e+06	1.40696e+06	1.24589e+06	3.4605e+06	2.67541e+06	2.1964e+06
[K].TAVIPINGSPR.[T]	Retinoblastoma-associated protein|RB1	RB1	P06400	1xDeamidated [N7]; 1xTMT6plex [N-Term]; 1xPhospho [S9(100)]		1	1	1	41	P06400 [241-251]	P06400 1xPhospho [S249(100)]	0	-0.279284	-0.251539	-0.524915	-1.08927	-1.22432	0.824	0.84	0.695	0.47	0.428	0.0460903	0.05646	0.0524172	0.000869706	0.00713916	0.422362	0.365481	0.307489	0.0927729	0.103167	5.15	3.59	13.26	4.81	15.42	1.79917e+06	1.60064e+06	1.36443e+06	1.62961e+06	1.27412e+06	1.1238e+06	1.51144e+06	1.48249e+06	1.1191e+06	1.50061e+06	1.11229e+06	870313
[R].IPGGNIYISPLKSPYK.[I]	Retinoblastoma-associated protein|RB1	RB1	P06400	2xTMT6plex [K12; K16]; 1xTMT6plex [N-Term]; 2xPhospho [S9(100); S13(100)]		1	1	1	98	P06400 [799-814]	P06400 2xPhospho [S807(100); S811(100)]	1	-0.0439433	0.257011	-0.316528	-0.957356	-1.56064	0.97	1.195	0.803	0.515	0.339	0.878063	0.0338611	0.115684	0.0296377	0.00020704	0.952368	0.324028	0.399456	0.151135	0.0854082	10.28	1.51	19.19	24.82	2.9	5.84325e+06	2.85368e+06	4.92692e+06	5.30173e+06	2.76871e+06	5.83518e+06	6.43509e+06	3.41144e+06	5.94998e+06	4.04e+06	2.29172e+06	4.54494e+06
[R].ILVSIGESFGTSEK.[F]	Retinoblastoma-associated protein|RB1	RB1	P06400	1xTMT6plex [K14]; 1xTMT6plex [N-Term]; 1xPhospho [T11(99.2)]		1	1	2	3	P06400 [831-844]	P06400 1xPhospho [T841(99.2)]	0	-0.106249	-0.22095	-0.913216	-1.75147	-1.45008	0.929	0.858	0.531	0.297	0.366	0.736792	0.475205	0.0376131	0.0418601	0.00214017	0.889642	0.719921	0.285175	0.166816	0.0909146	2.69	28.01	28.42	50.32	5.94	35825	16709.6	140093	32698.2	15528.3	154162	30754.8	12065.6	159621	15138.6	8872.84	92030.5
[K].ISEGLPTPTKMTPR.[S]	Retinoblastoma-associated protein|RB1	RB1	P06400	1xTMT6plex [K10]; 1xTMT6plex [N-Term]; 1xPhospho [T12(100)]		1	1	1	13	P06400 [815-828]	P06400 1xPhospho [T826(100)]	1	0.108357	0.0214797	0.0186342	-0.490051	-0.481969	1.078	1.015	1.013	0.712	0.716	0.775666	0.896092	0.508496	0.0444377	0.0258999	0.909202	0.956721	0.737066	0.170631	0.128877	15.62	19.43	0.82	11.68	11.8	160693	171682	136319	173238	204581	116747	141698	198652	138332	162763	174855	109856
[K].TLQTDSIDSFETQRTPR.[K]	Retinoblastoma-associated protein|RB1	RB1	P06400	1xTMT6plex [N-Term]; 1xPhospho [T15(100)]		1	1	3	43	P06400 [342-358]	P06400 1xPhospho [T356(100)]	1	-0.0679388	0.0717627	-0.270556	-0.666576	-0.83908	0.954	1.051	0.829	0.63	0.559	0.949812	0.49992	0.0222209	0.00645971	0.00769578	0.979451	0.735215	0.252919	0.110153	0.104599	2.44	10.22	0.48	6.29	2.75	1.88037e+06	1.6914e+06	1.52158e+06	1.76547e+06	1.61419e+06	1.67959e+06	1.79105e+06	1.77762e+06	1.70942e+06	1.41246e+06	1.40617e+06	1.2609e+06
[R].EGPTDHLESACPLNLPLQNNHTAADMYLSPVRSPK.[K]	Retinoblastoma-associated protein|RB1	RB1	P06400	1xCarbamidomethyl [C11]; 1xOxidation [M26]; 1xTMT6plex [K35]; 1xTMT6plex [N-Term]; 2xPhospho [T22(98.8); S33(100)]		1	1	4	25	P06400 [580-614]	P06400 2xPhospho [T601(98.8); S612(100)]	1	-0.046921	-0.00144342	-0.117161	-0.535332	-0.444184	0.968	0.999	0.922	0.69	0.735	0.420525	0.958491	0.317358	0.00887503	0.125749	0.729737	0.981252	0.596374	0.113515	0.25638	8.61	9.06	14.65	4.09	18.67	44245.6	152829	173021	42831.8	157064	141126	47067.5	142902	172809	45284.8	140962	140039
[K].TAVIPINGSPR.[T]	Retinoblastoma-associated protein|RB1	RB1	P06400	1xTMT6plex [N-Term]; 1xPhospho [S9(100)]		1	1	1	6	P06400 [241-251]	P06400 1xPhospho [S249(100)]	0	-0.332789	-0.541618	-0.556393	-1.32554	-1.84166	0.794	0.687	0.68	0.399	0.279	0.45052	0.0734199	0.316767	0.0185	0.0467951	0.746788	0.385544	0.595772	0.130391	0.158682	52.57	25.01	58.89	6.04	56.32	233506	407625	501701	287358	323764	237840	193063	231779	344846	263469	277253	211338
[K].ISEGLPTPTKMTPR.[S]	Retinoblastoma-associated protein|RB1	RB1	P06400	1xTMT6plex [K10]; 1xTMT6plex [N-Term]; 2xPhospho [T7(99); T12(100)]		1	1	2	45	P06400 [815-828]	P06400 2xPhospho [T821(99); T826(100)]	1	-0.00868224	0.163499	-0.268817	-0.808437	-1.03801	0.994	1.12	0.83	0.571	0.487	0.908851	0.311771	0.0698257	0.013872	0.0162492	0.963024	0.608988	0.336196	0.122118	0.115655	8.66	0.14	5.49	1.95	18.42	2.16451e+06	2.13605e+06	1.56824e+06	2.03272e+06	2.1232e+06	1.70847e+06	2.09647e+06	2.39418e+06	1.75604e+06	1.79649e+06	1.70951e+06	1.45698e+06
[K].ISEGLPTPTKMTPR.[S]	Retinoblastoma-associated protein|RB1	RB1	P06400	1xOxidation [M11]; 1xTMT6plex [K10]; 1xTMT6plex [N-Term]; 2xPhospho [T7(100); T12(98.4)]		1	1	3	49	P06400 [815-828]	P06400 2xPhospho [T821(100); T826(98.4)]	1	-0.0203404	0.189034	-0.161653	-0.579922	-0.715486	0.986	1.14	0.894	0.669	0.609	0.824986	0.0618054	0.369661	0.0405556	0.0208729	0.929363	0.371192	0.636139	0.165878	0.121318	9.07	4.54	4.24	10.03	0.18	2.36949e+06	2.73138e+06	1.54539e+06	2.20169e+06	2.69326e+06	1.76704e+06	2.51178e+06	3.11256e+06	1.81505e+06	2.06041e+06	2.44303e+06	1.62287e+06
[K].ISEGLPTPTKMTPR.[S]	Retinoblastoma-associated protein|RB1	RB1	P06400	1xOxidation [M11]; 1xTMT6plex [K10]; 1xTMT6plex [N-Term]; 1xPhospho [T12(100)]		1	1	2	11	P06400 [815-828]	P06400 1xPhospho [T826(100)]	1	0.0313952	0.129613	0.0129262	-0.465938	-0.325539	1.022	1.094	1.009	0.724	0.798	0.188392	0.592746	0.735881	0.0312079	0.0363825	0.580908	0.792176	0.871377	0.15314	0.14396	0.03	21.35	2.64	13.58	1.25	409847	216035	145750	418761	236095	148946	362528	270300	159404	382794	221757	146990
[R].SPYKFPSSPLR.[I]	Retinoblastoma-associated protein|RB1	RB1	P06400	1xTMT6plex [K4]; 1xTMT6plex [N-Term]; 2xPhospho [S1(100); S8(100)]		1	1	4	29	P06400 [788-798]	P06400 2xPhospho [S788(100); S795(100)]	1	-0.117161	-0.26708	-0.312939	-0.612637	-1.1047	0.922	0.831	0.805	0.654	0.465	0.399396	0.989386	0.280312	0.10819	0.0404173	0.715752	0.9954	0.565688	0.248017	0.150095	18.64	0.17	18.01	18.11	31.08	363329	563385	429843	383189	413971	396338	522415	468175	356790	382230	404175	345829
[K].FPSSPLR.[I]	Retinoblastoma-associated protein|RB1	RB1	P06400	1xTMT6plex [N-Term]; 1xPhospho [S4(98.7)]		1	1	3	39	P06400 [792-798]	P06400 1xPhospho [S795(98.7)]	0	-0.286304	0.0731347	-0.320126	-0.272297	-0.612637	0.82	1.052	0.801	0.828	0.654	0.179257	0.75605	0.0462178	0.125181	0.0494402	0.57526	0.885711	0.297064	0.266915	0.16243	6.57	20.36	4.42	18.27	2.37	3.1731e+06	3.08744e+06	1.89289e+06	2.6024e+06	2.42472e+06	1.88444e+06	3.79503e+06	3.24673e+06	1.65756e+06	2.54203e+06	2.40173e+06	1.69694e+06
[K].DELHIVEAEAMNYEGSPIK.[V]	Nucleophosmin|NPM1	NPM1	P06748	1xDeamidated [N12]; 1xTMT6plex [K19]; 1xTMT6plex [N-Term]; 1xPhospho [S16(100)]		1	1	1	7	P06748 [55-73]	P06748 1xPhospho [S70(100)]	0	-0.164884	0.180148	0.248535	0.728574	0.565597	0.892	1.133	1.188	1.657	1.48	0.883571	0.117812	0.177443	0.00820289	0.158453	0.954521	0.438398	0.469219	0.11205	0.291997	3.72	6.89	18.31	2.3	37.44	22331.2	14058	13678.6	19424.9	12535.4	16703.2	25292.6	15182.5	18031.8	26522.2	14324.4	18252.3
[K].DELHIVEAEAMNYEGSPIKVTLATLK.[M]	Nucleophosmin|NPM1	NPM1	P06748	2xTMT6plex [K19; K26]; 1xTMT6plex [N-Term]; 1xPhospho [S16(100)]		1	1	1	6	P06748 [55-80]	P06748 1xPhospho [S70(100)]	1	0.0214797	-0.15682	-0.104697	-0.110916	0.467801	1.015	0.897	0.93	0.926	1.383	0.51754	0.170872	0.263601	0.310486	0.0483186	0.780477	0.488866	0.551039	0.454785	0.160715	6.97	9.09	6.67	9.51	11.83	287394	341097	556904	291613	362367	345548	274705	259783	499679	267144	332008	404391
[K].CGSGPVHISGQHLVAVEEDAESEDEEEEDVK.[L]	Nucleophosmin|NPM1	NPM1	P06748	1xCarbamidomethyl [C1]; 1xTMT6plex [K31]; 1xTMT6plex [N-Term]; 1xPhospho [S22(100)]		1	1	2	680	P06748 [104-134]	P06748 1xPhospho [S125(100)]	0	-0.1976	-0.490051	-0.0513992	-0.659723	-0.207561	0.872	0.712	0.965	0.633	0.866	0.221229	0.0556878	0.957191	0.0488143	0.483235	0.601574	0.365021	0.981426	0.176014	0.601506	5.64	13.75	49.12	4.8	39.21	4.37826e+06	1.50767e+07	1.97151e+07	3.81632e+06	1.36613e+07	1.09996e+07	3.70522e+06	9.8221e+06	1.40354e+07	6.31689e+06	1.4545e+07	1.36268e+07
[K].SNQNGKDSKPSSTPR.[S]	Nucleophosmin|NPM1	NPM1	P06748	1xDeamidated [N/Q]; 2xTMT6plex [K6; K9]; 1xTMT6plex [N-Term]; 1xPhospho [T13(99.1)]		1	1	9	140	P06748 [207-221]	P06748 1xPhospho [T219(99.1)]	1	0.402722	0.00432161	-0.60165	-1.91594	-1.66658	1.322	1.003	0.659	0.265	0.315	0.0121903	0.721116	0.00274204	0.00610825	0.00661082	0.354208	0.866073	0.227273	0.110004	0.10183	6.39	15.38	2	8.07	0.4	3.17976e+06	4.18204e+06	5.34625e+06	4.38364e+06	5.19367e+06	7.06567e+06	2.85765e+06	4.19338e+06	6.68829e+06	2.06769e+06	2.75607e+06	3.725e+06
[K].SIRDTPAKNAQK.[S]	Nucleophosmin|NPM1	NPM1	P06748	1xDeamidated [N9]; 2xTMT6plex [K8; K12]; 1xTMT6plex [N-Term]; 1xPhospho [T5(100)]		1	1	1	16	P06748 [195-206]	P06748 1xPhospho [T199(100)]	2	0.31034	0.045443	-0.518701	-1.58641	-1.59074	1.24	1.032	0.698	0.333	0.332	0.0877504	0.315153	0.0291648	0.00865625	0.00884077	0.482129	0.611306	0.271319	0.112999	0.105495	16.37	1.64	13.02	12.09	24.15	968485	611112	1.1073e+06	1.20078e+06	669135	1.52448e+06	999954	623988	1.44529e+06	621392	426523	874910
[K].GGSLPKVEAK.[F]	Nucleophosmin|NPM1	NPM1	P06748	2xTMT6plex [K6; K10]; 1xTMT6plex [N-Term]; 1xPhospho [S3(100)]		1	1	1	18	P06748 [258-267]	P06748 1xPhospho [S260(100)]	1	0.15056	-0.0306192	0.100305	0.136191	1.96495	1.11	0.979	1.072	1.099	3.904	0.201991	0.420895	0.702235	0.458295	0.00648549	0.589438	0.685716	0.853527	0.586912	0.1015	12.32	5.97	11.47	24.18	13.52	1.20553e+06	1.33556e+06	1.87013e+06	1.44938e+06	1.48249e+06	1.87784e+06	858759	1.30692e+06	1.90676e+06	1.39233e+06	1.43171e+06	1.67086e+06
[K].SNQNGKDSKPSSTPR.[S]	Nucleophosmin|NPM1	NPM1	P06748	2xDeamidated [N4; N/Q]; 2xTMT6plex [K6; K9]; 1xTMT6plex [N-Term]; 1xPhospho [T13(98)]		1	1	4	22	P06748 [207-221]	P06748 1xPhospho [T219(98)]	1	0.27739	0.22404	-0.403542	-1.0145	-1.25154	1.212	1.168	0.756	0.495	0.42	0.0997205	0.366245	0.0383152	0.0244279	0.0180534	0.496649	0.649032	0.286328	0.141716	0.118162	6.88	3.02	13.32	20.21	7.12	271128	302834	423999	286204	366928	537592	254305	360876	495178	188014	228869	355855
[K].SIRDTPAK.[N]	Nucleophosmin|NPM1	NPM1	P06748	1xTMT6plex [K8]; 1xTMT6plex [N-Term]; 1xPhospho [T5(100)]		1	1	2	105	P06748 [195-202]	P06748 1xPhospho [T199(100)]	1	0.284514	0.157044	-0.659723	-1.55216	-1.67116	1.218	1.115	0.633	0.341	0.314	0.123943	0.100114	0.0435975	0.00552139	0.011814	0.524242	0.417311	0.293694	0.108284	0.1092	16.32	4.52	2.63	5.39	6.87	1.45079e+07	6.04698e+06	1.16311e+07	1.76707e+07	6.55463e+06	1.68373e+07	1.56876e+07	6.74421e+06	1.47319e+07	9.01898e+06	3.82579e+06	9.34913e+06
[K].MQASIEK.[G]	Nucleophosmin|NPM1	NPM1	P06748	1xOxidation [M1]; 1xTMT6plex [K7]; 1xTMT6plex [N-Term]; 1xPhospho [S4(100)]		1	1	1	42	P06748 [251-257]	P06748 1xPhospho [S254(100)]	0	0.141433	-0.0159576	-0.859876	-2.09542	-2.33643	1.103	0.989	0.551	0.234	0.198	0.0393302	0.224472	0.00707736	0.00227428	0.00609955	0.407703	0.537203	0.228122	0.100681	0.100344	4.4	0.43	11.37	15.98	23.65	9.18213e+06	5.77856e+06	3.11951e+06	1.05643e+07	6.18619e+06	3.44165e+06	9.07877e+06	5.73017e+06	2.96791e+06	5.05987e+06	2.89237e+06	1.86179e+06
[RK].LISISGK.[VR]	Nucleophosmin|NPM1	NPM1	P06748	1xTMT6plex [K7]; 1xTMT6plex [N-Term]; 1xPhospho [S3(100)]		1	2	2	68	P06748 [135-141]	P06748 1xPhospho [S137(100)]	0	0.397255	0.659925	0.285698	0.41792	0.0676387	1.317	1.58	1.219	1.336	1.048	0.19419	0.00397213	0.145949	0.285411	0.591209	0.584466	0.265314	0.4334	0.431423	0.691539	24.62	4.05	0.8	44.03	28.67	3.40649e+06	3.63844e+06	2.03779e+06	4.48724e+06	3.99683e+06	4.26571e+06	5.52891e+06	5.37371e+06	3.2196e+06	4.15374e+06	4.41276e+06	3.86307e+06
[K].DSKPSSTPR.[S]	Nucleophosmin|NPM1	NPM1	P06748	1xTMT6plex [K3]; 1xTMT6plex [N-Term]; 1xPhospho [S5(99.3)]		1	1	4	42	P06748 [213-221]	P06748 1xPhospho [S217(99.3)]	0	0.291604	-0.0969617	-0.547932	-1.65745	-1.93236	1.224	0.935	0.684	0.317	0.262	0.295553	0.992754	0.0274641	0.00201883	0.00404086	0.650311	0.996865	0.267012	0.0994575	0.0981162	14.89	14.78	15.61	5.14	13.98	1.00765e+07	1.90392e+06	1.79111e+06	1.23359e+07	1.80091e+06	2.41287e+06	1.27216e+07	1.6188e+06	1.67471e+06	6.88886e+06	1.164e+06	1.36864e+06
[K].MQASIEK.[G]	Nucleophosmin|NPM1	NPM1	P06748	1xTMT6plex [K7]; 1xTMT6plex [N-Term]; 1xPhospho [S4(100)]		1	1	1	21	P06748 [251-257]	P06748 1xPhospho [S254(100)]	0	0.045443	-0.121863	-0.859876	-1.74662	-1.14242	1.032	0.919	0.551	0.298	0.453	0.47903	0.245032	0.0116022	0.0229466	0.000384447	0.761257	0.558963	0.234056	0.138981	0.087453	3.58	12.08	1.1	17.28	3.33	191116	6.71475e+06	7.55289e+06	201975	6.54877e+06	7.79393e+06	191315	6.17395e+06	6.20556e+06	125064	3.69684e+06	4.12765e+06
[K].QEKTPKTPK.[G]	Nucleophosmin|NPM1	NPM1	P06748	3xTMT6plex [K3; K6; K9]; 1xTMT6plex [N-Term]; 2xPhospho [T4(100); T7(100)]		1	1	1	6	P06748 [231-239]	P06748 2xPhospho [T234(100); T237(100)]	2	0.21661	-0.0306192	-0.603841	-1.74178	-2.03505	1.162	0.979	0.658	0.299	0.244	0.568353	0.791424	0.0655245	0.00908609	0.0113591	0.805763	0.904714	0.328767	0.114298	0.108213	19.25	19.88	18.15	19.97	37.01	620082	294085	287480	720569	250414	377441	823186	253932	281507	408155	143152	215631
[K].LLSISGKR.[S]	Nucleophosmin|NPM1	NPM1	P06748	1xTMT6plex [K7]; 1xTMT6plex [N-Term]; 1xPhospho [S5(100)]		1	1	2	14	P06748 [135-142]	P06748 1xPhospho [S139(100)]	1	0.402722	0.454176	-0.330973	-0.846843	-1.00868	1.322	1.37	0.795	0.556	0.497	0.0355641	0.138839	0.21417	0.0539732	0.0207075	0.402374	0.458919	0.505253	0.182294	0.121231	4.58	8.65	16.84	32.24	23.13	439726	682604	789656	563441	902509	1.23997e+06	458968	935314	1.14512e+06	314092	542950	798599
[R].EQLQPHENGEGNSET.[-]	Integrin alpha-V|ITGAV	ITGAV	P06756	1xTMT6plex [N-Term]; 1xPhospho [S/T]		1	1	2	6	P06756 [1034-1048]		0	-0.148801	-0.39973	0.102994	0.535058	-0.112475	0.902	0.758	1.074	1.449	0.925	0.110004	0.0842313	0.293441	0.026063	0.147729	0.508821	0.398983	0.576247	0.144249	0.28044	2.2	8.15	11.55	15.04	1.68	33864.1	48758.7	9573.02	30551.5	43346.6	9355.51	30887.8	35016.7	7252.75	36363.5	48277.6	11783.9
[K].KLAATPK.[K]	Histone H1.0|H1-0	H1-0	P07305	2xTMT6plex [K1; K7]; 1xTMT6plex [N-Term]; 1xPhospho [T5(100)]		1	1	1	3	P07305 [149-155]	P07305 1xPhospho [T153(100)]	1	0.344828	-0.148801	-0.818579	-1.79586	-1.79086	1.27	0.902	0.567	0.288	0.289	0.0497746	0.738603	0.0255611	0.0113413	0.00871643	0.427689	0.876088	0.263459	0.117853	0.105325	8.27	3.79	21.79	8.4	8.54	397595	320509	502386	505066	362113	673795	358666	281912	574994	191698	181719	333914
[K].LAATPKK.[A]	Histone H1.0|H1-0	H1-0	P07305	2xTMT6plex [K6; K7]; 1xTMT6plex [N-Term]; 1xPhospho [T4(100)]		1	1	1	7	P07305 [150-156]	P07305 1xPhospho [T153(100)]	1	0.320773	0.0285692	-0.610433	-0.833927	-1.02034	1.249	1.02	0.655	0.561	0.493	0.019932	0.320897	0.0368082	0.0196224	0.0341287	0.370329	0.614258	0.284449	0.132581	0.140518	7.08	0.32	2.14	4.37	22.94	96343.9	133896	393222	120313	159219	523212	98090.1	136614	482271	63135.3	86495.6	316330
[R].RAEDGSVIDYELIDQDAR.[D]	Annexin A2|ANXA2	ANXA2	P07355	1xTMT6plex [N-Term]; 1xPhospho [S6(100)]		1	1	2	32	P07355 [179-196]	P07355 1xPhospho [S184(100)]	1	0.0524159	-0.00868224	0.115033	0.369606	0.871055	1.037	0.994	1.083	1.292	1.829	0.622385	0.809473	0.0478363	0.0514907	0.0038109	0.836458	0.913545	0.29999	0.17893	0.0976728	1.15	3.3	1.69	1.52	9.24	337121	432018	229574	325238	451338	237989	327687	456641	228113	387074	467868	245794
[K].LSLEGDHSTPPSAYGSVK.[A]	Annexin A2|ANXA2	ANXA2	P07355	1xTMT6plex [K18]; 1xTMT6plex [N-Term]; 1xPhospho [S16(100)]		1	2	7	155	P07355 [11-28]	P07355 1xPhospho [S26(100)]	0	0.0676387	0.0271541	-0.239566	-0.803393	-0.951764	1.048	1.019	0.847	0.573	0.517	0.639026	0.668738	0.0190129	0.00653221	0.00203166	0.844137	0.837673	0.245749	0.110243	0.0909146	9.75	10.27	0.33	7.18	4.69	1.45747e+07	1.28709e+07	1.2166e+07	1.52713e+07	1.43727e+07	1.13411e+07	1.38255e+07	1.42122e+07	1.23993e+07	1.23399e+07	1.15777e+07	1.02777e+07
[K].SYSPYDMLESIR.[K]	Annexin A2|ANXA2	ANXA2	P07355	1xTMT6plex [N-Term]; 1xPhospho [S3(99.2)]		1	2	3	11	P07355 [234-245]	P07355 1xPhospho [S236(99.2)]	0	0.136191	0.0299829	0.345964	0.533065	0.317304	1.099	1.021	1.271	1.447	1.246	0.0580856	0.519672	0.0166932	0.0234241	0.0780113	0.444698	0.746304	0.24177	0.139764	0.200171	1.35	8.63	6.19	10.32	8.44	82915	121462	127338	90304.8	145485	139965	84656.9	140120	122443	109824	154434	151915
[K].AYTNFDAER.[D]	Annexin A2|ANXA2	ANXA2	P07355	1xTMT6plex [N-Term]; 1xPhospho [Y2(99.4)]		1	2	2	11	P07355 [29-37]	P07355 1xPhospho [Y30(99.4)]	0	0.206643	-0.134477	0.467801	0.619178	0.43189	1.154	0.911	1.383	1.536	1.349	0.258943	0.0467556	0.0204345	0.00590782	0.00763943	0.625388	0.351163	0.248435	0.109072	0.104599	6.87	3.36	11.78	7.81	3.59	272615	347355	248611	329277	400963	242210	254238	316607	214422	408339	480397	316511
[R].AEDGSVIDYELIDQDAR.[D]	Annexin A2|ANXA2	ANXA2	P07355	1xTMT6plex [N-Term]; 1xPhospho [S5(100)]		1	1	1	12	P07355 [180-196]	P07355 1xPhospho [S184(100)]	0	-0.258425	-0.0335695	0.54498	1.37351	2.03738	0.836	0.977	1.459	2.591	4.105	0.442397	0.810188	0.0199216	0.00618575	0.00457736	0.742674	0.913768	0.248188	0.110033	0.0988621	12.86	20.24	4.86	16.91	6.51	80402.2	103580	57392.5	67222.9	116212	44155.5	67881.5	101183	64929.8	121111	151071	73538.1
[K].SYSPYDMLESIR.[K]	Annexin A2|ANXA2	ANXA2	P07355	1xOxidation [M7]; 1xTMT6plex [N-Term]; 1xPhospho [S/Y]		1	2	2	6	P07355 [234-245]		0	0.166073	0.0662614	0.355016	0.558757	0.408168	1.122	1.047	1.279	1.473	1.327	0.018369	0.231408	0.00311031	0.00720876	0.0591574	0.364858	0.543307	0.227273	0.111242	0.174873	3.24	3.27	2.26	6.07	5.78	56968.6	40464.4	66470.3	65314.8	43999.7	74580.2	59673	48609.1	68090.7	75280.3	50976.1	85032.5
[R].DISPVLKDPASFR.[A]	Adenine phosphoribosyltransferase|APRT	APRT	P07741	1xTMT6plex [K7]; 1xTMT6plex [N-Term]; 1xPhospho [S3(100)]		1	1	2	8	P07741 [28-40]	P07741 1xPhospho [S30(100)]	1	-0.392137	-0.356606	-0.575615	-0.749038	-0.432455	0.762	0.781	0.671	0.595	0.741	0.0996185	0.0111395	0.0369457	0.00259825	0.0270986	0.496577	0.270004	0.284572	0.100681	0.130486	0.24	5.33	11.09	6.78	6.42	136456	94628.4	65031.5	103982	71994.8	60980.3	106601	69887.2	52696.6	91576.6	59087.4	51816.3
[K].EYIPGQPPLSQSSDSSPTRNSEPAGLETPEAK.[V]	Bifunctional glutamate/proline--tRNA ligase|EPRS1	EPRS1	P07814	1xTMT6plex [K32]; 1xTMT6plex [N-Term]; 2xPhospho [S/T/Y]		1	1	1	24	P07814 [871-902]		1	0.051024	-0.00723157	0.0786098	-0.673463	-0.910502	1.036	0.995	1.056	0.627	0.532	0.925189	0.381018	0.767186	0.0245176	0.0993494	0.970085	0.658077	0.88847	0.141744	0.226791	29.48	0.76	11.63	2.07	29.58	110182	186415	241786	114106	231445	179219	103360	185491	241824	125451	196813	174182
[K].LKAEKSPK.[A]	Bifunctional glutamate/proline--tRNA ligase|EPRS1	EPRS1	P07814	3xTMT6plex [K2; K5; K8]; 1xTMT6plex [N-Term]; 1xPhospho [S6(100)]		1	1	1	5	P07814 [840-847]	P07814 1xPhospho [S845(100)]	2	0.149259	0.197865	-0.0262051	-0.56918	-0.883635	1.109	1.147	0.982	0.674	0.542	0.0429555	0.338674	0.457238	0.0741358	0.0159187	0.41518	0.627129	0.701672	0.208022	0.115375	1.55	17.27	8.01	3.56	18.13	209984	236733	298586	250727	259717	331035	198806	303280	342603	145118	245834	293321
[K].ESEDKPEIEDVGSDEEEEKKDGDK.[K]	Heat shock protein HSP 90-alpha|HSP90AA1	HSP90AA1	P07900	4xTMT6plex [K5; K19; K20; K24]; 1xTMT6plex [N-Term]; 1xPhospho [S13(100)]		1	1	1	84	P07900 [251-274]	P07900 1xPhospho [S263(100)]	2	-0.467932	-0.456009	-0.174621	0.168642	-0.0499049	0.723	0.729	0.886	1.124	0.966	0.00341564	0.533612	0.639803	0.196953	0.993909	0.31782	0.755928	0.818562	0.342134	0.995584	0.41	12.01	6.71	14.03	31.51	2.82233e+06	7.63156e+06	5.9121e+06	1.92452e+06	5.53447e+06	4.27559e+06	3.63635e+06	5.56414e+06	3.98759e+06	3.22512e+06	6.76372e+06	5.01293e+06
[K].SLTNDWEDHLAVK.[H]	Heat shock protein HSP 90-alpha|HSP90AA1;Heat shock protein HSP 90-beta|HSP90AB1	HSP90AA1	P07900; P08238	1xTMT6plex [K13]; 1xTMT6plex [N-Term]; 1xPhospho [T3(100)]		2	2	1	10	P07900 [315-327]; P08238 [307-319]	P07900 1xPhospho [T317(100)]; P08238 1xPhospho [T309(100)]	0	-0.0499049	-0.0831412	0	0.199123	0.554834	0.966	0.944	1	1.148	1.469	0.251529	0.00362099	0.654412	0.0377099	0.0412171	0.622189	0.265314	0.828227	0.162175	0.151198	5.27	0.44	3.66	4.53	6.04	119143	98552.5	89112.7	115083	98699.8	82205.9	112448	93292.3	83349.4	122121	98520.1	83318.1
[R].GVVDSEDLPLNISR.[E]	Heat shock protein HSP 90-alpha|HSP90AA1;Heat shock protein HSP 90-beta|HSP90AB1;Heat shock protein 75 kDa, mitochondrial|TRAP1	HSP90AA1	P07900; P08238; Q12931	1xTMT6plex [N-Term]; 1xPhospho [S13(100)]		3	3	1	11	P07900 [387-400]; P08238 [379-392]; Q12931 [389-402]	P07900 1xPhospho [S399(100)]; P08238 1xPhospho [S391(100)]; Q12931 1xPhospho [S401(100)]	0	-0.139236	0.0398403	0.788268	1.338	0.916094	0.908	1.028	1.727	2.528	1.887	0.453278	0.601878	0.000926287	0.00252956	0.00302664	0.748384	0.798208	0.207269	0.100681	0.0968986	1.09	4.73	2.18	9.8	8.95	80960.1	106481	113277	72987.5	96702.8	119791	83250.6	102743	120201	134274	186540	195574
[K].QAVEMKNDKSEEEQSSSSVK.[K]	Heterogeneous nuclear ribonucleoproteins C1/C2|HNRNPC	HNRNPC	P07910	1xDeamidated [N7]; 1xOxidation [M5]; 3xTMT6plex [K6; K9; K20]; 1xTMT6plex [N-Term]; 1xPhospho [S10(100)]		1	1	3	28	P07910 [224-243]	P07910 1xPhospho [S233(100)]	2	0.0703893	0.015783	0.206643	0.178874	0.471968	1.05	1.011	1.154	1.132	1.387	0.959445	0.888864	0.275104	0.101152	0.0223216	0.983318	0.953511	0.561009	0.239564	0.124486	6.53	3.53	12.55	1.26	3.36	712317	245604	837653	748009	269268	736114	720508	254345	788918	891747	283475	811965
[R].QRVSGNTSR.[R]	Heterogeneous nuclear ribonucleoproteins C1/C2|HNRNPC	HNRNPC	P07910	1xDeamidated [N6]; 1xTMT6plex [N-Term]; 1xPhospho [S4(100)]		1	1	2	32	P07910 [159-167]	P07910 1xPhospho [S162(100)]	1	-0.364013	-0.375197	0.124328	0.745883	0.872632	0.777	0.771	1.09	1.677	1.831	0.0466581	0.00366302	0.283962	0.00178671	0.00809097	0.424245	0.265314	0.569205	0.0994575	0.104722	9.27	2.88	0.89	5.25	12.59	299831	262798	177173	219394	204321	154852	239149	202660	134026	293889	286580	194360
[R].QRVSGNTSR.[R]	Heterogeneous nuclear ribonucleoproteins C1/C2|HNRNPC	HNRNPC	P07910	1xTMT6plex [N-Term]; 1xPhospho [S4(100)]		1	1	3	34	P07910 [159-167]	P07910 1xPhospho [S162(100)]	1	-0.442222	-0.516636	-0.093879	0.323082	0.276199	0.736	0.699	0.937	1.251	1.211	0.0292586	0.00597762	0.413091	0.013931	0.254275	0.386471	0.26634	0.669216	0.122118	0.392211	6.18	0.68	9.81	2.77	27.36	546848	1.0887e+06	711557	454726	769407	523836	382364	697513	499814	570000	1.01985e+06	625178
[R].MYSYPAR.[V]	Heterogeneous nuclear ribonucleoproteins C1/C2|HNRNPC	HNRNPC	P07910	1xTMT6plex [N-Term]; 1xPhospho [S3(100)]		1	1	1	6	P07910 [136-142]	P07910 1xPhospho [S138(100)]	0	0.340277	0.458382	0.447844	0.660837	0.739848	1.266	1.374	1.364	1.581	1.67	0.0133116	0.0770408	0.103541	0.0516044	0.0833678	0.354208	0.388969	0.384591	0.179083	0.206915	1.04	11.36	7.7	17.2	25.08	164085	31319.5	96137.4	226944	39657.5	120880	208219	58049.9	132119	212268	65548.9	131179
[R].GKSGFNSK.[S]	Heterogeneous nuclear ribonucleoproteins C1/C2|HNRNPC	HNRNPC	P07910	2xTMT6plex [K2; K8]; 1xTMT6plex [N-Term]; 1xPhospho [S3(100)]		1	6	1	4	P07910 [169-176]	P07910 1xPhospho [S171(100)]	1	-0.465938	-0.535332	-0.21424	-0.625934	-0.790859	0.724	0.69	0.862	0.648	0.578	0.0453198	0.05772	0.342757	0.049771	0.0176878	0.420766	0.366461	0.616447	0.177283	0.118067	2.85	17.55	22.13	7.62	2	617981	277306	964327	439217	200873	827773	381538	191479	801916	463505	239031	1.02512e+06
[K].GKDSLSDDGVDLK.[T]	Tyrosine-protein kinase Lyn|LYN	LYN	P07948	2xTMT6plex [K2; K13]; 1xTMT6plex [N-Term]; 1xPhospho [S6(100)]		1	1	3	39	P07948 [8-20]	P07948 1xPhospho [S13(100)]	1	0.119024	-0.0159576	0.345964	0.547943	0.151859	1.086	0.989	1.271	1.462	1.111	0.202478	0.701174	0.00527534	0.0278829	0.054811	0.589931	0.855231	0.228122	0.148068	0.168788	4.19	1.74	0.72	5.32	2.35	1.49246e+06	1.75628e+06	1.2357e+06	1.62036e+06	1.96071e+06	1.23264e+06	1.45931e+06	1.88992e+06	1.22244e+06	1.90602e+06	2.23209e+06	1.49869e+06
[K].LLSEQDGSLKDILR.[R]	Gap junction beta-1 protein|GJB1	GJB1	P08034	1xTMT6plex [K10]; 1xTMT6plex [N-Term]; 1xPhospho [S8(100)]		1	1	1	7	P08034 [251-264]	P08034 1xPhospho [S258(100)]	1	0.572405	0.464668	0.603122	0.0881416	-0.244685	1.487	1.38	1.519	1.063	0.844	0.0148789	0.0409131	0.0226652	0.372325	0.0156062	0.358848	0.337842	0.253781	0.510969	0.114863	2.06	14.92	3.1	13	4.01	89812.5	60283.1	25334.7	135374	89618.2	33220.5	111473	95009.7	34963.5	139256	91554.3	32805.3
[R].KGSGFGHR.[L]	Gap junction beta-1 protein|GJB1	GJB1	P08034	1xTMT6plex [K1]; 1xTMT6plex [N-Term]; 1xPhospho [S3(100)]		1	1	1	6	P08034 [231-238]	P08034 1xPhospho [S233(100)]	1	0.240009	0.400538	-0.0159576	-0.630394	-0.867752	1.181	1.32	0.989	0.646	0.548	0.146086	0.00787289	0.593394	0.0173561	0.0498278	0.546371	0.270004	0.790607	0.128057	0.163122	16.18	2.62	9.38	7.58	19.58	276811	510564	1.82503e+06	291325	700311	2.15605e+06	365289	721398	2.36577e+06	234422	538954	1.80459e+06
[R].ALPLPQSSTC.[-]	Insulin-like growth factor 1 receptor|IGF1R	IGF1R	P08069	1xCarbamidomethyl [C10]; 1xTMT6plex [N-Term]; 1xPhospho [T9(100)]		1	1	1	6	P08069 [1358-1367]	P08069 1xPhospho [T1366(100)]	0	0.171207	0.284514	0.444667	0.968644	0.445727	1.126	1.218	1.361	1.957	1.362	0.13855	0.0259784	0.00154782	0.0113302	0.0964464	0.54142	0.308951	0.222261	0.117853	0.223486	9.03	1.47	0.88	4.93	21.83	45434	79252	28325.3	58895	89225.2	29946.8	55909.5	89098.6	34512.9	61840.4	111625	38325.1
[K].FTGLSKEELLK.[V]	4F2 cell-surface antigen heavy chain|SLC3A2	SLC3A2	P08195	2xTMT6plex [K6; K11]; 1xTMT6plex [N-Term]; 1xPhospho [S5(100)]		1	1	1	7	P08195 [161-171]	P08195 1xPhospho [S165(100)]	1	-0.00723157	0.0538064	0.0989585	0.243669	0.695994	0.995	1.038	1.071	1.184	1.62	0.66435	0.791414	0.252127	0.0498029	0.00574864	0.856867	0.904714	0.542241	0.177283	0.0996878	0.06	3.53	10.18	3.17	6.9	83699.8	42766.6	127082	83268.8	43850.1	126479	71113.3	45460.6	131944	98160.2	45784.2	126703
[R].YHGHSMSDPGVSYR.[T]	Pyruvate dehydrogenase E1 component subunit alpha, somatic form, mitochondrial|PDHA1	PDHA1	P08559	1xTMT6plex [N-Term]; 2xPhospho [S5(100); S12(98.8)]		1	2	3	16	P08559 [289-302]	P08559 2xPhospho [S293(100); S300(98.8)]	0	-0.0816138	-0.100051	0.0071955	-0.465938	-0.260152	0.945	0.933	1.005	0.724	0.835	0.840798	0.952048	0.562336	0.0258161	0.0395538	0.936642	0.978814	0.77013	0.144148	0.149123	13.33	1.79	5.25	5.65	7.65	246583	368959	441262	233048	319941	508322	230093	340170	505592	201595	370964	459383
[R].YGMGTSVER.[A]	Pyruvate dehydrogenase E1 component subunit alpha, somatic form, mitochondrial|PDHA1	PDHA1	P08559	1xTMT6plex [N-Term]; 1xPhospho [S6(100)]		1	1	3	10	P08559 [227-235]	P08559 1xPhospho [S232(100)]	0	0.0229004	-0.0694519	-0.0174171	0.149259	0.618239	1.016	0.953	0.988	1.109	1.535	0.369704	0.399594	0.748576	0.177968	0.00092955	0.699646	0.671675	0.878161	0.323134	0.0876345	3.27	3.41	2.63	10.34	2	570053	497963	424061	610662	505703	421151	543064	463726	435273	617268	491877	411578
[R].SVSPTTEMVSNESVDYR.[A]	Hepatocyte growth factor receptor|MET	MET	P08581	1xTMT6plex [N-Term]; 1xPhospho [S3(100)]		1	1	4	22	P08581 [988-1004]	P08581 1xPhospho [S990(100)]	0	-0.272297	-0.428566	-0.395929	-0.924125	-1.05589	0.828	0.743	0.76	0.527	0.481	0.0121289	0.00327667	0.00438525	0.00572816	0.00178905	0.354208	0.265314	0.227273	0.108808	0.0909146	1.25	2.68	3.6	2.33	3.96	490518	671131	316750	409452	555492	245752	349861	507839	235345	373019	490832	246865
[R].SVSPTTEMVSNESVDYR.[A]	Hepatocyte growth factor receptor|MET	MET	P08581	1xOxidation [M8]; 1xTMT6plex [N-Term]; 1xPhospho [S3(100)]		1	1	3	19	P08581 [988-1004]	P08581 1xPhospho [S990(100)]	0	-0.21424	-0.237864	-0.150401	-0.41889	-0.619271	0.862	0.848	0.901	0.748	0.651	0.0307159	0.0667154	0.0476928	0.0562889	0.0127363	0.392053	0.377303	0.299895	0.185011	0.110338	4.55	4.79	2.88	5.25	11.64	297940	598161	182483	240371	515636	162292	218074	507121	159874	263333	567525	164421
[R].VHTPHLDR.[L]	Hepatocyte growth factor receptor|MET	MET	P08581	1xTMT6plex [N-Term]; 1xPhospho [T3(100)]		1	1	1	33	P08581 [975-982]	P08581 1xPhospho [T977(100)]	0	-0.286304	-0.347399	-0.375197	-0.997117	-1.21424	0.82	0.786	0.771	0.501	0.431	0.181068	0.178677	0.0964463	0.0310165	0.000989675	0.576708	0.496003	0.373827	0.15275	0.0876345	19.75	18.65	0.72	7.75	6.29	524481	602622	1.2996e+06	332393	494210	1.22956e+06	274348	473719	1.16862e+06	274913	467175	1.00262e+06
[R].SVSPTTEMVSNESVDYR.[A]	Hepatocyte growth factor receptor|MET	MET	P08581	1xTMT6plex [N-Term]; 3xPhospho [S3(100); S10(100); S13(100)]		1	1	2	6	P08581 [988-1004]	P08581 3xPhospho [S990(100); S997(100); S1000(100)]	0	-0.117161	0.128293	-0.756331	-0.488026	-0.678072	0.922	1.093	0.592	0.713	0.625	0.193028	0.255032	0.0324712	0.212667	0.0818607	0.583591	0.56537	0.276417	0.358943	0.20498	8.78	5.78	16.63	21.53	20.96	27166.6	35928.2	34863.7	22324.8	33112.1	34152.4	29683.5	40787.1	34348.7	19704.8	19113.4	20627.8
[K].DLGSELVR.[Y]	Hepatocyte growth factor receptor|MET	MET	P08581	1xTMT6plex [N-Term]; 1xPhospho [S4(100)]		1	1	1	14	P08581 [963-970]	P08581 1xPhospho [S966(100)]	0	0.041243	0.126973	-0.172994	-0.586406	-0.910502	1.029	1.092	0.887	0.666	0.532	0.790008	0.315467	0.530542	0.0747598	0.00845776	0.915055	0.611306	0.751897	0.208772	0.105167	27.68	15.72	18.68	23.91	8	369442	458386	285256	380028	383484	372775	360671	500598	361318	291129	406733	321648
[R].YDERPGPSPLPHR.[D]	U1 small nuclear ribonucleoprotein 70 kDa|SNRNP70	SNRNP70	P08621	1xTMT6plex [N-Term]; 1xPhospho [S8(100)]		1	1	1	66	P08621 [219-231]	P08621 1xPhospho [S226(100)]	0	-0.265345	-0.161653	-0.314733	-0.490051	-0.334607	0.832	0.894	0.804	0.712	0.793	0.00961217	0.00154954	0.00919739	0.0196249	0.0436064	0.337774	0.259882	0.232549	0.132581	0.154199	1.2	0.19	0.56	2.41	7.31	4.37136e+06	2.19392e+06	3.4611e+06	3.63759e+06	1.91189e+06	2.85695e+06	3.90176e+06	1.98477e+06	3.09333e+06	3.52702e+06	1.76344e+06	2.60053e+06
[R].QVQSLTCEVDALK.[G]	Vimentin|VIM	VIM	P08670	1xCarbamidomethyl [C7]; 1xTMT6plex [K13]; 1xTMT6plex [N-Term]; 1xPhospho [S4(100)]		1	1	1	12	P08670 [322-334]	P08670 1xPhospho [S325(100)]	0	-0.0985055	0.0922074	0.264236	0.485427	0.725087	0.934	1.066	1.201	1.4	1.653	0.931215	0.186932	0.149991	0.0714956	0.0497941	0.972087	0.505288	0.438304	0.204598	0.163041	16.59	7.69	16.67	19.09	18.4	28101.9	162294	74651.4	26240.7	136298	99129.3	29944.1	163960	84837.6	33761.5	173051	108900
[R].ETNLDSLPLVDTHSK.[R]	Vimentin|VIM	VIM	P08670	1xTMT6plex [K15]; 1xTMT6plex [N-Term]; 1xPhospho [S6(100)]		1	1	1	40	P08670 [425-439]	P08670 1xPhospho [S430(100)]	0	0.0813396	0.0813396	0.201634	0.91533	0.867106	1.058	1.058	1.15	1.886	1.824	0.616704	0.211178	0.226888	0.0491029	0.0272691	0.833112	0.526901	0.518574	0.176205	0.130781	26.36	0.54	12.74	20.66	14.82	1.19682e+06	1.29207e+06	961725	1.26658e+06	1.12424e+06	1.31511e+06	1.26569e+06	1.36145e+06	1.23897e+06	1.25843e+06	1.48633e+06	1.53939e+06
[R].LLQDSVDFSLADAINTEFK.[N]	Vimentin|VIM	VIM	P08670	1xTMT6plex [K19]; 1xTMT6plex [N-Term]; 1xPhospho [S5(100)]		1	1	1	5	P08670 [79-97]	P08670 1xPhospho [S83(100)]	0	0.015783	-0.07552	0.133564	0.377401	0.666302	1.011	0.949	1.097	1.299	1.587	0.767842	0.908207	0.947172	0.208639	0.0472973	0.904981	0.962131	0.977071	0.354749	0.159379	21.42	32.84	20.49	26.88	20.86	74994.4	76301.6	94652	75848.5	66020.8	121470	58286.3	72436.6	137930	56589.5	83739.5	118238
[R].LRSSVPGVR.[L]	Vimentin|VIM	VIM	P08670	1xTMT6plex [N-Term]; 1xPhospho [S4(100)]		1	1	3	27	P08670 [70-78]	P08670 1xPhospho [S73(100)]	1	0.400538	0.584	0.347099	0.137504	0.187768	1.32	1.499	1.272	1.1	1.139	0.0121809	0.0102391	0.143889	0.236116	0.221811	0.354208	0.270004	0.431271	0.38258	0.359327	6.02	0.82	9.39	12.83	16.72	336784	306651	435982	444677	388451	616244	452033	459542	656983	347705	390054	589699
[R].ISLPLPNFSSLNLR.[E]	Vimentin|VIM	VIM	P08670	1xTMT6plex [N-Term]; 1xPhospho [S10(99.1)]		1	1	1	5	P08670 [411-424]	P08670 1xPhospho [S420(99.1)]	0	-0.0694519	0.388465	0.608809	1.33228	1.51046	0.953	1.309	1.525	2.518	2.849	0.95586	0.582182	0.225714	0.00725501	0.0275537	0.981931	0.785694	0.517365	0.111242	0.131072	19.01	2.38	12.33	17.74	35.15	390310	166800	333183	329684	158959	405649	311221	221790	436039	374030	254297	550194
[R].SSVPGVR.[L]	Vimentin|VIM	VIM	P08670	1xTMT6plex [N-Term]; 1xPhospho [S2(100)]		1	1	2	9	P08670 [72-78]	P08670 1xPhospho [S73(100)]	0	0.395063	0.516015	0.178874	0.141433	0.558757	1.315	1.43	1.132	1.103	1.473	0.0197395	0.0315315	0.0338517	0.228699	0.117667	0.369376	0.318967	0.278164	0.375047	0.24716	8.47	0.65	3.31	2.39	2.99	580891	408603	133285	807224	497954	175209	1.05044e+06	581680	190582	642722	462424	160835
[R].GQVGGQVSVEVDSAPGTDLAK.[I]	Keratin, type I cytoskeletal 19|KRT19	KRT19	P08727	1xTMT6plex [K21]; 1xTMT6plex [N-Term]; 1xPhospho [S8(100)]		1	1	1	16	P08727 [227-247]	P08727 1xPhospho [S234(100)]	0	-0.0573917	-0.284546	0.206643	0.916859	1.49723	0.961	0.821	1.154	1.888	2.823	0.420772	0.123783	0.139198	0.0064915	0.0079265	0.729906	0.445284	0.425197	0.110153	0.104722	10.45	6.42	8.51	8.79	21.68	115512	174048	282730	110998	179933	225231	111253	142921	222531	163927	200899	307623
[R].FVSSSSSGAYGGGYGGVLTASDGLLAGNEK.[L]	Keratin, type I cytoskeletal 19|KRT19	KRT19	P08727	1xDeamidated [N28]; 1xTMT6plex [K30]; 1xTMT6plex [N-Term]; 1xPhospho [S21(98.6)]		1	1	3	8	P08727 [52-81]	P08727 1xPhospho [S72(98.6)]	0	-0.15682	-0.121863	0.293959	0.284514	0.541019	0.897	0.919	1.226	1.218	1.455	0.393966	0.284861	0.172289	0.194476	0.0533292	0.712023	0.589482	0.463179	0.339852	0.166708	6.95	4.99	8.23	0.14	14.07	17659.8	25747.3	55450.7	15832.5	27244.7	47488.2	16235.3	22899.9	56614.9	22845.2	31555.6	55993.2
[R].SLLEGQEDHYNNLSASKVL.[-]	Keratin, type I cytoskeletal 19|KRT19	KRT19	P08727	1xDeamidated [N]; 1xTMT6plex [K17]; 1xTMT6plex [N-Term]; 1xPhospho [S16(100)]		1	1	2	26	P08727 [382-400]	P08727 1xPhospho [S397(100)]	1	0.24245	0.41792	0.375178	0.275007	0.650765	1.183	1.336	1.297	1.21	1.57	0.0558158	0.0360411	0.0689745	0.0967224	0.00373787	0.441942	0.3272	0.335073	0.234103	0.0976728	3.7	11.29	4.11	8.5	5.01	286847	343681	267750	347817	370456	316751	342569	459299	385085	316004	458190	347331
[R].SLLEGQEDHYNNLSASKVL.[-]	Keratin, type I cytoskeletal 19|KRT19	KRT19	P08727	1xTMT6plex [K17]; 1xTMT6plex [N-Term]; 1xPhospho [S16(100)]		1	1	1	26	P08727 [382-400]	P08727 1xPhospho [S397(100)]	1	0.390668	0.598365	0.606916	0.333424	0.843984	1.311	1.514	1.523	1.26	1.795	0.0792736	0.076072	0.116418	0.217557	0.00815282	0.472627	0.387423	0.400367	0.364261	0.104889	18.92	24.29	22.06	28.25	3.72	477574	430645	273678	626253	485928	404681	570457	651909	482174	529162	656064	478977
[R].SLLEGQEDHYNNLSASK.[V]	Keratin, type I cytoskeletal 19|KRT19	KRT19	P08727	1xDeamidated [N/Q]; 1xTMT6plex [K17]; 1xTMT6plex [N-Term]; 1xPhospho [S14(99.3)]		1	1	6	29	P08727 [382-398]	P08727 1xPhospho [S395(99.3)]	0	-0.0484122	-0.00578235	0.141433	0.414677	0.961994	0.967	0.996	1.103	1.333	1.948	0.848103	0.865685	0.0988866	0.108002	0.0151717	0.939612	0.942046	0.377267	0.247989	0.114554	0.1	6.4	8.43	8.43	13.5	644151	705785	501475	622958	682094	551869	611474	703167	522160	670076	778471	584927
[R].SLLEGQEDHYNNLSASK.[V]	Keratin, type I cytoskeletal 19|KRT19	KRT19	P08727	1xTMT6plex [K17]; 1xTMT6plex [N-Term]; 1xPhospho [S16(100)]		1	1	4	41	P08727 [382-398]	P08727 1xPhospho [S397(100)]	0	0.0299829	0.00575927	0.246104	0.116365	0.570463	1.021	1.004	1.186	1.084	1.485	0.570312	0.540328	0.526849	0.208513	0.0221014	0.806772	0.760097	0.750051	0.354628	0.124012	3.77	4.11	3.42	1.05	7.43	1.28214e+06	1.14334e+06	1.52602e+06	1.34192e+06	1.16697e+06	1.16329e+06	1.32293e+06	1.14789e+06	1.26995e+06	1.52113e+06	1.38777e+06	1.34231e+06
[K].DAEAWFTSRTEELNR.[E]	Keratin, type I cytoskeletal 19|KRT19	KRT19	P08727	1xTMT6plex [N-Term]; 1xPhospho [T10(98.2)]		1	1	4	11	P08727 [266-280]	P08727 1xPhospho [T275(98.2)]	1	-0.12658	-0.0484122	0.0867838	0.505891	1.04334	0.916	0.967	1.062	1.42	2.061	0.112563	0.90792	0.0599222	0.118622	0.00242393	0.51251	0.961994	0.319846	0.259289	0.0927225	2.34	2.75	1.8	8.33	2.34	62818.3	138007	36979.8	58487.9	126463	29779.8	60737.1	148129	35102.4	65904.6	146567	41224.2
[R].SAYGGPVGAGIR.[E]	Keratin, type II cytoskeletal 7|KRT7	KRT7	P08729	1xTMT6plex [N-Term]; 1xPhospho [S1(100)]		1	1	1	4	P08729 [53-64]	P08729 1xPhospho [S53(100)]	0	0.0621217	0.0799754	-0.00868224	0.445727	0.648926	1.044	1.057	0.994	1.362	1.568	0.894611	0.447808	0.541039	0.244921	0.00947306	0.957387	0.702922	0.758318	0.390666	0.106453	29.19	4.43	4.87	4.46	7.36	100982	122773	60294.8	105459	99519.4	75363.6	97293.6	129803	65650.5	97217.2	122078	75549.5
[R].SLDLDGIIAEVK.[A]	Keratin, type II cytoskeletal 7|KRT7	KRT7	P08729	1xTMT6plex [K12]; 1xTMT6plex [N-Term]; 1xPhospho [S1(100)]		1	1	1	23	P08729 [254-265]	P08729 1xPhospho [S254(100)]	0	-0.0846703	-0.166503	0.246104	1.51904	3.37295	0.943	0.891	1.186	2.866	10.36	0.198297	0.151271	0.0311255	0.021023	0.0258475	0.586647	0.470807	0.273175	0.134962	0.12879	6.31	12.02	7.76	18.35	7.2	270467	836583	484916	254916	823511	417417	262288	745523	391767	337562	939171	575113
[-].MSIHFSSPVFTSR.[S]	Keratin, type II cytoskeletal 7|KRT7	KRT7	P08729	1xTMT6plex [N-Term]; 1xMet-loss+Acetyl [N-Term]; 1xPhospho [S/T]		1	1	5	60	P08729 [1-13]	P08729 1xMet-loss+Acetyl [N-Term]	0	0.128293	0	-0.375197	-0.675765	-0.345564	1.093	1	0.771	0.626	0.787	0.14613	0.578772	0.0533716	0.0372816	0.326126	0.546424	0.78281	0.309017	0.161855	0.460212	1.26	12.9	6.4	11.46	7.05	1.43849e+06	1.22738e+06	1.96339e+06	1.55832e+06	1.34103e+06	2.58639e+06	1.31392e+06	1.22793e+06	2.82361e+06	1.06332e+06	946428	1.74003e+06
[K].FETLQAQAGK.[H]	Keratin, type II cytoskeletal 7|KRT7	KRT7	P08729	1xTMT6plex [K10]; 1xTMT6plex [N-Term]; 1xPhospho [T3(100)]		1	1	1	19	P08729 [287-296]	P08729 1xPhospho [T289(100)]	0	-0.00578235	0.0908534	0.58111	1.54597	3.41657	0.996	1.065	1.496	2.92	10.678	0.650238	0.345607	0.0950907	0.0298783	0.0131885	0.849053	0.632687	0.372026	0.151721	0.110691	10.14	11.23	32.35	42.5	63	343048	229831	116583	341542	214169	143561	337517	244659	155095	401301	343889	212919
[R].SAAFSGR.[G]	Keratin, type II cytoskeletal 7|KRT7	KRT7	P08729	1xTMT6plex [N-Term]; 1xPhospho [S1(100)]		1	1	2	24	P08729 [14-20]	P08729 1xPhospho [S14(100)]	0	-0.192645	-0.226004	-0.673463	-1.04097	-1.152	0.875	0.855	0.627	0.486	0.45	0.987845	0.732955	0.0676131	0.0247327	0.0222275	0.995054	0.872754	0.333516	0.142275	0.124358	12.32	21.92	30.61	22.55	8.87	1.37227e+06	7.24714e+06	492054	1.2011e+06	5.85642e+06	702079	1.02255e+06	6.19851e+06	635685	703395	4.54612e+06	388975
[K].FASFIDK.[V]	Keratin, type II cytoskeletal 7|KRT7;Keratin, type II cytoskeletal 6B|KRT6B;Keratin, type II cytoskeletal 8|KRT8	KRT7	P08729; P04259; P05787	1xTMT6plex [K7]; 1xTMT6plex [N-Term]; 1xPhospho [S3(100)]		3	18	1	20	P08729 [102-108]; P04259 [174-180]; P05787 [102-108]	P08729 1xPhospho [S104(100)]; P04259 1xPhospho [S176(100)]; P05787 1xPhospho [S104(100)]	0	-0.249822	-0.0247367	0.446786	1.5758	4.14706	0.841	0.983	1.363	2.981	17.717	0.47801	0.468254	0.0117283	0.0548077	0.00331424	0.760945	0.715621	0.234549	0.18307	0.0969734	7.25	6.43	5.46	7.03	2.9	814273	652047	231418	652653	548197	260605	691363	670027	227480	1.10973e+06	855906	342523
[R].DWSQITAEVTSPK.[V]	Villin-1|VIL1	VIL1	P09327	1xTMT6plex [K13]; 1xTMT6plex [N-Term]; 1xPhospho [S11(100)]		1	1	1	5	P09327 [737-749]	P09327 1xPhospho [S747(100)]	0	0.0426443	-0.248108	0.358396	0.719841	0.918386	1.03	0.842	1.282	1.647	1.89	0.379125	0.798207	0.0667866	0.074468	0.00931574	0.705294	0.908357	0.33081	0.208368	0.106435	4.73	11.44	9.58	30.15	7.59	16266.1	9540.95	29733.1	16218.5	13318.7	30623	12716.9	12567.8	25039.3	19500.3	14903.3	38108.2
[R].LQSEPESIRK.[W]	Clathrin light chain A|CLTA	CLTA	P09496	1xTMT6plex [K10]; 1xTMT6plex [N-Term]; 1xPhospho [S3(100)]		1	1	1	21	P09496 [103-112]	P09496 1xPhospho [S105(100)]	1	0.0299829	0.0143553	0.232661	0.694212	1.25036	1.021	1.01	1.175	1.618	2.379	0.383563	0.757851	0.00886999	0.0106451	0.0031763	0.707389	0.886417	0.231562	0.117715	0.0969734	4.67	1.05	0.3	7.77	4.98	343424	279722	362698	371746	276525	370212	349489	265821	366505	423791	327937	426065
[K].AASGFNAMEDAQTLR.[K]	Annexin A4|ANXA4	ANXA4	P09525	1xTMT6plex [N-Term]; 1xPhospho [S3(100)]		1	1	1	17	P09525 [10-24]	P09525 1xPhospho [S12(100)]	0	-0.0262051	-0.093879	0.115033	0.667211	0.995665	0.982	0.937	1.083	1.588	1.994	0.720087	0.326999	0.108795	0.0214418	0.0102301	0.880978	0.618907	0.389134	0.135753	0.106769	1.1	1.24	3.66	4.88	5.07	279844	181648	227269	274734	177018	248907	262124	168739	232217	295614	196739	271431
[K].AASGFNAMEDAQTLR.[K]	Annexin A4|ANXA4	ANXA4	P09525	1xDeamidated [N6]; 1xTMT6plex [N-Term]; 1xPhospho [S3(100)]		1	1	1	2	P09525 [10-24]	P09525 1xPhospho [S12(100)]	0	0.130931	0.0593553	0.289244	0.688852	0.808179	1.095	1.042	1.222	1.612	1.751	0.151278	0.387623	0.123831	0.029912	0.0500979	0.736352	0.866689	0.549724	0.204762	0.221015	0.31	3.66	3.07	4.48	11.62	22908.6	NA	21609.3	25021.5	NA	23701.2	23281.8	NA	23071.5	28578.7	NA	25865.8
[K].AASGFNAMEDAQTLR.[K]	Annexin A4|ANXA4	ANXA4	P09525	1xOxidation [M8]; 1xTMT6plex [N-Term]; 1xPhospho [S3(100)]		1	1	1	11	P09525 [10-24]	P09525 1xPhospho [S12(100)]	0	-0.0454314	-0.0174171	0.155749	0.756169	1.16864	0.969	0.988	1.114	1.689	2.248	0.872564	0.558439	0.0537553	0.0344465	0.00411244	0.950318	0.770502	0.309444	0.157568	0.0981162	6.6	5.03	1.31	19.31	11.62	209635	332853	213413	203087	308708	231547	207084	340353	201066	231387	370665	261032
[K].SHTFLPK.[I]	2',3'-cyclic-nucleotide 3'-phosphodiesterase|CNP	CNP	P09543	1xTMT6plex [K7]; 1xTMT6plex [N-Term]; 1xPhospho [S1(100)]		1	1	1	10	P09543 [9-15]	P09543 1xPhospho [S9(100)]	0	-0.0350469	0.00575927	0.0214797	-0.281036	-0.595097	0.976	1.004	1.015	0.823	0.662	0.761686	0.634637	0.337391	0.00722531	0.0272646	0.902319	0.817854	0.612281	0.111242	0.130781	11.36	10.31	2.14	3.22	7.55	133315	95692.2	102632	120801	93353.7	110285	124583	96106.1	124447	133367	97128.8	112801
[R].GFSRKSHTFLPK.[I]	2',3'-cyclic-nucleotide 3'-phosphodiesterase|CNP	CNP	P09543	2xTMT6plex [K5; K12]; 1xTMT6plex [N-Term]; 2xPhospho [S3(99.3); S/T]		1	1	2	4	P09543 [4-15]	P09543 2xPhospho [S6(99.3); S/T]	2	-0.42082	-0.0499049	0.136191	-0.599462	-0.808437	0.747	0.966	1.099	0.66	0.571	0.0291495	0.507558	0.650331	0.0267713	0.00642898	0.386471	0.740212	0.825329	0.145429	0.1015	1.51	15.03	26.56	8.05	4.19	116770	70029.4	598961	87216.1	51777.8	507978	85355.8	67641.1	643801	99460.9	76970	776241
[R].KMSSSGAK.[D]	2',3'-cyclic-nucleotide 3'-phosphodiesterase|CNP	CNP	P09543	1xOxidation [M2]; 2xTMT6plex [K1; K8]; 1xTMT6plex [N-Term]; 1xPhospho [S3(99)]		1	1	2	14	P09543 [20-27]	P09543 1xPhospho [S22(99)]	1	0.126973	0.202888	0.155749	-0.349235	-0.894322	1.092	1.151	1.114	0.785	0.538	0.597756	0.498274	0.729365	0.171535	0.0284406	0.821274	0.734426	0.867734	0.316283	0.132404	2.52	20.92	36.45	2.92	14.75	915688	305399	1.87536e+06	468745	339247	2.04845e+06	808079	400955	2.15765e+06	381085	340107	2.60194e+06
[K].SESPKEPEQLR.[K]	Heterogeneous nuclear ribonucleoprotein A1|HNRNPA1	HNRNPA1	P09651	1xTMT6plex [K5]; 1xTMT6plex [N-Term]; 1xPhospho [S3(100)]		1	1	3	229	P09651 [4-14]	P09651 1xPhospho [S6(100)]	1	-0.086201	-0.0543923	0.0579701	0.517024	0.504875	0.942	0.963	1.041	1.431	1.419	0.0273513	0.469881	0.0423495	0.00348807	0.00887741	0.386293	0.716899	0.291247	0.101728	0.105495	1.77	11.44	1.45	0	3.22	7.82399e+07	4.39893e+07	8.7793e+07	7.19161e+07	4.19424e+07	8.27106e+07	7.53291e+07	4.58933e+07	7.46064e+07	8.00343e+07	4.62467e+07	9.14016e+07
[R].EDSQRPGAHLTVK.[K]	Heterogeneous nuclear ribonucleoprotein A1|HNRNPA1	HNRNPA1	P09651	1xTMT6plex [K13]; 1xTMT6plex [N-Term]; 1xPhospho [S3(100)]		1	2	1	6	P09651 [93-105]	P09651 1xPhospho [S95(100)]	0	0.126973	0.0786098	0.0867838	0.370722	1.20038	1.092	1.056	1.062	1.293	2.298	0.80646	0.447539	0.184583	0.0319044	0.0240048	0.922599	0.702792	0.476246	0.153856	0.126328	9.47	6.9	7.57	11.92	14.27	139406	122459	481048	152196	142238	410465	134076	129263	531399	156122	130082	484902
[K].SESPKEPEQLR.[K]	Heterogeneous nuclear ribonucleoprotein A1|HNRNPA1	HNRNPA1	P09651	1xDeamidated [Q9]; 1xTMT6plex [K5]; 1xTMT6plex [N-Term]; 1xPhospho [S3(100)]		1	1	1	16	P09651 [4-14]	P09651 1xPhospho [S6(100)]	1	0.0894982	-0.0232698	0.121679	0.409255	0.500802	1.064	0.984	1.088	1.328	1.415	0.0811377	0.969021	0.371253	0.0263333	0.0109296	0.474981	0.985335	0.637208	0.144699	0.107265	1.45	2.64	10.34	10.14	8.55	1.5677e+06	888478	875568	1.68451e+06	945446	893941	1.54194e+06	938131	846088	1.70498e+06	1.0337e+06	839993
[K].KGGPSPGDVEAIK.[N]	U2 small nuclear ribonucleoprotein A'|SNRPA1	SNRPA1	P09661	2xTMT6plex [K1; K13]; 1xTMT6plex [N-Term]; 1xPhospho [S5(100)]		1	1	1	5	P09661 [193-205]	P09661 1xPhospho [S197(100)]	1	-0.107803	-0.16004	-0.0846703	0.365133	0.818851	0.928	0.895	0.943	1.288	1.764	0.574102	0.345045	0.611094	0.299615	0.0161428	0.999984	0.830004	0.998837	0.579226	0.155898	2.61	6.56	0.29	8.99	4.27	177859	155088	NA	168068	141480	NA	152221	145014	NA	168046	145958	NA
[K].GGPSPGDVEAIK.[N]	U2 small nuclear ribonucleoprotein A'|SNRPA1	SNRPA1	P09661	1xTMT6plex [K12]; 1xTMT6plex [N-Term]; 1xPhospho [S4(100)]		1	1	1	8	P09661 [194-205]	P09661 1xPhospho [S197(100)]	0	-0.106249	-0.199255	0.00863031	0.541019	1.28629	0.929	0.871	1.006	1.455	2.439	0.190135	0.077647	0.478726	0.0630646	0.0154153	0.582008	0.389418	0.717525	0.194559	0.114863	8.93	8.35	0.01	11.87	19.56	195728	302985	172593	193567	281592	148744	170446	279588	136649	196845	304690	153247
[R].IFPPETSASVAATPPPSTASAPAAVNSSASADKPLSNMK.[I]	Poly [ADP-ribose] polymerase 1|PARP1	PARP1	P09874	1xOxidation [M38]; 2xTMT6plex [K33; K39]; 1xTMT6plex [N-Term]; 1xPhospho [S7(99.1)]		1	1	3	28	P09874 [356-394]	P09874 1xPhospho [S362(99.1)]	0	-0.107803	-0.232769	-0.179515	-0.465938	-0.304006	0.928	0.851	0.883	0.724	0.81	0.266406	0.0248289	0.212032	0.00483255	0.0144007	0.629343	0.306486	0.503019	0.107701	0.112983	5.13	2.64	16.14	2.42	4.27	115497	145760	126102	107191	140125	86434	100112	114949	107358	114461	128727	97322
[R].GGSDDSSKDPIDVNYEK.[L]	Poly [ADP-ribose] polymerase 1|PARP1	PARP1	P09874	2xTMT6plex [K8; K17]; 1xTMT6plex [N-Term]; 1xPhospho [S3(100)]		1	1	1	22	P09874 [780-796]	P09874 1xPhospho [S782(100)]	1	0.0299829	-0.00868224	0.0989585	0.397255	0.90458	1.021	0.994	1.071	1.317	1.872	0.762621	0.862237	0.111216	0.015374	0.00970602	0.902491	0.940348	0.392102	0.124916	0.106453	7.57	4.71	5.27	7.8	12.89	574119	575851	233497	586400	618215	221140	552954	612064	232038	636771	616765	238704
[K].YLDSEEDEE.[-]	Interferon alpha-inducible protein 6|IFI6	IFI6	P09912	1xTMT6plex [N-Term]; 1xPhospho [S4(100)]		1	1	1	3	P09912 [122-130]	P09912 1xPhospho [S125(100)]	0	-0.0709665	0.0676387	0.821302	0.739848	0.634129	0.952	1.048	1.767	1.67	1.552	0.523715	0.506583	0.0085649	0.0047806	0.000148837	0.784065	0.739493	0.231562	0.107485	0.0854082	6.04	14.25	10.17	6.1	0.05	28809.5	53663.7	24788.9	26341.8	51067.4	25966.7	33263.2	50853.6	25989.4	54391.2	84876.8	43796.9
[K].LLPYPTLASPASD.[-]	TCF3 fusion partner|TFPT	TFPT	P0C1Z6	1xTMT6plex [N-Term]; 1xPhospho [S12(100)]		1	1	1	6	P0C1Z6 [241-253]	P0C1Z6 1xPhospho [S252(100)]	0	-0.293359	-0.41889	-0.562772	-0.836501	-0.606035	0.816	0.748	0.677	0.56	0.657	0.0349465	0.158952	0.038001	0.0282192	0.0672483	0.402277	0.477046	0.285624	0.14871	0.186468	4.57	27.06	18.56	9.45	2.22	315893	300928	233851	257830	268086	185166	302223	225171	147969	244298	203595	137655
[R].RSSPHTANCDR.[L]	Putative male-specific lethal-3 protein-like 2|MSL3P1	MSL3P1	P0C860	1xCarbamidomethyl [C9]; 1xTMT6plex [N-Term]; 1xPhospho [S/T]		1	1	2	7	P0C860 [275-285]		1	-0.164884	-0.345564	-0.655172	-1.18115	-1.35476	0.892	0.787	0.635	0.441	0.391	0.24189	0.259461	0.0366774	0.0466606	0.0125649	0.614275	0.567776	0.284449	0.173753	0.110289	10.3	2.83	2.15	16.64	20.74	16488.3	29757.2	45037.5	14713.8	28536.4	29399.4	12975.4	31055.5	34779.2	10476.3	23559.2	28207.6
[R].SSPHTANCDR.[L]	Putative male-specific lethal-3 protein-like 2|MSL3P1	MSL3P1	P0C860	1xCarbamidomethyl [C8]; 1xTMT6plex [N-Term]; 1xPhospho [S2(98.9)]		1	1	3	8	P0C860 [276-285]	P0C860 1xPhospho [S277(98.9)]	0	-0.498179	-0.72738	-0.41889	-0.469929	-0.166503	0.708	0.604	0.748	0.722	0.891	0.00828733	0.210619	0.204255	0.0740486	0.363875	0.333935	0.526132	0.495114	0.20792	0.494951	4.28	19.78	19.64	10.99	14.25	9307.81	4315.09	7439.35	6071.31	3054.56	5422.9	9593.67	2298.17	4490.72	8025.67	1645.75	5564.8
[K].SGSPISSEER.[R]	DNA-directed RNA polymerase II subunit GRINL1A|POLR2M	POLR2M	P0CAP2	1xTMT6plex [N-Term]; 1xPhospho [S3(100)]		1	1	1	8	P0CAP2 [268-277]	P0CAP2 1xPhospho [S270(100)]	0	0.215368	0.284514	0.0071955	-0.888969	-1.26188	1.161	1.218	1.005	0.54	0.417	0.00208002	0.0759616	0.594233	0.0121446	0.0181723	0.317117	0.387182	0.791226	0.119827	0.118435	0.26	1.64	1.23	14.12	4.85	253759	307713	226463	294038	357177	268272	312614	374944	241780	257104	309196	212461
[K].GGSGSGPTIEEVD.[-]	Heat shock 70 kDa protein 1B|HSPA1B	HSPA1B	P0DMV9	1xTMT6plex [N-Term]; 1xPhospho [S3(100)]		1	1	4	23	P0DMV9 [629-641]	P0DMV9 1xPhospho [S631(100)]	0	-0.0513992	0.295135	-0.0365259	0.308011	0.784923	0.965	1.227	0.975	1.238	1.723	0.768577	0.112393	0.681547	0.0592538	0.0339614	0.905526	0.431568	0.842777	0.189233	0.140316	8.89	5.68	22.42	1.41	21.69	991776	1.35776e+06	410314	902718	1.71052e+06	395852	1.03808e+06	1.72962e+06	503413	1.13914e+06	1.3237e+06	306443
[K].RNSTIPTK.[Q]	Heat shock 70 kDa protein 1B|HSPA1B	HSPA1B	P0DMV9	1xTMT6plex [K8]; 1xTMT6plex [N-Term]; 1xPhospho [S3(100)]		1	2	2	25	P0DMV9 [416-423]	P0DMV9 1xPhospho [S418(100)]	1	0.0786098	0.200379	-0.0709665	0.217851	0.637842	1.056	1.149	0.952	1.163	1.556	0.189573	0.0147521	0.556917	0.0707613	0.00979607	0.582008	0.286435	0.767672	0.20375	0.106453	1.89	3.78	0.27	1.79	9.18	298606	264465	884938	319275	279218	884719	343153	314524	990996	468169	251297	842419
[K].QIANSQDGYVWQVTDMNR.[L]	60 kDa SS-A/Ro ribonucleoprotein|RO60	RO60	P10155	1xTMT6plex [N-Term]; 1xPhospho [S5(100)]		1	1	1	16	P10155 [15-32]	P10155 1xPhospho [S19(100)]	0	-0.104697	-0.101598	0.225275	0.841571	0.85997	0.93	0.932	1.169	1.792	1.815	0.2118	0.145472	0.178356	0.0513957	0.0382664	0.594983	0.465989	0.470284	0.178788	0.147026	1.2	5.15	8.45	8.6	26.87	42494.2	140507	86605.1	39209.6	141203	80556.3	39605.7	135668	73451.4	52486.3	141440	101201
[R].SSPATHSP.[-]	Retinoic acid receptor alpha|RARA	RARA	P10276	1xTMT6plex [N-Term]; 1xPhospho [S7(100)]		1	1	1	9	P10276 [455-462]	P10276 1xPhospho [S461(100)]	0	-0.086201	0.0949116	-0.263612	-0.508403	-0.281036	0.942	1.068	0.833	0.703	0.823	0.688879	0.170177	0.0904415	0.0378813	0.164544	0.866748	0.487949	0.365938	0.162326	0.298877	2.19	6.5	10.14	9.43	14.66	97276.5	115399	101722	91590.3	123866	94382	103935	134047	103922	68972.9	96149.5	90976.5
[R].GSPSPASVSSGR.[K]	Serine/threonine-protein kinase A-Raf|ARAF	ARAF	P10398	1xTMT6plex [N-Term]; 1xPhospho [S2(100)]		1	1	4	12	P10398 [256-267]	P10398 1xPhospho [S257(100)]	0	-0.2567	-0.405451	-0.442222	-0.76366	-1.04692	0.837	0.755	0.736	0.589	0.484	0.0635544	0.0449016	0.0146274	0.0037263	0.00749332	0.449193	0.347154	0.240618	0.101951	0.103892	3.46	11.73	3.55	0.26	5.12	558712	767068	386359	520010	627355	323353	477269	579068	270280	450229	551546	284448
[K].SPHSKSPAEQR.[E]	Serine/threonine-protein kinase A-Raf|ARAF	ARAF	P10398	1xTMT6plex [K5]; 1xTMT6plex [N-Term]; 1xPhospho [S]		1	1	2	4	P10398 [269-279]		1	-0.00288828	0.238787	0.282143	0.217851	0.625738	0.998	1.18	1.216	1.163	1.543	0.686424	0.650164	0.0331931	0.0180821	0.000363718	0.865177	0.826756	0.278069	0.129476	0.087453	2.07	3.4	0.81	2.84	1.58	22624.9	30496	12250.4	22586.9	31778.4	12061.1	26690	25731.5	14782.7	25120	37074.7	14974.7
[-].MSETAPAAPAAPAPAEKTPVKK.[K]	Histone H1.4|H1-4	H1-4	P10412	3xTMT6plex [K17; K21; K22]; 1xTMT6plex [N-Term]; 1xMet-loss [N-Term]; 1xPhospho [T18(100)]		1	1	1	14	P10412 [1-22]	P10412 1xMet-loss [N-Term]; 1xPhospho [T18(100)]	2	0.109695	-0.0247367	-0.209228	-0.780909	-1.00868	1.079	0.983	0.865	0.582	0.497	0.0286851	0.829989	0.00706641	8.06275e-05	0.0281764	0.386471	0.92437	0.228122	0.0843708	0.132059	1.56	13.12	0.27	0.43	1.52	371488	146779	541719	396594	158364	607082	365275	132593	648190	332052	126903	467504
[-].MSETAPAAPAAPAPAEKTPVK.[K]	Histone H1.4|H1-4	H1-4	P10412	2xTMT6plex [K17; K21]; 1xTMT6plex [N-Term]; 1xMet-loss [N-Term]; 1xPhospho [T18(100)]		1	1	1	32	P10412 [1-21]	P10412 1xMet-loss [N-Term]; 1xPhospho [T18(100)]	1	0.0786098	-0.0320936	-0.343732	-0.739372	-0.907793	1.056	0.978	0.788	0.599	0.533	0.0474479	0.833518	0.00971932	0.00643963	0.0185672	0.426276	0.926237	0.232549	0.110153	0.119031	0.93	14.84	1.16	1.69	18.37	857484	759152	512758	905200	806423	526258	838697	674965	564169	675585	555838	407175
[K].KATGAATPK.[K]	Histone H1.4|H1-4	H1-4	P10412	2xTMT6plex [K1; K9]; 1xTMT6plex [N-Term]; 1xPhospho [T7(100)]		1	1	2	75	P10412 [140-148]	P10412 1xPhospho [T146(100)]	1	0.180148	0.286881	-0.715486	-1.47393	-1.71786	1.133	1.22	0.609	0.36	0.304	0.173517	0.371792	0.0436155	0.0169269	0.00406613	0.569435	0.651998	0.293708	0.127283	0.0981162	9.02	2.78	3.04	31.96	16.15	8.04239e+06	6.88643e+06	1.29683e+07	9.10853e+06	7.32463e+06	1.82418e+07	9.81523e+06	6.33608e+06	1.61232e+07	4.79643e+06	4.19117e+06	1.02299e+07
[K].KATGAATPKK.[S]	Histone H1.4|H1-4	H1-4	P10412	3xTMT6plex [K1; K9; K10]; 1xTMT6plex [N-Term]; 1xPhospho [T7(100)]		1	1	2	12	P10412 [140-149]	P10412 1xPhospho [T146(100)]	2	0.434028	0.292782	-0.479955	-1.43051	-1.87832	1.351	1.225	0.717	0.371	0.272	0.0319321	0.0660094	0.171643	0.0465244	0.0135157	0.395259	0.376416	0.462509	0.17343	0.111557	3.31	1.73	31.75	25.6	31.83	2.6385e+06	2.67529e+06	5.89083e+06	3.56579e+06	3.53474e+06	9.55438e+06	3.19436e+06	3.27723e+06	8.9293e+06	1.29244e+06	1.91919e+06	5.37772e+06
[K].ATGAATPK.[K]	Histone H1.4|H1-4	H1-4	P10412	1xTMT6plex [K8]; 1xTMT6plex [N-Term]; 1xPhospho [T6(100)]		1	1	1	31	P10412 [141-148]	P10412 1xPhospho [T146(100)]	0	-0.0484122	-0.0573917	-0.77596	-1.63935	-1.8365	0.967	0.961	0.584	0.321	0.28	0.222933	0.658104	0.0159411	0.00690491	0.0106083	0.602963	0.831392	0.240618	0.110739	0.106989	3.61	28.68	12.12	16.67	3.94	3.07956e+06	2.97024e+06	7.90194e+06	2.77935e+06	2.94249e+06	7.6374e+06	3.67081e+06	2.0083e+06	7.59701e+06	1.53094e+06	1.8878e+06	4.61172e+06
[K].ATGAATPKK.[S]	Histone H1.4|H1-4	H1-4	P10412	2xTMT6plex [K8; K9]; 1xTMT6plex [N-Term]; 1xPhospho [T6(100)]		1	1	1	25	P10412 [141-149]	P10412 1xPhospho [T146(100)]	1	0.210389	0.233888	-0.641604	-1.35845	-1.78091	1.157	1.176	0.641	0.39	0.291	0.160564	0.356404	0.0772822	0.0101838	0.00297661	0.559213	0.64151	0.348185	0.117085	0.0968986	12.65	10.32	4.12	9.08	0.76	1.09399e+06	968166	2.72246e+06	1.26557e+06	1.02443e+06	3.80255e+06	1.37576e+06	903640	3.20089e+06	701161	603753	2.35372e+06
[K].KAPKSPAK.[A]	Histone H1.4|H1-4	H1-4	P10412	3xTMT6plex [K1; K4; K8]; 1xTMT6plex [N-Term]; 1xPhospho [S5(100)]		1	1	1	40	P10412 [183-190]	P10412 1xPhospho [S187(100)]	2	0.289244	0.0989585	-0.643856	-1.2969	-1.50635	1.222	1.071	0.64	0.407	0.352	0.0217003	0.120025	0.0244667	0.0292051	0.000240965	0.373898	0.440938	0.259462	0.150829	0.0854082	2.33	1.71	9.41	3.7	3.47	2.01299e+07	1.27686e+07	6.29376e+07	2.45961e+07	1.45095e+07	7.81108e+07	2.15687e+07	1.29405e+07	6.82121e+07	1.05991e+07	8.16613e+06	4.29804e+07
[K].APKSPAK.[A]	Histone H1.4|H1-4	H1-4	P10412	2xTMT6plex [K3; K7]; 1xTMT6plex [N-Term]; 1xPhospho [S4(100)]		1	1	1	14	P10412 [184-190]	P10412 1xPhospho [S187(100)]	1	-0.134477	-0.298673	-0.606035	-1.06492	-1.33279	0.911	0.813	0.657	0.478	0.397	0.422326	0.509134	0.0182483	0.00238297	0.0119064	0.730616	0.740545	0.243721	0.100681	0.109398	20.64	51.83	6.31	4.27	10.59	962254	254684	4.84195e+06	1.02765e+06	231986	3.87152e+06	1.20229e+06	147109	3.93494e+06	723738	167417	3.05299e+06
[K].QADSGSSEEKQLYNKYPDAVATWLNPDPSQK.[Q]	Osteopontin|SPP1	SPP1	P10451	3xTMT6plex [K10; K15; K31]; 1xTMT6plex [N-Term]; 2xPhospho [S6(98.4); S7(98.4)]		1	1	2	6	P10451 [21-51]	P10451 2xPhospho [S26(98.4); S27(98.4)]	2	-0.314733	-0.795859	-0.68966	-1.36216	-1.30045	0.804	0.576	0.62	0.389	0.406	0.0486756	0.140138	0.0442147	0.0774096	0.0947171	0.427011	0.460405	0.29475	0.211718	0.221596	8.4	0.67	21.6	22.12	54.22	30007.3	79960.4	75763.5	25583.7	64312.5	53572.9	17192.7	46021.8	71162.5	18611	39973.9	55004.2
[R].GKDSYETSQLDDQSAETHSHK.[Q]	Osteopontin|SPP1	SPP1	P10451	2xTMT6plex [K2; K21]; 1xTMT6plex [N-Term]; 1xPhospho [S14(100)]		1	1	3	21	P10451 [221-241]	P10451 1xPhospho [S234(100)]	1	-0.0800879	-0.0985055	-0.535332	-1	-1.06794	0.946	0.934	0.69	0.5	0.477	0.183682	0.038039	0.0027408	0.0327607	0.0295644	0.579034	0.331982	0.227273	0.155662	0.133844	6.14	2.26	2.26	13.62	16.1	473394	327456	704543	467331	309873	623892	454946	305819	648111	310423	229476	486211
[R].GKDSYETSQLDDQSAETHSHK.[Q]	Osteopontin|SPP1	SPP1	P10451	1xDeamidated [Q]; 2xTMT6plex [K2; K21]; 1xTMT6plex [N-Term]; 1xPhospho [S14(100)]		1	1	4	6	P10451 [221-241]	P10451 1xPhospho [S234(100)]	1	0.0114956	-0.21424	-0.454032	-0.584241	-0.780909	1.008	0.862	0.73	0.667	0.582	0.490236	0.0606077	0.0514685	0.0371917	0.0249418	0.766374	0.369909	0.306401	0.16167	0.127417	0.42	2.96	16.48	15.47	10.91	39459.6	32295.2	306966	39777.6	32647.6	260166	34701	24364.4	264555	32426.3	23588.8	193691
[R].GKDSYETSQLDDQSAETHSHK.[Q]	Osteopontin|SPP1	SPP1	P10451	2xTMT6plex [K2; K21]; 1xTMT6plex [N-Term]; 2xPhospho [S4(100); S14(100)]		1	1	3	10	P10451 [221-241]	P10451 2xPhospho [S224(100); S234(100)]	1	-0.163268	-0.0306192	-0.556393	-1.13289	-1.57347	0.893	0.979	0.68	0.456	0.336	0.410566	0.349154	0.0258116	0.00150737	0.0151261	0.723436	0.635455	0.263459	0.0971413	0.114478	22.13	2.3	8.66	6.95	0.07	219998	200900	403701	196522	156153	434366	215439	165162	401554	149698	115261	291734
[K].QNLLAPQNAVSSEETNDFKQETLPSK.[S]	Osteopontin|SPP1	SPP1	P10451	1xDeamidated [N/Q]; 2xTMT6plex [K19; K26]; 1xTMT6plex [N-Term]; 1xPhospho [S/T]		1	1	5	15	P10451 [52-77]		1	-0.0454314	-0.15682	-0.37146	-0.632629	-0.713119	0.969	0.897	0.773	0.645	0.61	0.526797	0.0571486	0.0159593	0.0485792	0.0159318	0.785041	0.365763	0.240618	0.175949	0.115379	15.45	0.48	0.36	13.92	15.87	15880.4	56988.6	46011.4	15392.9	61665	33569	14243	50948.9	44020.4	10988.8	44075	35671.6
[K].QNLLAPQNAVSSEETNDFKQETLPSK.[S]	Osteopontin|SPP1	SPP1	P10451	2xTMT6plex [K19; K26]; 1xTMT6plex [N-Term]; 1xPhospho [S11(99.4)]		1	1	4	22	P10451 [52-77]	P10451 1xPhospho [S62(99.4)]	1	-0.00578235	-0.169745	-0.477944	-0.948976	-0.852042	0.996	0.889	0.718	0.518	0.554	0.480708	0.256958	0.0669878	0.00314103	0.0146325	0.761752	0.566956	0.331273	0.100681	0.113313	3.59	3.79	18.01	0.01	11.59	267339	196753	143103	266402	200933	118927	231699	174887	146118	229001	141206	91580.2
[R].ISHELDSASSEVN.[-]	Osteopontin|SPP1	SPP1	P10451	1xTMT6plex [N-Term]; 1xPhospho [S7(100)]		1	1	2	26	P10451 [302-314]	P10451 1xPhospho [S308(100)]	0	-0.169745	-0.179515	-0.309359	-0.415037	-0.450084	0.889	0.883	0.807	0.75	0.732	0.0198535	0.0226745	0.010251	0.00161626	0.0299748	0.370083	0.305429	0.232779	0.0984803	0.134485	0.35	4.53	2.32	0.15	8.73	769448	1.036e+06	671078	685988	921430	563874	679040	943070	571188	630938	836211	509629
[R].KANDESNEHSDVIDSQELSK.[V]	Osteopontin|SPP1	SPP1	P10451	2xTMT6plex [K1; K20]; 1xTMT6plex [N-Term]; 1xPhospho [S6(100)]		1	1	1	10	P10451 [249-268]	P10451 1xPhospho [S254(100)]	1	-0.0394883	-0.186065	-0.384584	-0.657445	-0.72261	0.973	0.879	0.766	0.634	0.606	0.513128	0.110786	0.0791197	0.00819905	0.0276692	0.778646	0.430627	0.350678	0.11205	0.131334	12.69	11.14	12.39	2.82	17.87	162601	164754	94145.2	158203	175305	72095.4	142849	156495	75589.7	135837	126135	57377.4
[K].DSYETSQLDDQSAETHSHK.[Q]	Osteopontin|SPP1	SPP1	P10451	1xTMT6plex [K19]; 1xTMT6plex [N-Term]; 1xPhospho [S12(100)]		1	1	1	8	P10451 [223-241]	P10451 1xPhospho [S234(100)]	0	-0.0724828	-0.114035	-0.411195	-1.04097	-1.08927	0.951	0.924	0.752	0.486	0.47	0.245151	0.306747	0.077463	0.081349	0.0178793	0.616647	0.604928	0.348299	0.216677	0.118118	0.16	13.16	10.7	31.29	20	259832	82551.9	60761.9	246979	61768.6	57820.3	263492	64409.2	56146.9	195363	47621.3	49238
[R].KANDESNEHSDVIDSQELSK.[V]	Osteopontin|SPP1	SPP1	P10451	2xTMT6plex [K1; K20]; 1xTMT6plex [N-Term]; 2xPhospho [S6(100); S15(100)]		1	1	2	7	P10451 [249-268]	P10451 2xPhospho [S254(100); S263(100)]	1	-0.152003	-0.305788	-0.508403	-1.22432	-1.39214	0.9	0.809	0.703	0.428	0.381	0.212032	0.00476745	0.0324914	0.0321459	0.0361079	0.595182	0.265314	0.276417	0.154569	0.143426	11.34	1.13	3.99	29.92	40.8	91392.6	67743.4	18566.4	82253.6	66018.9	13964.3	73411.2	54829.9	15602.5	66008.6	47611.9	10520.2
[K].QADSGSSEEKQLYNK.[Y]	Osteopontin|SPP1	SPP1	P10451	2xTMT6plex [K10; K15]; 1xTMT6plex [N-Term]; 2xPhospho [S6(99); S7(99)]		1	1	1	3	P10451 [21-35]	P10451 2xPhospho [S26(99); S27(99)]	1	-0.442222	-0.239566	-0.746616	-0.9771	-0.951764	0.736	0.847	0.596	0.508	0.517	0.128852	0.0590219	0.00609562	0.0193134	0.0216327	0.531053	0.367895	0.228122	0.131853	0.12306	28.74	8.41	0.29	19.72	11.35	162511	75150.5	116678	97637	55278.1	106466	124952	67514	98878.3	96847.2	44697.3	77786.2
[K].FRISHELDSASSEVN.[-]	Osteopontin|SPP1	SPP1	P10451	1xTMT6plex [N-Term]; 2xPhospho [S4(100); S9(100)]		1	1	3	18	P10451 [300-314]	P10451 2xPhospho [S303(100); S308(100)]	1	-0.194295	-0.184425	-0.39973	-0.558517	-0.564905	0.874	0.88	0.758	0.679	0.676	0.123883	0.14663	0.0051994	0.0171542	0.00559039	0.524242	0.466678	0.228122	0.127629	0.0996878	12.58	13.73	4.35	1.29	2.32	107478	149193	270129	85379.1	130422	258033	86450.9	131322	262047	81416	108528	210805
[K].QADSGSSEEKQLYNKYPDAVATWLNPDPSQK.[Q]	Osteopontin|SPP1	SPP1	P10451	1xDeamidated [Q/N]; 3xTMT6plex [K10; K15; K31]; 1xTMT6plex [N-Term]; 2xPhospho [Y13(91.5); Y16(91.5)]		1	1	4	6	P10451 [21-51]	P10451 2xPhospho [Y33(91.5); Y36(91.5)]	2	-0.205896	0.102994	-0.428566	-0.54372	-0.556393	0.867	1.074	0.743	0.686	0.68	0.914541	0.787659	0.333715	0.344641	0.0546411	0.965286	0.903186	0.609648	0.485224	0.168607	27.02	25.93	2.03	26.06	18.28	9427.8	45193.7	30169.1	13764.3	39162.3	22112.3	11900.6	37341.6	32414.1	10406.6	33576.7	22111
[K].SPVVSGDTSPR.[H]	Microtubule-associated protein tau|MAPT	MAPT	P10636	1xTMT6plex [N-Term]; 1xPhospho [T8(98.6)]		1	1	2	5	P10636 [713-723]	P10636 1xPhospho [T720(98.6)]	0	0.175045	0.111031	0.356144	0.725959	0.890641	1.129	1.08	1.28	1.654	1.854	0.126055	0.667225	0.00601771	4.83589e-05	0.00461143	0.527506	0.837257	0.228122	0.0843708	0.0988621	6.69	26.48	1.77	0.01	3.39	521768	868148	88379.8	562305	979809	117075	449648	937472	112481	675721	1.05902e+06	113105
[R].TVIIEQSWGSPK.[V]	60 kDa heat shock protein, mitochondrial|HSPD1	HSPD1	P10809	1xTMT6plex [K12]; 1xTMT6plex [N-Term]; 1xPhospho [S10(100)]		1	1	1	75	P10809 [61-72]	P10809 1xPhospho [S70(100)]	0	0.0440443	-0.00288828	0.186501	0.146655	0.504875	1.031	0.998	1.138	1.107	1.419	0.828086	0.739066	0.23576	0.152001	0.0116553	0.930581	0.876277	0.527277	0.29605	0.108646	9.99	2.98	1.96	8.84	3.98	885786	1.14331e+06	1.04052e+06	974815	1.17876e+06	954037	866235	1.14051e+06	1.093e+06	1.00824e+06	1.3186e+06	1.02378e+06
[K].ETSPESSLIQDEIAVK.[L]	Microtubule-associated protein 2|MAP2	MAP2	P11137	1xTMT6plex [K16]; 1xTMT6plex [N-Term]; 1xPhospho [S3(99.3)]		1	1	2	16	P11137 [1153-1168]	P11137 1xPhospho [S1155(99.3)]	0	0.0989585	0.0662614	0.212881	0.439357	0.539035	1.071	1.047	1.159	1.356	1.453	0.0431956	0.129534	0.0182639	0.00419904	0.00683058	0.415521	0.451013	0.243752	0.104946	0.102376	3.3	3.5	3.59	3.83	0.18	115221	122652	139765	123450	134342	145646	120602	131409	141342	133505	138677	169886
[K].SGTSTPTTPGSTAITPGTPPSYSSR.[T]	Microtubule-associated protein 2|MAP2	MAP2	P11137	1xTMT6plex [N-Term]; 1xPhospho [T18(100)]		1	1	1	17	P11137 [1588-1612]	P11137 1xPhospho [T1605(100)]	0	0.00288251	-0.046921	-0.33825	-0.430509	-0.621488	1.002	0.968	0.791	0.742	0.65	0.553906	0.33178	0.0296673	0.051091	0.0450865	0.798705	0.622206	0.272176	0.178637	0.156495	3.98	3.72	2.18	1.61	23.28	282492	724146	225150	282986	705946	252307	273378	570905	223498	247058	572500	175420
[K].ESQPSPPAQEAGYSTLAQSYPSDLPEEPSSPQER.[M]	Microtubule-associated protein 2|MAP2	MAP2	P11137	1xTMT6plex [N-Term]; 2xPhospho [S5(100); S30(98.1)]		1	1	2	2	P11137 [625-658]	P11137 2xPhospho [S629(100); S654(98.1)]	0	-0.905088	-0.795859	-1.04692	-0.440263	-0.224317	0.534	0.576	0.484	0.737	0.856	0.00682862	0.0961634	0.0168753	0.15869	0.459648	0.450061	0.561029	0.328373	0.405724	0.719491	7.06	19.27	6.84	15.54	19.22	NA	9857.39	9645.6	NA	5022.61	5405.24	NA	4986.53	6323.62	NA	5000.59	4461.88
[R].TPPKSPATPK.[Q]	Microtubule-associated protein 2|MAP2	MAP2	P11137	2xTMT6plex [K4; K10]; 1xTMT6plex [N-Term]; 1xPhospho [S5(100)]		1	1	1	9	P11137 [1649-1658]	P11137 1xPhospho [S1653(100)]	1	0.317304	0.169925	0.668119	0.794104	0.885184	1.246	1.125	1.589	1.734	1.847	0.0401107	0.00550991	0.00343026	0.00501658	0.000822487	0.409984	0.265314	0.227273	0.108284	0.087453	11.14	1.27	0.1	3.91	3.97	193838	88383.1	296024	241611	119337	341260	218086	101656	330213	308201	140434	435604
[R].SLDGAAAVDSADRSPRPTSAPAITQGQVAEGGVLDASAK.[K]	Protein 4.1|EPB41	EPB41	P11171	1xTMT6plex [K39]; 1xTMT6plex [N-Term]; 1xPhospho [S14(100)]		1	1	3	12	P11171 [542-580]	P11171 1xPhospho [S555(100)]	1	-0.403542	-0.648372	-0.212568	-0.129734	-0.336428	0.756	0.638	0.863	0.914	0.792	0.0138502	0.00600692	0.0548696	0.243551	0.150427	0.354208	0.26634	0.310739	0.389748	0.283402	2.09	3.39	6.34	12.63	8.92	82213.6	97889.5	67343.4	63041.3	74004.9	45950.8	57227	61087.7	42986.3	74084.9	84440.7	52969
[R].FIQENVFVAANHNGSPLSIK.[E]	Uridine 5'-monophosphate synthase|UMPS	UMPS	P11172	1xDeamidated [N13]; 1xTMT6plex [K20]; 1xTMT6plex [N-Term]; 1xPhospho [S15(100)]		1	1	1	6	P11172 [200-219]	P11172 1xPhospho [S214(100)]	0	0.1137	-0.0573917	-0.239566	-0.664288	-0.382702	1.082	0.961	0.847	0.631	0.767	0.958224	0.657358	0.0920877	0.00982906	0.0337723	0.982642	0.831007	0.367772	0.116206	0.14013	7.52	11.72	11.16	2.36	11.19	7438.53	40557.4	136041	8454.04	43869.9	112611	6625.51	43557.3	130749	6817	34370.2	101778
[truncated: 4,266 more rows]
[truncated: 17 more columns]

## Sheet:  K-means clusters
K-means cluster	Master.Protein.Accessions	Modifications.in.Master.Proteins	XCorr	Accession	GeneSymbol	PepSeq	Mods	siteInfo	log2FC_t3	log2FC_t6	log2FC_t12	log2FC_t24	log2FC_t48
[truncated: 4,178 more rows]
